# Supplementary material for: Validation of the application of gel beads-based single-cell genome sequencing platform to soil and seawater
Source: ISME Commun. 2022 Sep 29;2:92. doi: 10.1038/s43705-022-00179-4 (PMC9723564; doi:10.1038/s43705-022-00179-4)
Supplement: Supplementary file 7 — Table S1 [file 43705_2022_179_MOESM7_ESM.xlsx]

## Sheet: Supplementary Table 1
Sample name	E.coli		B.subtilis		Mix (E.coli and B.subtilis)
Lysis treatment	Alkaline	Enzymatic cocktail	Alkaline	Enzymatic cocktail	Enzymatic cocktail
Isolated	12	12	12	12	44
DNA amplified (> 1.2 μg)	12	9	12	12	42
PCR positive (16S V3V4)	12	9	12	12	42
Sequenced	12	12	12	12	44
