# Supplementary material for: Validation of the application of gel beads-based single-cell genome sequencing platform to soil and seawater
Source: ISME Commun. 2022 Sep 29;2:92. doi: 10.1038/s43705-022-00179-4 (PMC9723564; doi:10.1038/s43705-022-00179-4)
Supplement: Supplementary file 9 — Table S3 [file 43705_2022_179_MOESM9_ESM.xlsx]

## Sheet: Supplementary Table 3
Sample name	Beach soil		Desert soil		Mangrove soil		Fresh sea sediment		Frozen sea sediment		Seashore soil		Harbor seawater		Open ocean seawater		Total	Total (%)
Isolation	FACS	Manual pick	FACS	Manual pick	FACS	Manual pick	FACS	Manual pick	FACS	Manual pick	FACS	Manual pick	FACS	Manual pick	FACS	Manual pick
DNA amplified	-	98	-	96	480	-	480	-	-	48	192	96	192	96	192	-	1970	-
PCR positive (16S V3V4)	-	36	-	28	270	-	246	-	-	27	75	45	119	59	126	-	1031	-
Sequenced	-	36	-	27	228	-	236	-	-	27	75	45	101	59	95	-	929	1
High-quality draft	-	0	-	0	6	-	0	-	-	0	0	0	3	0	7	-	16	0.017
Medium-quality draft	-	3	-	4	64	-	54	-	-	16	6	23	28	6	40	-	244	0.263
Low-quality draft	-	19	-	15	127	-	134	-	-	7	62	6	47	16	41	-	474	0.51
Contamination	-	12	-	7	25	-	17	-	-	4	2	16	7	36	5	-	131	0.141
Completenes=0	-	2	-	1	6	-	31	-	-	0	5	0	16	1	2	-	64	0.069
