# Supplementary material for: Validation of the application of gel beads-based single-cell genome sequencing platform to soil and seawater
Source: ISME Commun. 2022 Sep 29;2:92. doi: 10.1038/s43705-022-00179-4 (PMC9723564; doi:10.1038/s43705-022-00179-4)
Supplement: Supplementary file 10 — Table S4 [file 43705_2022_179_MOESM10_ESM.xlsx]

## Sheet: Supplementary Table 4
Sample ID	biosample_accession	Sampling site	Isolation method	# contigs (>= 1000 bp)	Total length (>= 1000 bp)	GC (%)	N50	Completeness	Contamination	Quality	tRNA	5S rRNA (bp)	16S rRNA (bp)	23S rRNA (bp)	Domain	Phylum	Class	Order	Family	Genus	Species	warnings	Closely related species (16S)	Identity (16S)	gtdbtk_red_value	Mash distance	Refseq tophit	Mash distance_p_value
194	SAMD00199838	Seashore_soil	Manual pick	445	2733363	35.48	14018	72.18	18.39	Contamination	18	78	1257	1156;984	-	-	-	-	-	-	-	-	-	-	#N/A	0.295981	GCF_000001735.3_TAIR10_genomic.fna.gz	0.000607431
197	SAMD00199839	Seashore_soil	Manual pick	378	1896994	37.52	13119	76.41	9.46	Medium	19	109	801;814	4036	d__Bacteria	p__Proteobacteria	c__Gammaproteobacteria	o__UBA12402	f__UBA12402	g__	s__	N/A	-	-	0.772078	0.263022	GCF_000423305.1_ASM42330v1_genomic.fna.gz	4.11e-08
198	SAMD00199840	Seashore_soil	Manual pick	757	3005885	43.09	6786	59.06	12.42	Contamination	15	111	564	2662	-	-	-	-	-	-	-	-	-	-	#N/A	0.263022	GCF_000153185.1_ASM15318v1_genomic.fna.gz	8.42e-08
199	SAMD00199841	Seashore_soil	Manual pick	285	1985191	41.76	29396	89.5	52.43	Contamination	19	110	1535	3031	-	-	-	-	-	-	-	-	-	-	#N/A	0.295981	GCF_000012765.1_ASM1276v1_genomic.fna.gz	0.000152199
203	SAMD00199842	Seashore_soil	Manual pick	239	1854713	40.25	19241	90.76	2.44	Medium	15	102	-	1889	d__Archaea	p__Thermoplasmatota	c__E2	o__DHVEG-1	f__	g__	s__	N/A	-	-	#N/A	0.263022	GCF_000024185.1_ASM2418v1_genomic.fna.gz	3.34e-08
204	SAMD00199843	Seashore_soil	Manual pick	665	2556548	44.03	6776	50.08	8.79	Medium	17	110	-	1725	d__Bacteria	p__Proteobacteria	c__Gammaproteobacteria	o__Legionellales	f__	g__	s__	Genome has more than 12.5% of markers with multiple hits	-	-	0.700518	0.295981	GCF_000003215.1_ASM321v1_genomic.fna.gz	0.0003589
206	SAMD00199844	Seashore_soil	Manual pick	1282	4307856	45.36	4863	60.42	27.01	Contamination	14	110	1540	2867	-	-	-	-	-	-	-	-	-	-	#N/A	0.219531	GCF_000299095.1_ASM29909v1_genomic.fna.gz	5.64e-21
207	SAMD00199845	Seashore_soil	Manual pick	1166	4584529	44.65	6348	66.4	12.1	Contamination	16	-	1321	1619	-	-	-	-	-	-	-	-	-	-	#N/A	0.263022	GCF_000002765.3_ASM276v1_genomic.fna.gz	3.79e-07
210	SAMD00199846	Seashore_soil	Manual pick	456	1671794	36.22	5304	55.49	5.6	Medium	14	106;111;77	1318	2998	d__Archaea	p__Thermoplasmatota	c__E2	o__DHVEG-1	f__DHVEG-1	g__	s__	N/A	Bacteria;TA06;uncultured bacterium;;;;	97.183	#N/A	0.263022	GCF_000235405.2_ASM23540v3_genomic.fna.gz	2.3e-08
212	SAMD00199847	Seashore_soil	Manual pick	653	2396667	42.83	6910	75.09	8.36	Medium	18	97;111	543;735	2334;1649	d__Bacteria	p__Proteobacteria	c__Alphaproteobacteria	o__UBA998	f__	g__	s__	Genome has more than 10.0% of markers with multiple hits	-	-	0.570517	0.295981	GCF_000002275.2_Ornithorhynchus_anatinus_5.0.1_genomic.fna.gz	0.000544137
213	SAMD00199848	Seashore_soil	Manual pick	757	3920934	50.54	12024	56.51	12.94	Contamination	19	76	1584	3130	-	-	-	-	-	-	-	-	-	-	#N/A	0.295981	GCF_000163495.1_ASM16349v1_genomic.fna.gz	0.000428829
214	SAMD00199849	Seashore_soil	Manual pick	306	1482707	39.31	9257	73.76	23.93	Contamination	18	109	890;663	3046	-	-	-	-	-	-	-	-	-	-	#N/A	0.295981	GCF_000003135.1_ASM313v1_genomic.fna.gz	0.000208245
215	SAMD00199850	Seashore_soil	Manual pick	886	2992003	47.01	4785	52.4	13.81	Contamination	12	106	1536	3036;997	-	-	-	-	-	-	-	-	-	-	#N/A	0.295981	GCF_000015005.1_ASM1500v1_genomic.fna.gz	0.000476239
217	SAMD00199851	Seashore_soil	Manual pick	447	1948977	49.21	8255	23.21	0	Low	9	-	-	-	d__Bacteria	p__Desulfobacterota	c__Desulfobacteria	o__Desulfobacterales	f__Desulfosarcinaceae	g__	s__	N/A	-	-	#N/A	0.263022	GCF_001863355.1_ASM186335v1_genomic.fna.gz	5.03e-08
218	SAMD00199852	Seashore_soil	Manual pick	527	2635728	44.92	11512	66.9	9.41	Medium	17	112	1504	2897	d__Bacteria	p__Chloroflexota	c__Dehalococcoidia	o__	f__	g__	s__	N/A	Bacteria;Chloroflexi;Dehalococcoidia;GIF9;uncultured bacterium;;	88.926	0.612927	0.295981	GCF_000016165.1_ASM1616v1_genomic.fna.gz	0.000346253
224	SAMD00199853	Seashore_soil	Manual pick	923	3144557	41.2	4915	61.12	26.9	Contamination	19	111;109	1717	969;1454;1517	-	-	-	-	-	-	-	-	-	-	#N/A	0.295981	GCF_000007485.1_ASM748v1_genomic.fna.gz	0.000162815
225	SAMD00199854	Seashore_soil	Manual pick	300	1683317	40.34	17427	60.9	12.32	Contamination	20	110	1524	2981	-	-	-	-	-	-	-	-	-	-	#N/A	0.295981	GCF_000154725.1_ASM15472v1_genomic.fna.gz	0.000286776
226	SAMD00199855	Seashore_soil	Manual pick	431	2272061	41.79	11451	69.42	0	Medium	14	99	1557	2930	d__Bacteria	p__Bdellovibrionota	c__Bacteriovoracia	o__Bacteriovoracales	f__Bacteriovoracaceae	g__	s__	N/A	Bacteria;Proteobacteria;Deltaproteobacteria;Bdellovibrionales;Bacteriovoracaceae;uncultured;uncultured organism	92.149	0.790416	0.263022	GCF_000393375.1_Ente_faec_ATCC_6055_V1_genomic.fna.gz	4.59e-08
228	SAMD00199856	Seashore_soil	Manual pick	160	1468804	38.57	34132	89.81	20.01	Contamination	20	77	1491	2850	-	-	-	-	-	-	-	-	-	-	#N/A	0.102997	GCF_000163555.2_HIMB114_v2.0_genomic.fna.gz	4.98739e-318
229	SAMD00199857	Seashore_soil	Manual pick	337	2710704	43.56	26527	86.6	1.74	Medium	14	108	1521	2829	d__Bacteria	p__Bacteroidota	c__Bacteroidia	o__Flavobacteriales	f__Flavobacteriaceae	g__Eudoraea	s__	N/A	Bacteria;Bacteroidetes;Flavobacteriia;Flavobacteriales;Flavobacteriaceae;uncultured;bacterium AMSU	97.781	0.936036	0.263022	GCF_000152945.2_ASM15294v2_genomic.fna.gz	5.17e-08
232	SAMD00199858	Seashore_soil	Manual pick	384	2937308	42.18	30118	74.2	4.6	Medium	14	106	1516	2875;1703;1035;1111	d__Bacteria	p__Bacteroidota	c__Bacteroidia	o__Cytophagales	f__Cyclobacteriaceae	g__UBA4465	s__	N/A	Bacteria;Bacteroidetes;Cytophagia;Cytophagales;Flammeovirgaceae;Marinoscillum;uncultured Cytophagia bacterium	92.683	0.876239	0.263022	GCF_000017285.1_ASM1728v1_genomic.fna.gz	8.97e-08
233	SAMD00199859	Seashore_soil	Manual pick	408	2718690	39.77	16558	80.57	3.37	Medium	19	109	-	-	d__Bacteria	p__Elusimicrobiota	c__Endomicrobia	o__Endomicrobiales	f__	g__	s__	N/A	-	-	0.659134	0.263022	GCF_000255135.1_ASM25513v1_genomic.fna.gz	3.9e-08
234	SAMD00199860	Seashore_soil	Manual pick	607	3255886	36.05	12080	71.3	2.08	Medium	16	96	1555	2933	d__Bacteria	p__Bdellovibrionota	c__Bacteriovoracia	o__Bacteriovoracales	f__Bacteriovoracaceae	g__	s__	N/A	Bacteria;Proteobacteria;Deltaproteobacteria;Bdellovibrionales;Bacteriovoracaceae;Peredibacter;uncultured delta proteobacterium	93.176	0.803913	0.263022	GCF_000170735.1_ASM17073v1_genomic.fna.gz	3.13e-08
235	SAMD00199861	Seashore_soil	Manual pick	413	1739475	46.64	10646	55.2	3.21	Medium	17	101	846;847	1692;2161	d__Bacteria	p__Patescibacteria	c__Microgenomatia	o__UBA1400	f__RBG-16-45-19	g__	s__	N/A	-	-	0.777352	0.263022	GCF_001420025.2_ASM142002v2_genomic.fna.gz	2.59e-08
236	SAMD00199862	Seashore_soil	Manual pick	501	1905949	40.37	7961	69.59	3.34	Medium	7	-	1474	2943	d__Archaea	p__Nanoarchaeota	c__Woesearchaeia	o__	f__	g__	s__	N/A	Archaea;Woesearchaeota (DHVEG-6);uncultured archaeon;;;;	86.931	#N/A	0.263022	GCF_000701485.1_ASM70148v1_genomic.fna.gz	8.39e-09
237	SAMD00199863	Seashore_soil	Manual pick	818	4740752	47.79	12396	72.98	7.67	Medium	14	-	1555	3022	d__Bacteria	p__Spirochaetota	c__Spirochaetia	o__Spirochaetales	f__RBG-16-67-19	g__	s__	N/A	Bacteria;Spirochaetae;Spirochaetes;Spirochaetales;Spirochaetaceae;Spirochaeta 2;uncultured prokaryote	89.412	0.749984	0.295981	GCF_000007865.1_ASM786v1_genomic.fna.gz	0.000543827
238	SAMD00199864	Seashore_soil	Manual pick	502	4078489	42.48	19629	84.48	22.43	Contamination	19	112	1560;943	3033	-	-	-	-	-	-	-	-	-	-	#N/A	0.295981	GCF_000003085.2_ASM308v2_genomic.fna.gz	0.000788001
239	SAMD00199865	Seashore_soil	Manual pick	72	919249	41.35	61744	40.64	3.41	Low	16	110	1536	3037	d__Bacteria	p__Dependentiae	c__Babeliae	o__Babeliales	f__RVW-14	g__	s__	N/A	Bacteria;TM6;uncultured bacterium;;;;	95.133	#N/A	0.295981	GCF_000017465.2_ASM1746v2_genomic.fna.gz	0.000142532
241	SAMD00199866	Seashore_soil	Manual pick	588	3167246	38.02	13737	87.63	6.38	Medium	17	-	1354	3044	d__Bacteria	p__CG03	c__	o__	f__	g__	s__	N/A	Bacteria;Actinobacteria;Actinobacteria;Micrococcales;Micrococcaceae;Arthrobacter;Arthrobacter sp. L77	87.452	0.385576	0.295981	GCF_000001905.1_Loxafr3.0_genomic.fna.gz	0.000719177
244	SAMD00199867	Seashore_soil	Manual pick	1789	5778943	44.67	4747	50	30.08	Contamination	17	108;110;111;111	511;1498;1120	3022;1021	-	-	-	-	-	-	-	-	-	-	#N/A	0.295981	GCF_000001905.1_Loxafr3.0_genomic.fna.gz	0.00131075
246	SAMD00199868	Seashore_soil	Manual pick	875	3894641	45.15	8121	55.36	3.3	Medium	17	-	-	-	d__Bacteria	p__SM23-31	c__SM23-31	o__	f__	g__	s__	N/A	-	-	0.533354	0.295981	GCF_000092325.1_ASM9232v1_genomic.fna.gz	0.000344268
250	SAMD00199869	Seashore_soil	Manual pick	478	3841488	40.49	22607	94.39	8.95	Medium	19	104	1522	2825;1183	d__Bacteria	p__Bacteroidota	c__Bacteroidia	o__Chitinophagales	f__Saprospiraceae	g__	s__	N/A	Bacteria;Bacteroidetes;Sphingobacteriia;Sphingobacteriales;Saprospiraceae;uncultured;uncultured bacterium	99.596	0.842436	0.263022	GCF_001659985.1_ASM165998v1_genomic.fna.gz	9.21e-08
255	SAMD00199870	Seashore_soil	Manual pick	769	3153650	45.88	7181	25.48	4.64	Low	10	110	-	2896	d__Bacteria	p__O2-12-FULL-43-9	c__	o__	f__	g__	s__	Genome domain questionable ( 12.5% Bacterial, 8.2% Archaeal)	-	-	#N/A	0.295981	GCF_000002825.2_ASM282v1_genomic.fna.gz	0.000704216
257	SAMD00199871	Seashore_soil	Manual pick	952	3379072	45.59	5768	25.88	3.61	Low	14	111	1566	2396	d__Bacteria	p__Desulfobacterota	c__Desulfobacteria	o__	f__	g__	s__	N/A	Bacteria;Proteobacteria;Deltaproteobacteria;Desulfobacterales;Desulfobacteraceae;Sva0081 sediment group;uncultured bacterium	97.577	#N/A	0.23011	GCF_000483025.1_ASM48302v1_genomic.fna.gz	5.89e-16
266	SAMD00199872	Seashore_soil	Manual pick	931	4108434	48.2	8430	29.11	3.29	Low	7	86	1562	1745	d__Bacteria	p__Desulfobacterota	c__Desulfobacteria	o__Desulfatiglanales	f__NaphS2	g__	s__	N/A	Bacteria;Proteobacteria;Deltaproteobacteria;Desulfarculales;Desulfarculaceae;Desulfatiglans;Desulfatiglans anilini DSM 4660	93.613	#N/A	0.295981	GCF_000002775.3_Poptr2_0_genomic.fna.gz	0.000924614
268	SAMD00199873	Seashore_soil	Manual pick	846	4339213	46.76	12054	61.74	7.79	Medium	20	110	1560	3020	d__Bacteria	p__Desulfobacterota	c__Desulfobacteria	o__Desulfobacterales	f__	g__	s__	Genome has more than 10.0% of markers with multiple hits	Bacteria;Proteobacteria;Deltaproteobacteria;Desulfobacterales;Desulfobacteraceae;SEEP-SRB1;uncultured delta proteobacterium	96.721	0.691532	0.295981	GCF_000007905.1_ASM790v1_genomic.fna.gz	0.000289136
273	SAMD00199874	Seashore_soil	Manual pick	1296	5880993	48	10691	51.6	8.13	Medium	18	-	-	1117	d__Bacteria	p__Desulfobacterota	c__Desulfobacteria	o__Desulfobacterales	f__Desulfosarcinaceae	g__	s__	Genome has more than 14.2% of markers with multiple hits	-	-	0.806003	0.263022	GCF_000732885.1_ASM73288v1_genomic.fna.gz	2.03e-07
274	SAMD00199875	Seashore_soil	Manual pick	670	3559340	44.46	13876	96.49	73.13	Contamination	20	94	1530	2929	-	-	-	-	-	-	-	-	-	-	#N/A	0.263022	GCF_000768055.1_ASM76805v1_genomic.fna.gz	8.78e-08
275	SAMD00199876	Seashore_soil	Manual pick	723	2998253	35.87	7244	44.9	7.02	Low	14	-	1558	1191;1658	d__Bacteria	p__Bdellovibrionota	c__Bacteriovoracia	o__Bacteriovoracales	f__	g__	s__	N/A	Bacteria;Proteobacteria;Deltaproteobacteria;Bdellovibrionales;Bacteriovoracaceae;Peredibacter;uncultured delta proteobacterium	93.693	#N/A	0.295981	GCF_000009925.1_ASM992v1_genomic.fna.gz	0.00043564
279	SAMD00199877	Seashore_soil	Manual pick	506	2699571	38.09	13812	84.83	6.18	Medium	16	108	1524;1171	4031	d__Bacteria	p__Elusimicrobiota	c__Endomicrobia	o__Endomicrobiales	f__	g__	s__	Genome has more than 11.7% of markers with multiple hits	Bacteria;Elusimicrobia;Elusimicrobia;Lineage I (Endomicrobia);uncultured bacterium;;	91.11	0.644386	0.263022	GCF_000146025.2_ASM14602v1_genomic.fna.gz	1.68e-08
282	SAMD00199878	Seashore_soil	Manual pick	1468	5600900	45.75	6257	68.35	55.62	Contamination	16	110	944	2363;1872;1056	-	-	-	-	-	-	-	-	-	-	#N/A	0.295981	GCF_000002415.2_ASM241v2_genomic.fna.gz	0.00105424
283	SAMD00199879	Seashore_soil	Manual pick	349	1755495	34.61	16199	95.43	25.73	Contamination	17	79	1469	2747	-	-	-	-	-	-	-	-	-	-	#N/A	0.219531	GCF_001179945.1_CLC_assembled_contigs_genomic.fna.gz	1.43e-22
284	SAMD00199880	Seashore_soil	Manual pick	1347	4480146	31.29	4798	58.13	4.4	Medium	13	112	1560	1781	d__Bacteria	p__Spirochaetota	c__GWE2-31-10	o__GWE2-31-10	f__	g__	s__	N/A	Bacteria;Spirochaetae;Spirochaetes;Spirochaetales;Spirochaetaceae;uncultured;uncultured bacterium	88.874	0.714353	0.263022	GCF_000006295.1_JCVI_LOUSE_1.0_genomic.fna.gz	4.78e-07
285	SAMD00199881	Seashore_soil	Manual pick	151	1477962	36.52	31877	54.01	4.9	Medium	19	110	1538	3036	d__Bacteria	p__Dependentiae	c__Babeliae	o__Babeliales	f__RVW-14	g__	s__	N/A	Bacteria;TM6;uncultured bacterium;;;;	94.937	0.761277	0.295981	GCF_000002945.1_ASM294v2_genomic.fna.gz	0.000300703
286	SAMD00199882	Seashore_soil	Manual pick	840	4970632	40.54	11382	83.47	1.68	Medium	18	96	1511	2937	d__Bacteria	p__SAR324	c__SAR324	o__SAR324	f__	g__	s__	N/A	Bacteria;Proteobacteria;Deltaproteobacteria;SAR324 clade(Marine group B);uncultured deep-sea bacterium;;	92.432	0.686829	0.295981	GCF_000008765.1_ASM876v1_genomic.fna.gz	0.000512961
291	SAMD00199883	Desert_soil	Manual pick	307	1199260	59.66	7691	28.45	0	Low	10	-	-	-	d__Bacteria	p__Actinobacteriota	c__Actinobacteria	o__Actinomycetales	f__Micrococcaceae	g__Arthrobacter_D	s__	N/A	-	-	#N/A	0.210897	GCF_001423745.1_Leaf337_genomic.fna.gz	1.62e-25
294	SAMD00199884	Desert_soil	Manual pick	461	1976111	54.91	7312	32.24	4.82	Low	10	110;109;111	525	1817;996;848	d__Bacteria	p__Actinobacteriota	c__Actinobacteria	o__Actinomycetales	f__Micrococcaceae	g__Arthrobacter_D	s__	N/A	-	-	#N/A	0.219531	GCF_001428435.1_Soil782_genomic.fna.gz	1.55e-20
295	SAMD00199885	Desert_soil	Manual pick	565	2398045	57.91	8469	40.84	2.77	Low	15	110;91;98	-	1803;848	d__Bacteria	p__Actinobacteriota	c__Actinobacteria	o__Actinomycetales	f__Micrococcaceae	g__Arthrobacter_D	s__	N/A	-	-	#N/A	0.197292	GCF_000520475.1_AsbDRAFT_genomic.fna.gz	2.88e-33
296	SAMD00199886	Desert_soil	Manual pick	444	2348047	38.86	13056	59.38	0.55	Medium	17	111;111;109	1550	1396;1753;1146;1251	d__Bacteria	p__Firmicutes	c__Bacilli	o__Bacillales	f__Caldibacillaceae	g__Bacillus_BF	s__	N/A	Bacteria;Firmicutes;Bacilli;Bacillales;Bacillaceae;Bacillus;Bacillus carboniphilus	99.734	0.91307	0.243761	GCF_000183765.1_ASM18376v2_genomic.fna.gz	6.68e-12
297	SAMD00199887	Desert_soil	Manual pick	308	1953162	36.15	15467	25.24	1.78	Low	19	110;110	1550;436	2927	d__Bacteria	p__Firmicutes	c__Bacilli	o__Bacillales	f__Bacillaceae	g__Bacillus_AY	s__	N/A	Bacteria;Firmicutes;Bacilli;Bacillales;Bacillaceae;Bacillus;uncultured Bacillus sp.	97.889	#N/A	0.210897	GCF_000981385.1_ASM98138v1_genomic.fna.gz	2.34e-24
304	SAMD00199888	Desert_soil	Manual pick	852	3217193	51.25	5722	42.14	10.47	Contamination	15	109;109	1523;1152	3132;4059;1818;1173	-	-	-	-	-	-	-	-	-	-	#N/A	0.243761	GCF_000014185.1_ASM1418v1_genomic.fna.gz	8.16e-12
305	SAMD00199889	Desert_soil	Manual pick	220	762892	48.52	4952	3.45	0	Low	5	-	-	-	-	-	-	-	-	-	-	-	-	-	#N/A	0.263022	GCF_000520555.1_Abr18DRAFT_genomic.fna.gz	1.02e-08
312	SAMD00199890	Desert_soil	Manual pick	535	1347104	47.27	3059	21.92	0.92	Low	16	110	1163	-	d__Bacteria	p__Actinobacteriota	c__Actinobacteria	o__Actinomycetales	f__Micrococcaceae	g__Arthrobacter_D	s__	N/A	-	-	#N/A	0.243761	GCF_000422745.1_ASM42274v1_genomic.fna.gz	1.58e-12
313	SAMD00199891	Desert_soil	Manual pick	544	3876631	39.86	18187	63.36	2.35	Medium	20	111;111;111;111;111;109	-	1521;1343	d__Bacteria	p__Firmicutes	c__Bacilli	o__Bacillales	f__Bacillaceae_A	g__Bacillus_AZ	s__	N/A	-	-	0.955224	0.243761	GCF_000311725.1_ASM31172v1_genomic.fna.gz	2.02e-11
321	SAMD00199892	Desert_soil	Manual pick	1271	5306955	49.32	6723	81.21	45.9	Contamination	19	109;107;109;111;111	841;499;412;499	2956;2496;2406;2392;1833	-	-	-	-	-	-	-	-	-	-	#N/A	0.243761	GCF_000661895.1_ASM66189v1_genomic.fna.gz	1.61e-11
328	SAMD00199893	Desert_soil	Manual pick	696	2694863	47.61	6175	35.69	10.34	Contamination	9	109	-	1922	-	-	-	-	-	-	-	-	-	-	#N/A	0.23011	GCF_000520475.1_AsbDRAFT_genomic.fna.gz	5.93e-16
329	SAMD00199894	Desert_soil	Manual pick	706	2897314	45.06	6825	39.12	11.27	Contamination	15	109;111;109	429;816;1206	927;2929;1084;1084;1084;1084;1084;808	-	-	-	-	-	-	-	-	-	-	#N/A	0.243761	GCF_001428435.1_Soil782_genomic.fna.gz	7.54e-12
336	SAMD00199895	Desert_soil	Manual pick	1068	4719660	45.44	7910	55.45	20.52	Contamination	20	110;110;111;110	1550;1523	1982;3083;1969;848	-	-	-	-	-	-	-	-	-	-	#N/A	0.243761	GCF_000224785.1_ASM22478v2_genomic.fna.gz	1.8e-11
337	SAMD00199896	Desert_soil	Manual pick	335	1484484	48.76	8770	16.83	0.75	Low	13	110;106;109	710;398	852;1132;1004;1006	d__Bacteria	p__Actinobacteriota	c__Actinobacteria	o__Actinomycetales	f__Micrococcaceae	g__Arthrobacter_F	s__	N/A	-	-	#N/A	0.191731	GCF_000328305.2_Arthrobacter_crystallopoitesv3.1_genomic.fna.gz	1.07e-38
344	SAMD00199897	Desert_soil	Manual pick	432	2422693	37.25	14618	43.22	1.81	Low	19	111;84;84	1549	2929	d__Bacteria	p__Firmicutes	c__Bacilli	o__Bacillales	f__Bacillaceae_A	g__1NLA3E	s__	N/A	Bacteria;Firmicutes;Bacilli;Bacillales;Bacillaceae;Bacillus;uncultured soil bacterium	98.315	#N/A	0.23011	GCF_001510715.1_ASM151071v1_genomic.fna.gz	9.61e-16
345	SAMD00199898	Desert_soil	Manual pick	371	2224384	62.64	14233	35.52	1.16	Low	11	103	1394	3112	d__Bacteria	p__Actinobacteriota	c__Actinobacteria	o__Actinomycetales	f__Micrococcaceae	g__	s__	N/A	Bacteria;Actinobacteria;Actinobacteria;Micrococcales;Micrococcaceae;Sinomonas;Arthrobacter crystallopoietes	99.78	#N/A	0.219531	GCF_000482545.1_ASM48254v1_genomic.fna.gz	3.88e-20
360	SAMD00199899	Desert_soil	Manual pick	718	2566406	59.41	6802	32.69	4.62	Low	15	109;109;109;109;104;111	1482;1482	2784;819;1320	d__Bacteria	p__Actinobacteriota	c__Actinobacteria	o__Actinomycetales	f__Micrococcaceae	g__Pseudarthrobacter	s__	N/A	Bacteria;Proteobacteria;Alphaproteobacteria;Rhizobiales;Rhizobiaceae;Ensifer;Sinorhizobium sp. ORS 3178	99.525	#N/A	0.197292	GCF_000219415.2_SfreGR64-1.0_genomic.fna.gz	2.78e-32
361	SAMD00199900	Desert_soil	Manual pick	605	2411669	39.47	6325	22.81	3.51	Low	9	110;109;109;109	1549;794;794;794;794	2927;832	d__Bacteria	p__Firmicutes	c__Bacilli	o__Bacillales	f__Bacillaceae	g__	s__	N/A	Bacteria;Firmicutes;Bacilli;Bacillales;Bacillaceae;Bacillus;uncultured Bacillus sp.	97.888	#N/A	0.178173	GCF_001654695.1_ASM165469v1_genomic.fna.gz	1.98e-50
368	SAMD00199901	Desert_soil	Manual pick	374	1657737	40.2	7772	48.29	5.94	Low	17	86;109;109	1109;1523	2416;843;2445;843	d__Bacteria	p__Patescibacteria	c__Paceibacteria	o__	f__	g__	s__	N/A	Bacteria;Actinobacteria;Actinobacteria;Micrococcales;Micrococcaceae;Arthrobacter;Arthrobacter sp. 35/47	99.336	#N/A	0.263022	GCF_000023725.1_ASM2372v1_genomic.fna.gz	2.78e-08
369	SAMD00199902	Desert_soil	Manual pick	465	3821587	36.42	21643	84.33	3.13	Medium	19	111;81;81;75;81;111	1549	894	d__Bacteria	p__Firmicutes	c__Bacilli	o__Bacillales	f__Bacillaceae	g__Bacillus_AY	s__	N/A	Bacteria;Firmicutes;Bacilli;Bacillales;Bacillaceae;Bacillus;Bacillus sp. MK03	99.094	0.976139	0.164662	GCF_000518865.1_ASM51886v1_genomic.fna.gz	7.89e-67
376	SAMD00199903	Desert_soil	Manual pick	948	3445220	50.77	6249	61	12.39	Contamination	18	109;109;110	1203;702;1206;1169;428;817;1116;452;681;977	2163;921	-	-	-	-	-	-	-	-	-	-	#N/A	0.186761	GCF_001641125.1_ASM164112v1_genomic.fna.gz	7.91e-41
377	SAMD00199904	Desert_soil	Manual pick	730	2694216	46.6	5564	37.97	6.26	Low	20	110;110;111;109	922;796;505;504;503;503;503;503;503;503	3774;858;852;858	d__Bacteria	p__Firmicutes	c__Bacilli	o__	f__	g__	s__	N/A	-	-	#N/A	0.23011	GCF_000328305.2_Arthrobacter_crystallopoitesv3.1_genomic.fna.gz	8.48e-16
378	SAMD00199905	Desert_soil	Manual pick	1005	3939760	40	6292	51.95	13.44	Contamination	20	111;84;111;109	1548;491;949;599;840	1995;3128	-	-	-	-	-	-	-	-	-	-	#N/A	0.23011	GCF_000612625.1_JCE_genomic.fna.gz	2.39e-15
379	SAMD00199906	Desert_soil	Manual pick	252	1866806	43.05	19381	59.17	0.58	Medium	17	112	1544	2929	d__Bacteria	p__Firmicutes	c__Bacilli_A	o__Thermoactinomycetales	f__Thermoactinomycetaceae	g__	s__	N/A	Bacteria;Firmicutes;Bacilli;Bacillales;Thermoactinomycetaceae;uncultured;uncultured bacterium	95.974	0.860602	0.295981	GCF_000010145.1_ASM1014v1_genomic.fna.gz	0.000224616
380	SAMD00199907	Desert_soil	Manual pick	398	1676922	52.08	15295	23.35	1.41	Low	10	109;109;109	1482;1433	2784	d__Bacteria	p__Firmicutes	c__Bacilli	o__Bacillales	f__Bacillaceae_J	g__	s__	N/A	Bacteria;Proteobacteria;Alphaproteobacteria;Rhizobiales;Rhizobiaceae;Ensifer;Sinorhizobium sp. ORS 3178	99.525	#N/A	0.23011	GCF_000189535.1_ASM18953v1_genomic.fna.gz	2.49e-16
381	SAMD00199908	Desert_soil	Manual pick	735	1954376	46.77	3329	25.84	3.61	Low	10	110;71	-	2201	d__Bacteria	p__Actinobacteriota	c__Actinobacteria	o__Actinomycetales	f__Micrococcaceae	g__Arthrobacter_D	s__	N/A	-	-	#N/A	0.203604	GCF_001654695.1_ASM165469v1_genomic.fna.gz	8.22e-29
382	SAMD00199909	Desert_soil	Manual pick	104	821055	39.6	28210	0	0	0	16	73;73;111	1548	2933	-	-	-	-	-	-	-	-	Bacteria;Firmicutes;Bacilli;Bacillales;Bacillaceae;Bacillus;Bacillus sp. 1NLA3E	98.513	#N/A	0.23011	GCF_000747345.1_ASM74734v1_genomic.fna.gz	2.13e-17
484	SAMD00199320	Frozen_sea_sediment	Manual pick	566	2937590	41.95	10999	62.06	6.51	Medium	16	-	-	-	d__Bacteria	p__Acidobacteriota	c__Aminicenantia	o__Aminicenantales	f__Aminicenantaceae	g__	s__	N/A	-	-	0.823088	0.295981	GCF_000004555.1_ASM455v1_genomic.fna.gz	0.000650108
485	SAMD00199321	Frozen_sea_sediment	Manual pick	116	1062457	40.72	29370	56.8	4.08	Medium	10	110	1008	1249	d__Bacteria	p__Proteobacteria	c__Gammaproteobacteria	o__Coxiellales	f__	g__	s__	N/A	-	-	0.749545	0.263022	GCF_000176075.1_ASM17607v1_genomic.fna.gz	1.58e-08
486	SAMD00199322	Frozen_sea_sediment	Manual pick	397	2726808	40.45	21471	56.4	2.35	Medium	15	106	1515	2857	d__Bacteria	p__Bacteroidota	c__Bacteroidia	o__Cytophagales	f__Cyclobacteriaceae	g__Ekhidna	s__	N/A	Bacteria;Bacteroidetes;Cytophagia;Cytophagales;Flammeovirgaceae;Ekhidna;uncultured bacterium	99.237	0.945271	0.263022	GCF_000978535.1_ASM97853v1_genomic.fna.gz	3.16e-08
487	SAMD00199323	Frozen_sea_sediment	Manual pick	124	904390	38.09	22564	58.87	0	Medium	9	-	-	-	d__Bacteria	p__Patescibacteria	c__Gracilibacteria	o__Peregrinibacterales	f__LOWO2-01-FULL-3	g__	s__	N/A	-	-	0.798487	0.295981	GCF_000012385.1_ASM1238v1_genomic.fna.gz	0.000128982
488	SAMD00199324	Frozen_sea_sediment	Manual pick	153	1294033	40.14	15645	85	0.68	Medium	20	109	1548	3620	d__Bacteria	p__Verrucomicrobiota	c__Chlamydiia	o__2-12-FULL-49-11	f__	g__	s__	N/A	Bacteria;Chlamydiae;Chlamydiae;Chlamydiales;Simkaniaceae;Simkania;Simkania negevensis Z	88.216	0.643164	0.263022	GCF_000312505.2_Cb_9401234_genomic.fna.gz	1.4e-08
489	SAMD00199325	Frozen_sea_sediment	Manual pick	275	1541948	44	18253	75.86	16.67	Contamination	13	111	1466	2818	-	-	-	-	-	-	-	-	-	-	#N/A	0.263022	GCF_000764325.1_2540-90v1.0_genomic.fna.gz	3.38e-08
491	SAMD00199326	Frozen_sea_sediment	Manual pick	783	2706906	32.08	5222	84.48	24.32	Contamination	17	109	1539	2864;1156;1075	-	-	-	-	-	-	-	-	-	-	#N/A	0.263022	GCF_000788295.1_ASM78829v1_genomic.fna.gz	2.98e-08
493	SAMD00199327	Frozen_sea_sediment	Manual pick	270	2658818	41.44	36049	68.14	0.73	Medium	16	111	1536	1924;1020	d__Bacteria	p__Proteobacteria	c__Gammaproteobacteria	o__Legionellales	f__	g__	s__	N/A	Bacteria;Proteobacteria;Gammaproteobacteria;Legionellales;Legionellaceae;uncultured;uncultured bacterium	93.758	0.720621	0.295981	GCF_000001405.36_GRCh38.p10_genomic.fna.gz	0.000603867
494	SAMD00199328	Frozen_sea_sediment	Manual pick	147	1034940	34.86	16963	50.78	0.5	Medium	15	-	-	-	d__Bacteria	p__Patescibacteria	c__ABY1	o__UBA9629	f__	g__	s__	N/A	-	-	0.633254	0.295981	GCF_000009605.1_ASM960v1_genomic.fna.gz	9.13e-05
497	SAMD00199329	Frozen_sea_sediment	Manual pick	587	3233636	42.22	13996	75	33.48	Contamination	20	111	1534	3744	-	-	-	-	-	-	-	-	-	-	#N/A	0.263022	GCF_000020985.1_ASM2098v1_genomic.fna.gz	3.95e-08
498	SAMD00199330	Frozen_sea_sediment	Manual pick	638	2895402	31.24	7633	48.4	1.57	Low	16	109	1557	2974	d__Bacteria	p__Acidobacteriota	c__Aminicenantia	o__	f__	g__	s__	N/A	Bacteria;Aminicenantes;uncultured bacterium;;;;	93.508	#N/A	0.263022	GCF_000155455.1_ASM15545v1_genomic.fna.gz	2.82e-08
499	SAMD00199331	Frozen_sea_sediment	Manual pick	320	1659134	45	11003	25.58	2.65	Low	19	-	-	-	d__Bacteria	p__Bdellovibrionota	c__YA12-FULL-61-11	o__	f__	g__	s__	N/A	-	-	#N/A	0.295981	GCF_000003745.3_12X_genomic.fna.gz	0.00037589
500	SAMD00199332	Frozen_sea_sediment	Manual pick	325	1366158	37.86	7089	35.45	1.87	Low	13	104;106	1464	2905;1210	-	-	-	-	-	-	-	-	Archaea;Euryarchaeota;Thermoplasmata;Thermoplasmatales;Marine Benthic Group D and DHVEG-1;uncultured Thermoplasmatales archaeon;	95.038	#N/A	0.295981	GCF_000010165.1_ASM1016v1_genomic.fna.gz	0.000255214
501	SAMD00199333	Frozen_sea_sediment	Manual pick	117	756537	44.9	11899	40.76	0	Low	12	95	-	3184	d__Bacteria	p__Patescibacteria	c__Microgenomatia	o__UBA1400	f__RBG-16-45-19	g__	s__	N/A	-	-	#N/A	0.295981	GCF_000024165.1_ASM2416v1_genomic.fna.gz	0.00015054
505	SAMD00199334	Frozen_sea_sediment	Manual pick	1200	3382628	31.44	3523	79.31	39.47	Contamination	21	106	1539;1365	2308;3024	-	-	-	-	-	-	-	-	-	-	#N/A	0.263022	GCF_000010465.1_ASM1046v1_genomic.fna.gz	6.24e-08
507	SAMD00199335	Frozen_sea_sediment	Manual pick	330	1692173	33.35	9517	58.77	0.51	Medium	16	-	1567	1869;872	d__Bacteria	p__Proteobacteria	c__Gammaproteobacteria	o__UBA12402	f__UBA12402	g__	s__	N/A	Bacteria;Proteobacteria;Gammaproteobacteria;NKB5;uncultured bacterium;;	89.214	0.766437	0.263022	GCF_000423145.1_ASM42314v1_genomic.fna.gz	1.72e-08
508	SAMD00199336	Frozen_sea_sediment	Manual pick	640	2915695	40.38	9141	53.83	0	Medium	11	-	-	-	d__Bacteria	p__UBA10199	c__UBA10199	o__UBA10199	f__	g__	s__	N/A	-	-	0.651055	0.295981	GCF_000003085.2_ASM308v2_genomic.fna.gz	0.000588551
509	SAMD00199337	Frozen_sea_sediment	Manual pick	224	1282247	35.64	13476	63.28	0.78	Medium	17	108	1648	827;3059	d__Bacteria	p__Proteobacteria	c__Gammaproteobacteria	o__UBA9339	f__UBA9339	g__UBA9339	s__	N/A	Bacteria;Proteobacteria;Gammaproteobacteria;Legionellales;Coxiellaceae;Coxiella;uncultured bacterium	95.536	0.906046	0.263022	GCF_000090965.1_ASM9096v1_genomic.fna.gz	2.61e-09
510	SAMD00199338	Frozen_sea_sediment	Manual pick	289	1761106	36.52	11254	65.96	1.05	Medium	15	102	986	1586;1255	d__Bacteria	p__Proteobacteria	c__Gammaproteobacteria	o__UBA12402	f__UBA12402	g__	s__	N/A	-	-	0.768219	0.263022	GCF_000069925.1_ASM6992v1_genomic.fna.gz	8.89e-09
512	SAMD00199339	Frozen_sea_sediment	Manual pick	245	1625162	42.55	14869	61.57	0.72	Medium	11	107	1534	1669;1307	d__Bacteria	p__Proteobacteria	c__Gammaproteobacteria	o__Enterobacterales	f__Kangiellaceae	g__	s__	N/A	Bacteria;Proteobacteria;Gammaproteobacteria;Oceanospirillales;Alcanivoracaceae;Kangiella;Kangiella sp. K17-13	95.899	0.858916	0.263022	GCF_900128735.1_BCiconfinis_v1.0_genomic.fna.gz	3.23e-09
513	SAMD00199340	Frozen_sea_sediment	Manual pick	666	3484856	49.07	13876	44.92	5.86	Low	10	111	1443	2113	d__Bacteria	p__Bdellovibrionota	c__YA12-FULL-61-11	o__	f__	g__	s__	N/A	Bacteria;Proteobacteria;Gammaproteobacteria;Gammaproteobacteria Incertae Sedis;Unknown Family;Sedimenticola;Loripes lacteus gill symbiont	95.637	#N/A	0.295981	GCF_000003605.2_Skow_1.1_genomic.fna.gz	0.00078851
514	SAMD00199341	Frozen_sea_sediment	Manual pick	188	1616104	37.27	27411	62.96	2.25	Medium	19	111	1424	4096	d__Bacteria	p__Patescibacteria	c__Dojkabacteria	o__SC72	f__	g__	s__	N/A	Bacteria;Candidate division WS6;uncultured bacterium;;;;	88.479	0.734314	0.295981	GCF_000007625.1_ASM762v1_genomic.fna.gz	0.000235154
519	SAMD00199342	Frozen_sea_sediment	Manual pick	310	1268791	36.96	7338	49.53	3.79	Low	15	-	1491	1697;1204	d__Bacteria	p__Patescibacteria	c__Paceibacteria	o__	f__	g__	s__	N/A	Bacteria;Parcubacteria;uncultured bacterium;;;;	86.658	#N/A	0.295981	GCF_000007725.1_ASM772v1_genomic.fna.gz	9.45e-05
520	SAMD00199343	Frozen_sea_sediment	Manual pick	103	1038649	41.99	28811	34.19	0.85	Low	17	104	1627	3245	d__Bacteria	p__Patescibacteria	c__Microgenomatia	o__UBA1400	f__RBG-16-45-19	g__	s__	N/A	Bacteria;Microgenomates;uncultured bacterium;;;;	92.72	#N/A	0.295981	GCF_000006335.2_ASM633v2_genomic.fna.gz	0.000220482
521	SAMD00199344	Frozen_sea_sediment	Manual pick	545	2428108	32.74	8957	63.95	3.45	Medium	13	109;111	1533	2900;998	d__Bacteria	p__Proteobacteria	c__Gammaproteobacteria	o__Berkiellales	f__	g__	s__	N/A	Bacteria;Proteobacteria;Gammaproteobacteria;NKB5;uncultured bacterium;;	89.563	0.68478	0.263022	GCF_001487145.1_Anaerococcus_rubiinfantis_genomic.fna.gz	2.98e-08
522	SAMD00199345	Frozen_sea_sediment	Manual pick	272	1362648	38.55	14262	57.52	7.71	Medium	12	110	1537	2911	d__Bacteria	p__Proteobacteria	c__Gammaproteobacteria	o__Coxiellales	f__Coxiellaceae	g__	s__	Genome has more than 15.0% of markers with multiple hits	Bacteria;Proteobacteria;Gammaproteobacteria;Legionellales;Coxiellaceae;Coxiella;Coxiella burnetii str. Namibia	95.431	0.833167	0.263022	GCF_001044335.1_ASM104433v1_genomic.fna.gz	1.19e-08
525	SAMD00199346	Frozen_sea_sediment	Manual pick	154	1181331	43.55	25709	55.56	6.02	Medium	16	107;113	1461	976;1655;1093	d__Bacteria	p__Patescibacteria	c__Gracilibacteria	o__Peregrinibacterales	f__LOWO2-01-FULL-3	g__	s__	N/A	Bacteria;Gracilibacteria;uncultured bacterium;;;;	95.83	0.798836	0.295981	GCF_000009645.1_ASM964v1_genomic.fna.gz	0.000189669
577	SAMD00199583	Harbor_seawater	Manual pick	558	2348595	48.95	7460	43.97	6.9	Low	14	112;112;109	1446;1456	2204;1522;1132;1289	d__Bacteria	p__Proteobacteria	c__Alphaproteobacteria	o__Rhodobacterales	f__Rhodobacteraceae	g__HIMB11	s__	N/A	Bacteria;Cyanobacteria;Cyanobacteria;SubsectionI;FamilyI;Synechococcus;Synechococcus sp. WH 8109	99.86	#N/A	0.100846	GCF_000472185.1_HIMB11v1.0_genomic.fna.gz	7.67287e-316
578	SAMD00199584	Harbor_seawater	Manual pick	315	1392109	45.19	7769	38.64	6.54	Low	9	109	1469	2748;1412;1200	d__Bacteria	p__Proteobacteria	c__Alphaproteobacteria	o__Pelagibacterales	f__	g__	s__	N/A	Bacteria;Proteobacteria;Alphaproteobacteria;SAR11 clade;Surface 2;Candidatus Pelagibacter ubique HIMB058;	99.656	#N/A	0.161822	GCF_000299115.1_ASM29911v1_genomic.fna.gz	6.7e-80
581	SAMD00199585	Harbor_seawater	Manual pick	94	421317	40.79	6340	0	0	0	3	112	1346	-	-	-	-	-	-	-	-	-	Bacteria;Cyanobacteria;Cyanobacteria;SubsectionI;FamilyI;Synechococcus;Synechococcus sp. WH 8109	99.925	#N/A	0.243761	GCF_000163555.2_HIMB114_v2.0_genomic.fna.gz	6.06e-14
582	SAMD00199586	Harbor_seawater	Manual pick	1142	3775187	45.06	4674	82.14	49.01	Contamination	17	109	940	1996	-	-	-	-	-	-	-	-	-	-	#N/A	0.0974869	GCF_000472185.1_HIMB11v1.0_genomic.fna.gz	0
583	SAMD00199587	Harbor_seawater	Manual pick	521	2297642	46.9	8021	50.42	5.98	Medium	14	109	1457	2819	d__Bacteria	p__Proteobacteria	c__Alphaproteobacteria	o__Rhodobacterales	f__Rhodobacteraceae	g__HIMB11	s__	N/A	Bacteria;Proteobacteria;Alphaproteobacteria;Rhodobacterales;Rhodobacteraceae;uncultured;uncultured Rhodobacteraceae bacterium	99.862	0.984046	0.0903831	GCF_000472185.1_HIMB11v1.0_genomic.fna.gz	0
587	SAMD00199588	Harbor_seawater	Manual pick	336	1097116	35.61	4537	59.44	14.79	Contamination	14	70;109	-	2371	-	-	-	-	-	-	-	-	-	-	#N/A	0.170926	GCF_000299095.1_ASM29909v1_genomic.fna.gz	8.86e-66
591	SAMD00199589	Harbor_seawater	Manual pick	546	1902414	47.62	5070	48.56	5.17	Low	15	109	1457	2819	d__Bacteria	p__Proteobacteria	c__Alphaproteobacteria	o__Rhodobacterales	f__Rhodobacteraceae	g__HIMB11	s__	N/A	Bacteria;Proteobacteria;Alphaproteobacteria;Rhodobacterales;Rhodobacteraceae;uncultured;uncultured Rhodobacteraceae bacterium	99.793	#N/A	0.104495	GCF_000472185.1_HIMB11v1.0_genomic.fna.gz	2.3e-292
593	SAMD00199590	Harbor_seawater	Manual pick	301	1611196	36.59	10978	77.51	11.45	Contamination	18	110;109	1489	2704;2647;942	-	-	-	-	-	-	-	-	-	-	#N/A	0.047688	GCF_000299115.1_ASM29911v1_genomic.fna.gz	0
594	SAMD00199591	Harbor_seawater	Manual pick	1028	3121364	44.87	4047	64.3	34.97	Contamination	17	109	1457	2819	-	-	-	-	-	-	-	-	-	-	#N/A	0.11197	GCF_000472185.1_HIMB11v1.0_genomic.fna.gz	2.51e-238
595	SAMD00199592	Harbor_seawater	Manual pick	560	2107999	36.11	5933	89.81	48.48	Contamination	17	108;109	1481	2820;2747	-	-	-	-	-	-	-	-	-	-	#N/A	0.0653942	GCF_000163555.2_HIMB114_v2.0_genomic.fna.gz	0
597	SAMD00199593	Harbor_seawater	Manual pick	491	2220161	37	9059	81.89	35.25	Contamination	18	110;109	1489	2707;2573	-	-	-	-	-	-	-	-	-	-	#N/A	0.059819	GCF_000299115.1_ASM29911v1_genomic.fna.gz	0
598	SAMD00199594	Harbor_seawater	Manual pick	891	3148457	46.07	5008	68.26	34.98	Contamination	18	93	1457	2584	-	-	-	-	-	-	-	-	-	-	#N/A	0.080322	GCF_000472185.1_HIMB11v1.0_genomic.fna.gz	0
599	SAMD00199595	Harbor_seawater	Manual pick	948	3054926	44.55	4340	64.14	34.41	Contamination	15	109	1435	2372;2776	-	-	-	-	-	-	-	-	-	-	#N/A	0.0937829	GCF_000472185.1_HIMB11v1.0_genomic.fna.gz	0
600	SAMD00199596	Harbor_seawater	Manual pick	611	2315730	47.83	5703	55.3	8.98	Medium	14	109;111	1457;594	2819;2783	d__Bacteria	p__Proteobacteria	c__Alphaproteobacteria	o__Rhodobacterales	f__Rhodobacteraceae	g__HIMB11	s__	N/A	Bacteria;Proteobacteria;Alphaproteobacteria;Rhodobacterales;Rhodobacteraceae;uncultured;uncultured Rhodobacteraceae bacterium	99.931	0.986889	0.0730018	GCF_000472185.1_HIMB11v1.0_genomic.fna.gz	0
601	SAMD00199597	Harbor_seawater	Manual pick	421	1721305	44.68	6111	61.21	21.21	Contamination	16	109;110	684;1481	1379;1136	-	-	-	-	-	-	-	-	-	-	#N/A	0.191731	GCF_000299115.1_ASM29911v1_genomic.fna.gz	4.36e-40
602	SAMD00199598	Harbor_seawater	Manual pick	274	650048	41.51	2760	18.26	2.02	Low	11	109;109	-	2820;1000	d__Bacteria	p__Proteobacteria	c__Alphaproteobacteria	o__Pelagibacterales	f__	g__	s__	N/A	-	-	#N/A	0.167688	GCF_000299115.1_ASM29911v1_genomic.fna.gz	8.19e-73
603	SAMD00199599	Harbor_seawater	Manual pick	920	3433717	46.26	5976	73.41	46.23	Contamination	19	109;111	1456;1075	2819;2743	-	-	-	-	-	-	-	-	-	-	#N/A	0.0583726	GCF_000472185.1_HIMB11v1.0_genomic.fna.gz	0
605	SAMD00199600	Harbor_seawater	Manual pick	527	2047036	48.23	6074	44.61	6.88	Low	14	109;112	1457	1551;1213	d__Bacteria	p__Proteobacteria	c__Alphaproteobacteria	o__Rhodobacterales	f__Rhodobacteraceae	g__HIMB11	s__	Genome has more than 10.8% of markers with multiple hits	Bacteria;Proteobacteria;Alphaproteobacteria;Rhodobacterales;Rhodobacteraceae;uncultured;uncultured Rhodobacteraceae bacterium	99.931	#N/A	0.100846	GCF_000472185.1_HIMB11v1.0_genomic.fna.gz	4.44837e-318
606	SAMD00199601	Harbor_seawater	Manual pick	652	2004419	44.7	4217	55.97	22.64	Contamination	13	-	-	926	-	-	-	-	-	-	-	-	-	-	#N/A	0.10374	GCF_000472185.1_HIMB11v1.0_genomic.fna.gz	6.6e-297
607	SAMD00199602	Harbor_seawater	Manual pick	474	1929908	46.91	6756	49.49	4.22	Low	14	112;109	1480	2864;2355;2352	d__Bacteria	p__Proteobacteria	c__Alphaproteobacteria	o__Rhodobacterales	f__Rhodobacteraceae	g__HIMB11	s__	N/A	Bacteria;Cyanobacteria;Cyanobacteria;SubsectionI;FamilyI;Synechococcus;Synechococcus sp. WH 8109	99.932	#N/A	0.0968463	GCF_000472185.1_HIMB11v1.0_genomic.fna.gz	0
608	SAMD00199603	Harbor_seawater	Manual pick	443	1416863	45.4	4360	34.82	9.66	Low	11	112;109	869;685	2864;1793	d__Bacteria	p__Proteobacteria	c__Alphaproteobacteria	o__	f__	g__	s__	N/A	-	-	#N/A	0.154223	GCF_000472185.1_HIMB11v1.0_genomic.fna.gz	2.64e-92
609	SAMD00199604	Harbor_seawater	Manual pick	869	2944440	44.18	4499	64.53	36.57	Contamination	18	109;109	1537	2819;1376;1504	-	-	-	-	-	-	-	-	-	-	#N/A	0.0987984	GCF_000472185.1_HIMB11v1.0_genomic.fna.gz	0
611	SAMD00199605	Harbor_seawater	Manual pick	1133	3794611	45.58	4866	78.13	44.66	Contamination	19	109;112	1456	2030;2864;857	-	-	-	-	-	-	-	-	-	-	#N/A	0.0987984	GCF_000472185.1_HIMB11v1.0_genomic.fna.gz	0
612	SAMD00199606	Harbor_seawater	Manual pick	629	2511594	43.19	7063	84.08	20.13	Contamination	19	108	1514	2788	-	-	-	-	-	-	-	-	-	-	#N/A	0.1233	GCF_000472185.1_HIMB11v1.0_genomic.fna.gz	6.62e-184
613	SAMD00199607	Harbor_seawater	Manual pick	550	2544999	46.24	8985	60.75	13.54	Contamination	17	109	1457	2819	-	-	-	-	-	-	-	-	-	-	#N/A	0.0848014	GCF_000472185.1_HIMB11v1.0_genomic.fna.gz	0
614	SAMD00199608	Harbor_seawater	Manual pick	268	1158480	32.55	7971	69.75	4.87	Medium	18	108;108	1315	2747	d__Bacteria	p__Proteobacteria	c__Alphaproteobacteria	o__Pelagibacterales	f__Pelagibacteraceae	g__HIMB114	s__	N/A	Bacteria;Proteobacteria;Alphaproteobacteria;SAR11 clade;alpha proteobacterium HIMB114;;	99.924	0.992156	0.0590885	GCF_000163555.2_HIMB114_v2.0_genomic.fna.gz	0
615	SAMD00199609	Harbor_seawater	Manual pick	463	1619457	46.92	5528	48.43	3.45	Low	15	109	1457	2101	d__Bacteria	p__Proteobacteria	c__Alphaproteobacteria	o__Rhodobacterales	f__Rhodobacteraceae	g__HIMB11	s__	N/A	Bacteria;Proteobacteria;Alphaproteobacteria;Rhodobacterales;Rhodobacteraceae;uncultured;uncultured Rhodobacteraceae bacterium	99.931	#N/A	0.0898429	GCF_000472185.1_HIMB11v1.0_genomic.fna.gz	0
616	SAMD00199610	Harbor_seawater	Manual pick	596	2763491	41	8697	72.44	45.35	Contamination	15	109;109;110	954;1497;530	2819;2725	-	-	-	-	-	-	-	-	-	-	#N/A	0.10374	GCF_000472185.1_HIMB11v1.0_genomic.fna.gz	3.75e-292
617	SAMD00199611	Harbor_seawater	Manual pick	356	1097442	32.38	4463	66.6	11.9	Contamination	15	-	1481	1563	-	-	-	-	-	-	-	-	-	-	#N/A	0.050014	GCF_000163555.2_HIMB114_v2.0_genomic.fna.gz	0
618	SAMD00199612	Harbor_seawater	Manual pick	262	677555	45.25	3268	36.62	7.07	Low	9	112	1481	2864	d__Bacteria	p__Proteobacteria	c__Alphaproteobacteria	o__Pelagibacterales	f__Pelagibacteraceae	g__HIMB114	s__	N/A	Bacteria;Cyanobacteria;Cyanobacteria;SubsectionI;FamilyI;Synechococcus;Synechococcus sp. WH 8109	99.864	#N/A	0.197292	GCF_000012625.1_ASM1262v1_genomic.fna.gz	1.13e-36
622	SAMD00199613	Harbor_seawater	Manual pick	44	116314	33.99	2968	7.16	0	Low	3	-	-	-	d__Bacteria	p__Proteobacteria	c__Alphaproteobacteria	o__Pelagibacterales	f__HIMB59	g__HIMB59	s__	N/A	-	-	#N/A	0.140258	GCF_000299115.1_ASM29911v1_genomic.fna.gz	1.92e-153
623	SAMD00199614	Harbor_seawater	Manual pick	426	1670903	34.49	6066	94.3	27.86	Contamination	19	110	1470;1070	2749;898;882	-	-	-	-	-	-	-	-	-	-	#N/A	0.182269	GCF_000504225.1_ASM50422v1_genomic.fna.gz	9.8e-50
625	SAMD00199615	Harbor_seawater	Manual pick	445	2901171	48.36	17750	77.73	11.84	Contamination	20	109;112	1457	2819;1981	-	-	-	-	-	-	-	-	-	-	#N/A	0.0867434	GCF_000472185.1_HIMB11v1.0_genomic.fna.gz	0
626	SAMD00199616	Harbor_seawater	Manual pick	563	1599563	47.97	3910	25	0	Low	11	112;109	1481	1733;2819	d__Bacteria	p__Proteobacteria	c__Alphaproteobacteria	o__Rhodobacterales	f__Rhodobacteraceae	g__HIMB11	s__	N/A	Bacteria;Cyanobacteria;Cyanobacteria;SubsectionI;FamilyI;Synechococcus;Synechococcus sp. WH 8109	99.932	#N/A	0.11478	GCF_000472185.1_HIMB11v1.0_genomic.fna.gz	9.32e-231
627	SAMD00199617	Harbor_seawater	Manual pick	1002	3170873	47.17	4278	86.84	45.92	Contamination	18	111;110	1429;1025	2877;1669;2399;1022	-	-	-	-	-	-	-	-	-	-	#N/A	0.14383	GCF_000227505.1_ASM22750v4_genomic.fna.gz	5.91e-113
628	SAMD00199618	Harbor_seawater	Manual pick	203	1290819	32.03	15407	97.62	10.89	Contamination	18	109	1481	2122	-	-	-	-	-	-	-	-	-	-	#N/A	0.174408	GCF_000163555.2_HIMB114_v2.0_genomic.fna.gz	1.65e-60
629	SAMD00199619	Harbor_seawater	Manual pick	469	2609231	47.88	11732	68.53	9.37	Medium	18	110;109	1514	2816	d__Bacteria	p__Proteobacteria	c__Alphaproteobacteria	o__Rhodobacterales	f__Rhodobacteraceae	g__HIMB11	s__	N/A	Bacteria;Proteobacteria;Alphaproteobacteria;Rhodobacterales;Rhodobacteraceae;uncultured;uncultured alpha proteobacterium	98.375	0.961293	0.219531	GCF_000472185.1_HIMB11v1.0_genomic.fna.gz	2.86e-20
632	SAMD00199620	Harbor_seawater	Manual pick	676	2202028	37.4	4483	83.01	20.93	Contamination	20	109;110	1489;754	2714;972;965	-	-	-	-	-	-	-	-	-	-	#N/A	0.0586096	GCF_000299115.1_ASM29911v1_genomic.fna.gz	0
633	SAMD00199621	Harbor_seawater	Manual pick	552	1697942	35.97	3950	77.98	23.51	Contamination	18	90	951	2267;1375	-	-	-	-	-	-	-	-	-	-	#N/A	0.174408	GCF_000472185.1_HIMB11v1.0_genomic.fna.gz	2.14e-57
636	SAMD00199622	Harbor_seawater	Manual pick	310	1804377	48.19	12036	35.66	3.45	Low	17	109	1456	1996	d__Bacteria	p__Proteobacteria	c__Alphaproteobacteria	o__Rhodobacterales	f__Rhodobacteraceae	g__HIMB11	s__GCF_000472185.1	N/A	Bacteria;Proteobacteria;Alphaproteobacteria;Rhodobacterales;Rhodobacteraceae;uncultured;uncultured Rhodobacteraceae bacterium	99.587	#N/A	0.0492808	GCF_000472185.1_HIMB11v1.0_genomic.fna.gz	0
637	SAMD00199623	Harbor_seawater	Manual pick	175	1975270	45.6	34330	84.14	4.23	Medium	20	110	1481	2962	d__Bacteria	p__Proteobacteria	c__Alphaproteobacteria	o__Rhodobacterales	f__	g__	s__	N/A	Bacteria;Proteobacteria;Alphaproteobacteria;Rhizobiales;Phyllobacteriaceae;Cohaesibacter;marine metagenome	98.02	0.671757	0.263022	GCF_000299095.1_ASM29909v1_genomic.fna.gz	1.65e-08
638	SAMD00199624	Harbor_seawater	Manual pick	786	2907405	47.61	5511	66.51	13.02	Contamination	16	-	1457	2605	-	-	-	-	-	-	-	-	-	-	#N/A	0.0651085	GCF_000472185.1_HIMB11v1.0_genomic.fna.gz	0
639	SAMD00199625	Harbor_seawater	Manual pick	493	1459323	47.25	4000	25.16	12.07	Contamination	14	-	1457	1063	-	-	-	-	-	-	-	-	-	-	#N/A	0.111073	GCF_000472185.1_HIMB11v1.0_genomic.fna.gz	1.84e-253
640	SAMD00199626	Harbor_seawater	Manual pick	365	2116139	49.17	13122	41.88	1.72	Low	17	109	1457	2819	d__Bacteria	p__Proteobacteria	c__Alphaproteobacteria	o__Rhodobacterales	f__Rhodobacteraceae	g__HIMB11	s__	N/A	Bacteria;Proteobacteria;Alphaproteobacteria;Rhodobacterales;Rhodobacteraceae;uncultured;uncultured Rhodobacteraceae bacterium	99.931	#N/A	0.0955937	GCF_000472185.1_HIMB11v1.0_genomic.fna.gz	0
643	SAMD00199627	Harbor_seawater	Manual pick	515	2104095	45.24	6802	48.12	20.02	Contamination	12	109	1457	2819;859	-	-	-	-	-	-	-	-	-	-	#N/A	0.0987984	GCF_000472185.1_HIMB11v1.0_genomic.fna.gz	0
645	SAMD00199628	Harbor_seawater	Manual pick	1146	3143961	37.68	3382	81.82	46.38	Contamination	14	110;109	1189	2062;2819	-	-	-	-	-	-	-	-	-	-	#N/A	0.154223	GCF_000472185.1_HIMB11v1.0_genomic.fna.gz	3.4e-88
646	SAMD00199629	Harbor_seawater	Manual pick	1142	3289634	39.1	3709	88.51	93	Contamination	16	109	-	1785;1069	-	-	-	-	-	-	-	-	-	-	#N/A	0.105264	GCF_000163555.2_HIMB114_v2.0_genomic.fna.gz	8.13e-294
648	SAMD00199630	Harbor_seawater	Manual pick	928	2448004	44.24	3083	76.72	63.79	Contamination	16	110;110;106	1482	2713;1515	-	-	-	-	-	-	-	-	-	-	#N/A	0.136948	GCF_000472185.1_HIMB11v1.0_genomic.fna.gz	1.46e-133
654	SAMD00199631	Harbor_seawater	Manual pick	1313	3534843	44.02	3319	68.8	39.36	Contamination	20	-	877	1198	-	-	-	-	-	-	-	-	-	-	#N/A	0.0699663	GCF_000472185.1_HIMB11v1.0_genomic.fna.gz	0
655	SAMD00199632	Harbor_seawater	Manual pick	731	2530429	45.26	4871	60.13	18.53	Contamination	18	111;109	1489;1528	1403	-	-	-	-	-	-	-	-	-	-	#N/A	0.106047	GCF_000472185.1_HIMB11v1.0_genomic.fna.gz	1.68e-277
657	SAMD00199633	Harbor_seawater	Manual pick	454	1569617	33.88	5162	89.99	25.54	Contamination	18	108;95	1481;838	1843;2748	-	-	-	-	-	-	-	-	-	-	#N/A	0.14383	GCF_000299115.1_ASM29911v1_genomic.fna.gz	2.33e-120
658	SAMD00199634	Harbor_seawater	Manual pick	403	1542163	34.93	6513	79.12	9.26	Medium	18	110	1489	2704	d__Bacteria	p__Proteobacteria	c__Alphaproteobacteria	o__Pelagibacterales	f__HIMB59	g__HIMB59	s__	N/A	Bacteria;Proteobacteria;Alphaproteobacteria;Rhodospirillales;Rhodospirillaceae;AEGEAN-169 marine group;marine metagenome	99.457	0.988773	0.0503867	GCF_000299115.1_ASM29911v1_genomic.fna.gz	0
659	SAMD00199635	Harbor_seawater	Manual pick	432	1811259	46.75	7234	32	3.45	Low	12	109	1457	2819	d__Bacteria	p__Proteobacteria	c__Alphaproteobacteria	o__Rhodobacterales	f__Rhodobacteraceae	g__HIMB11	s__	N/A	Bacteria;Proteobacteria;Alphaproteobacteria;Rhodobacterales;Rhodobacteraceae;uncultured;uncultured Rhodobacteraceae bacterium	99.931	#N/A	0.118834	GCF_000472185.1_HIMB11v1.0_genomic.fna.gz	4.55e-208
660	SAMD00199636	Harbor_seawater	Manual pick	737	2680749	46.27	5481	63.14	33.56	Contamination	19	111;109;110	1457;798;616	2838;980	-	-	-	-	-	-	-	-	-	-	#N/A	0.136948	GCF_000472185.1_HIMB11v1.0_genomic.fna.gz	6.16e-133
663	SAMD00199637	Harbor_seawater	Manual pick	809	2357092	38.11	3644	69.54	70.56	Contamination	19	106;109	840	2809	-	-	-	-	-	-	-	-	-	-	#N/A	0.140258	GCF_000299115.1_ASM29911v1_genomic.fna.gz	9.39e-129
665	SAMD00199638	Harbor_seawater	Manual pick	417	1628890	45.03	6203	40.11	8.95	Low	12	109	1489	2714;1271;973	d__Bacteria	p__Proteobacteria	c__Alphaproteobacteria	o__Rhodobacterales	f__Rhodobacteraceae	g__HIMB11	s__	N/A	Bacteria;Proteobacteria;Alphaproteobacteria;Rhodospirillales;Rhodospirillaceae;AEGEAN-169 marine group;marine metagenome	99.457	#N/A	0.118834	GCF_000472185.1_HIMB11v1.0_genomic.fna.gz	2.42e-209
667	SAMD00199639	Harbor_seawater	Manual pick	656	1844275	47.77	3588	33.75	6.9	Low	12	109	-	1551	d__Bacteria	p__Proteobacteria	c__Alphaproteobacteria	o__Rhodobacterales	f__Rhodobacteraceae	g__HIMB11	s__	N/A	-	-	#N/A	0.0962153	GCF_000472185.1_HIMB11v1.0_genomic.fna.gz	0
669	SAMD00199640	Harbor_seawater	Manual pick	643	1208277	36	1982	50.44	24.07	Contamination	12	-	421	1578	-	-	-	-	-	-	-	-	-	-	#N/A	0.0926182	GCF_000163555.2_HIMB114_v2.0_genomic.fna.gz	0
670	SAMD00199641	Harbor_seawater	Manual pick	501	2096844	46.15	7341	55.78	12.3	Contamination	17	110;109	-	1046	-	-	-	-	-	-	-	-	-	-	#N/A	0.0716227	GCF_000472185.1_HIMB11v1.0_genomic.fna.gz	0
675	SAMD00199910	Beach_soil	Manual pick	531	1843999	38.87	4656	25.86	5.33	Low	12	110;111	1552	823	d__Bacteria	p__Firmicutes	c__Bacilli_A	o__Caldalkalibacillales	f__	g__	s__	N/A	Bacteria;Firmicutes;Bacilli;Bacillales;Bacillaceae;Bacillus;bacterium K2-24	97.534	#N/A	0.170926	GCF_000299115.1_ASM29911v1_genomic.fna.gz	4.47e-64
681	SAMD00199911	Beach_soil	Manual pick	402	1206588	42.94	3672	7.99	0.86	Low	8	109	1453	2581;980	-	-	-	-	-	-	-	-	Bacteria;Proteobacteria;Alphaproteobacteria;Rhodospirillales;Rhodospirillaceae;AEGEAN-169 marine group;marine metagenome	99.514	#N/A	0.186761	GCF_000299115.1_ASM29911v1_genomic.fna.gz	1.31e-45
682	SAMD00199912	Beach_soil	Manual pick	316	962612	40.02	3678	32.61	6.07	Low	9	110;110	792	2707	d__Bacteria	p__Proteobacteria	c__Alphaproteobacteria	o__Pelagibacterales	f__HIMB59	g__	s__	N/A	-	-	#N/A	0.161822	GCF_000299115.1_ASM29911v1_genomic.fna.gz	2.14e-81
684	SAMD00199913	Beach_soil	Manual pick	156	337035	39.35	2392	0	0	0	4	109;65	1548;704;704	987;1704;1732;1541	-	-	-	-	-	-	-	-	Bacteria;Firmicutes;Bacilli;Bacillales;Bacillaceae;Bacillus;Bacillus pseudofirmus OF4	92.481	#N/A	0.210897	GCF_000299115.1_ASM29911v1_genomic.fna.gz	7.66e-29
686	SAMD00199914	Beach_soil	Manual pick	632	1879072	40.29	3756	40.17	13.79	Contamination	7	109	-	1179	-	-	-	-	-	-	-	-	-	-	#N/A	0.170926	GCF_000299115.1_ASM29911v1_genomic.fna.gz	5.01e-64
690	SAMD00199915	Beach_soil	Manual pick	423	1353293	40.37	4481	22.34	5.72	Low	19	111;109	1559;1159;1559	3085;2819;2796	d__Bacteria	p__Proteobacteria	c__	o__	f__	g__	s__	N/A	Bacteria;Firmicutes;Bacilli;Bacillales;Bacillaceae;Bacillus;Bacillus mannanilyticus JCM 10596	94.649	#N/A	0.174408	GCF_000299115.1_ASM29911v1_genomic.fna.gz	5.23e-60
693	SAMD00199916	Beach_soil	Manual pick	442	1348904	41.43	3890	24.44	2.64	Low	13	86	1489	2063;814	d__Bacteria	p__Proteobacteria	c__Alphaproteobacteria	o__Pelagibacterales	f__HIMB59	g__	s__	N/A	Bacteria;Proteobacteria;Alphaproteobacteria;Rhodospirillales;Rhodospirillaceae;AEGEAN-169 marine group;marine metagenome	99.457	#N/A	0.159146	GCF_000299115.1_ASM29911v1_genomic.fna.gz	4.37e-85
694	SAMD00199917	Beach_soil	Manual pick	713	2018088	40.91	3486	46.98	12.5	Contamination	16	112	1370;1325	2176;1327	-	-	-	-	-	-	-	-	-	-	#N/A	0.170926	GCF_000299115.1_ASM29911v1_genomic.fna.gz	7.62e-64
695	SAMD00199918	Beach_soil	Manual pick	384	1150871	41.19	3850	17.61	0	Low	9	-	1489	2063	d__Bacteria	p__Proteobacteria	c__Alphaproteobacteria	o__Pelagibacterales	f__HIMB59	g__	s__	N/A	Bacteria;Proteobacteria;Alphaproteobacteria;Rhodospirillales;Rhodospirillaceae;AEGEAN-169 marine group;marine metagenome	99.457	#N/A	0.219531	GCF_000299115.1_ASM29911v1_genomic.fna.gz	5.12e-22
699	SAMD00199919	Beach_soil	Manual pick	725	1735943	39.74	2809	32.43	10.06	Contamination	10	111;86	1535	1920;1007;1088	-	-	-	-	-	-	-	-	-	-	#N/A	0.167688	GCF_000299115.1_ASM29911v1_genomic.fna.gz	3.58e-69
701	SAMD00199920	Beach_soil	Manual pick	536	1573573	41.27	3846	34.6	16.76	Contamination	7	-	-	-	-	-	-	-	-	-	-	-	-	-	#N/A	0.130979	GCF_000299115.1_ASM29911v1_genomic.fna.gz	2.28e-162
702	SAMD00199921	Beach_soil	Manual pick	867	3493170	38.33	6215	75.91	31.71	Contamination	16	111	1554	2932	-	-	-	-	-	-	-	-	-	-	#N/A	0.219531	GCF_000299115.1_ASM29911v1_genomic.fna.gz	5.13e-21
703	SAMD00199922	Beach_soil	Manual pick	510	1528052	39.67	3850	34.25	3.45	Low	14	109;109;112;86	1552;536	2261;2261;2936	d__Bacteria	p__Proteobacteria	c__Alphaproteobacteria	o__	f__	g__	s__	N/A	Bacteria;Firmicutes;Bacilli;Bacillales;Bacillaceae;Bacillus;bacterium K2-24	97.534	#N/A	0.147707	GCF_000299115.1_ASM29911v1_genomic.fna.gz	3.84e-110
704	SAMD00199923	Beach_soil	Manual pick	743	2491979	40.39	4678	60.34	32.37	Contamination	16	109;112	-	2423;1324	-	-	-	-	-	-	-	-	-	-	#N/A	0.142009	GCF_000299115.1_ASM29911v1_genomic.fna.gz	2.21e-123
708	SAMD00199924	Beach_soil	Manual pick	537	1537597	40.27	3627	33.68	8.27	Low	6	111	900	1342	d__Bacteria	p__Proteobacteria	c__Alphaproteobacteria	o__Pelagibacterales	f__HIMB59	g__	s__	N/A	-	-	#N/A	0.159146	GCF_000299115.1_ASM29911v1_genomic.fna.gz	1.4e-84
709	SAMD00199925	Beach_soil	Manual pick	1060	2643350	39.93	2967	36.42	20.59	Contamination	20	112;109;111	841;662	1864;2443;1072	-	-	-	-	-	-	-	-	-	-	#N/A	0.147707	GCF_000299115.1_ASM29911v1_genomic.fna.gz	6.99e-108
710	SAMD00199926	Beach_soil	Manual pick	314	898102	40.44	3522	0	0	0	4	110	1549;543;543	1035;900;2849	-	-	-	-	-	-	-	-	Bacteria;Firmicutes;Bacilli;Bacillales;Bacillaceae;Bacillus;Bacillus sp. YY	93.101	#N/A	0.182269	GCF_000299115.1_ASM29911v1_genomic.fna.gz	2.7e-51
711	SAMD00199927	Beach_soil	Manual pick	613	1825550	44.38	4019	44.15	9.56	Low	14	-	1549	958;1060	d__Bacteria	p__Firmicutes	c__Bacilli_A	o__	f__	g__	s__	N/A	Bacteria;Firmicutes;Bacilli;Bacillales;Bacillaceae;Bacillus;Bacillus sp. YY	93.037	#N/A	0.263022	GCF_000161295.1_ASM16129v1_genomic.fna.gz	5.03e-08
715	SAMD00199928	Beach_soil	Manual pick	385	774959	40.31	2213	4.8	15.78	Contamination	4	-	859	1850	-	-	-	-	-	-	-	-	-	-	#N/A	0.186761	GCF_000299115.1_ASM29911v1_genomic.fna.gz	9.52e-47
721	SAMD00199929	Beach_soil	Manual pick	360	1107305	40.09	3993	37.58	7.01	Low	9	111	1456	2594	d__Bacteria	p__Proteobacteria	c__Alphaproteobacteria	o__Pelagibacterales	f__HIMB59	g__	s__	N/A	Bacteria;Firmicutes;Bacilli;Bacillales;Bacillaceae;Bacillus;Bacillus mannanilyticus JCM 10596	95.034	#N/A	0.117785	GCF_000299115.1_ASM29911v1_genomic.fna.gz	5.35e-225
722	SAMD00199930	Beach_soil	Manual pick	536	2710196	36.71	9781	53.36	4.99	Medium	12	110;110	-	-	d__Bacteria	p__Firmicutes	c__Bacilli	o__Bacillales	f__Amphibacillaceae	g__	s__	N/A	-	-	0.80711	0.23011	GCF_000299115.1_ASM29911v1_genomic.fna.gz	8.19e-17
725	SAMD00199931	Beach_soil	Manual pick	772	2598799	39.21	4482	51.26	6.95	Medium	13	109;111;86;89	1457	2819;2331;2867	d__Bacteria	p__Proteobacteria	c__Alphaproteobacteria	o__Pelagibacterales	f__HIMB59	g__	s__	N/A	Bacteria;Proteobacteria;Alphaproteobacteria;Rhodobacterales;Rhodobacteraceae;uncultured;uncultured Rhodobacteraceae bacterium	99.793	0.831038	0.136948	GCF_000299115.1_ASM29911v1_genomic.fna.gz	1.23e-138
732	SAMD00199932	Beach_soil	Manual pick	429	1358716	41.57	4205	29.31	4.31	Low	19	110;112	1107	2006;1723	d__Bacteria	p__Proteobacteria	c__	o__	f__	g__	s__	N/A	-	-	#N/A	0.191731	GCF_000472185.1_HIMB11v1.0_genomic.fna.gz	2.58e-39
736	SAMD00199933	Beach_soil	Manual pick	354	1733942	46.61	9381	41.59	4.31	Low	16	112	1549	2932	d__Bacteria	p__Firmicutes	c__Bacilli_A	o__	f__	g__	s__	N/A	Bacteria;Firmicutes;Bacilli;Bacillales;Bacillaceae;Fictibacillus;Bacillus sp. LS29	92.01	#N/A	0.263022	GCF_000233395.1_ASM23339v2_genomic.fna.gz	3.17e-08
741	SAMD00199934	Beach_soil	Manual pick	677	2020656	39.17	3542	42.92	13.21	Contamination	20	112;112;109	1549	2931	-	-	-	-	-	-	-	-	-	-	#N/A	0.156619	GCF_000299115.1_ASM29911v1_genomic.fna.gz	1.22e-88
742	SAMD00199935	Beach_soil	Manual pick	475	1562358	41.44	4238	33.96	5.69	Low	17	112;109	1431	1156;1037	d__Bacteria	p__Proteobacteria	c__Alphaproteobacteria	o__Pelagibacterales	f__	g__	s__	N/A	Bacteria;Firmicutes;Bacilli;Bacillales;Bacillaceae;Bacillus;uncultured bacterium	97.547	#N/A	0.136948	GCF_000472185.1_HIMB11v1.0_genomic.fna.gz	5e-137
744	SAMD00199936	Beach_soil	Manual pick	759	1604996	40.73	2304	23.2	38.79	Contamination	9	112;109	1455;1007;1008	1913;1210	-	-	-	-	-	-	-	-	-	-	#N/A	0.149777	GCF_000472185.1_HIMB11v1.0_genomic.fna.gz	1.69e-101
745	SAMD00199937	Beach_soil	Manual pick	582	2314000	47.48	6507	53.45	6.24	Medium	18	109;109	1198	2174	d__Bacteria	p__Proteobacteria	c__Alphaproteobacteria	o__Rhodobacterales	f__Rhodobacteraceae	g__HIMB11	s__	N/A	-	-	0.986214	0.0926182	GCF_000472185.1_HIMB11v1.0_genomic.fna.gz	0
747	SAMD00199938	Beach_soil	Manual pick	355	1143833	40.38	4166	33.08	2.98	Low	10	109	1457	1680	d__Bacteria	p__Proteobacteria	c__Alphaproteobacteria	o__Pelagibacterales	f__HIMB59	g__	s__	N/A	Bacteria;Proteobacteria;Alphaproteobacteria;Rhodobacterales;Rhodobacteraceae;uncultured;uncultured Rhodobacteraceae bacterium	99.931	#N/A	0.167688	GCF_000299115.1_ASM29911v1_genomic.fna.gz	1.57e-70
749	SAMD00199939	Beach_soil	Manual pick	736	2039595	39.55	3509	33.93	7.89	Low	11	110;109	1489;1082;945	2091;1597;891	d__Bacteria	p__Proteobacteria	c__Alphaproteobacteria	o__Pelagibacterales	f__HIMB59	g__	s__	N/A	Bacteria;Proteobacteria;Alphaproteobacteria;Rhodospirillales;Rhodospirillaceae;AEGEAN-169 marine group;marine metagenome	99.457	#N/A	0.12101	GCF_000299115.1_ASM29911v1_genomic.fna.gz	3.18e-203
750	SAMD00199940	Beach_soil	Manual pick	631	1767057	38.87	3532	34.44	15.99	Contamination	12	111;110;109	1562;1562	2922;1796;2678;1009	-	-	-	-	-	-	-	-	-	-	#N/A	0.125715	GCF_000299115.1_ASM29911v1_genomic.fna.gz	7.29e-183
753	SAMD00199941	Beach_soil	Manual pick	359	1739525	46.58	9593	37.36	4.46	Low	17	112	1549	2932	d__Bacteria	p__Firmicutes	c__Bacilli_A	o__	f__	g__	s__	N/A	Bacteria;Firmicutes;Bacilli;Bacillales;Bacillaceae;Fictibacillus;Bacillus sp. LS29	92.01	#N/A	0.243761	GCF_000299115.1_ASM29911v1_genomic.fna.gz	9.23e-13
755	SAMD00199942	Beach_soil	Manual pick	395	1323187	39.85	4710	24.53	2.92	Low	5	111;112	537	2451	d__Bacteria	p__Proteobacteria	c__Alphaproteobacteria	o__Pelagibacterales	f__HIMB59	g__	s__	N/A	-	-	#N/A	0.130979	GCF_000299115.1_ASM29911v1_genomic.fna.gz	1.35e-163
756	SAMD00199943	Beach_soil	Manual pick	486	1508545	41.15	3896	25.21	11.32	Contamination	8	111;111;86	1479;1481	2863;2863	-	-	-	-	-	-	-	-	-	-	#N/A	0.147707	GCF_000299115.1_ASM29911v1_genomic.fna.gz	3.33e-110
762	SAMD00199944	Beach_soil	Manual pick	581	1598187	39.62	3462	27.79	0.94	Low	12	112;92	1256	2486;1200	d__Bacteria	p__Firmicutes	c__Bacilli	o__	f__	g__	s__	N/A	-	-	#N/A	0.159146	GCF_000299115.1_ASM29911v1_genomic.fna.gz	1.95e-84
764	SAMD00199945	Beach_soil	Manual pick	387	944449	38.88	2792	23.5	0	Low	5	-	-	881	d__Bacteria	p__Proteobacteria	c__Alphaproteobacteria	o__Pelagibacterales	f__HIMB59	g__	s__	N/A	-	-	#N/A	0.161822	GCF_000299115.1_ASM29911v1_genomic.fna.gz	1.77e-81
769	SAMD00199642	Open_ocean_seawater	FACS	85	1685815	29.08	106753	79.06	0.58	Medium	17	110	1482	2712	d__Bacteria	p__Proteobacteria	c__Alphaproteobacteria	o__Puniceispirillales	f__AAA536-G10	g__TMED54	s__	N/A	Bacteria;Proteobacteria;Alphaproteobacteria;Rickettsiales;SAR116 clade;marine metagenome;	99.864	0.948119	0.263022	GCF_000182985.1_ASM18298v1_genomic.fna.gz	4.97e-08
771	SAMD00199643	Open_ocean_seawater	FACS	141	1771427	45.88	47941	74.87	0	Medium	20	110	1482	2717	d__Bacteria	p__Proteobacteria	c__Alphaproteobacteria	o__Puniceispirillales	f__UBA1172	g__UBA12202	s__	N/A	Bacteria;Proteobacteria;Alphaproteobacteria;Rickettsiales;SAR116 clade;uncultured bacterium;	99.724	0.949813	0.243761	GCF_000527695.1_ASM52769v1_genomic.fna.gz	1.99e-12
772	SAMD00199644	Open_ocean_seawater	FACS	127	2017021	36.87	53907	79.53	0.93	Medium	16	109	1458	2824	d__Bacteria	p__Proteobacteria	c__Alphaproteobacteria	o__Rhodobacterales	f__Rhodobacteraceae	g__GCA-002705045	s__GCA_002703515.1	N/A	Bacteria;Proteobacteria;Alphaproteobacteria;Rhodobacterales;Rhodobacteraceae;uncultured;uncultured bacterium HF0010_10C01	99.722	N/A	0.295981	GCF_000011465.1_ASM1146v1_genomic.fna.gz	0.000206885
773	SAMD00199645	Open_ocean_seawater	FACS	81	2041815	31.93	106669	90.53	0.14	High	20	110	1483	2713	d__Bacteria	p__Proteobacteria	c__Alphaproteobacteria	o__Puniceispirillales	f__AAA536-G10	g__AAA536-G10	s__	N/A	Bacteria;Proteobacteria;Alphaproteobacteria;Rickettsiales;SAR116 clade;marine metagenome;	99.796	0.985242	0.263022	GCF_000585175.1_Arcobacter_septicus_AF1028_genomic.fna.gz	3.16e-08
775	SAMD00199646	Open_ocean_seawater	FACS	207	1241303	59.87	11626	26.86	2.2	Low	11	112	1532;1481	2427	d__Bacteria	p__Cyanobacteriota	c__Cyanobacteriia	o__Synechococcales_A	f__Cyanobiaceae	g__Synechococcus_C	s__	N/A	Bacteria;Proteobacteria;Gammaproteobacteria;Pseudomonadales;Pseudomonadaceae;Pseudomonas;Pseudomonas sp. TKP	100	#N/A	0.102268	GCF_000161795.2_ASM16179v2_genomic.fna.gz	1.41624e-319
776	SAMD00199647	Open_ocean_seawater	FACS	79	357915	53.58	10989	9.4	0	Low	3	110	1373	2328	-	-	-	-	-	-	-	-	Bacteria;Proteobacteria;Gammaproteobacteria;Pseudomonadales;Pseudomonadaceae;Pseudomonas;Pseudomonas sp. TKP	100	#N/A	0.197292	GCF_001641975.1_ASM164197v1_genomic.fna.gz	2.35e-38
777	SAMD00199648	Open_ocean_seawater	FACS	42	1038522	29.52	88311	80.33	0.24	Medium	17	111	1424	2749	d__Bacteria	p__Proteobacteria	c__Alphaproteobacteria	o__Pelagibacterales	f__Pelagibacteraceae	g__Pelagibacter	s__	N/A	Bacteria;Proteobacteria;Alphaproteobacteria;SAR11 clade;Surface 1;uncultured marine bacterium;	99.649	0.988741	0.0665597	GCF_001180165.1_CLC_assembled_contigs_genomic.fna.gz	0
778	SAMD00199649	Open_ocean_seawater	FACS	37	1342898	32.46	168038	87.35	0.07	Medium	20	110	665	2456	d__Bacteria	p__Proteobacteria	c__Alphaproteobacteria	o__Pelagibacterales	f__HIMB59	g__HIMB59	s__	N/A	-	-	0.988665	0.0461689	GCF_000299115.1_ASM29911v1_genomic.fna.gz	0
779	SAMD00199650	Open_ocean_seawater	FACS	19	1179956	30.66	259308	98.81	1.19	High	20	108	862	2748	d__Bacteria	p__Proteobacteria	c__Alphaproteobacteria	o__Pelagibacterales	f__Pelagibacteraceae	g__HIMB114	s__	N/A	-	-	0.962488	0.178173	GCF_000163555.2_HIMB114_v2.0_genomic.fna.gz	8.79e-56
780	SAMD00199651	Open_ocean_seawater	FACS	144	972965	52.85	15259	24.43	0	Low	12	-	1481	2863	d__Bacteria	p__Cyanobacteriota	c__Cyanobacteriia	o__Synechococcales_A	f__Cyanobiaceae	g__Synechococcus_C	s__	N/A	Bacteria;Cyanobacteria;Cyanobacteria;SubsectionI;FamilyI;Synechococcus;Synechococcus sp. KORDI-52	99.662	#N/A	0.210897	GCF_000737595.1_ASM73759v1_genomic.fna.gz	2.34e-26
781	SAMD00199652	Open_ocean_seawater	FACS	305	1422116	59.14	9783	29.31	0	Low	11	112	1481	2864	d__Bacteria	p__Cyanobacteriota	c__Cyanobacteriia	o__Synechococcales_A	f__Cyanobiaceae	g__Synechococcus_C	s__GCA_001628295.1	N/A	Bacteria;Cyanobacteria;Cyanobacteria;SubsectionI;FamilyI;Synechococcus;Synechococcus sp. WH 8109	99.932	#N/A	0.100152	GCF_000161795.2_ASM16179v2_genomic.fna.gz	0
782	SAMD00199653	Open_ocean_seawater	FACS	186	1097109	58.23	21438	33.45	0	Low	14	110	1482	2713	d__Bacteria	p__Proteobacteria	c__Alphaproteobacteria	o__Puniceispirillales	f__Puniceispirillaceae	g__UBA8309	s__	N/A	Bacteria;Proteobacteria;Alphaproteobacteria;Rickettsiales;SAR116 clade;alpha proteobacterium SCGC AAA300-B11;	99.181	#N/A	0.219531	GCF_000508205.1_ASM50820v1_genomic.fna.gz	3.85e-21
783	SAMD00199654	Open_ocean_seawater	FACS	95	1137234	57.44	88885	34.48	2.59	Low	13	110;110	1528	1061	d__Bacteria	p__Proteobacteria	c__Gammaproteobacteria	o__Pseudomonadales	f__Halieaceae	g__Luminiphilus	s__GCA_002721785.1	N/A	-	-	#N/A	0.197292	GCF_001641975.1_ASM164197v1_genomic.fna.gz	6.59e-35
784	SAMD00199655	Open_ocean_seawater	FACS	338	2602530	44.71	22145	68.78	17.47	Contamination	19	110;110;109	961;907;1047	1936;1885;1784;949	-	-	-	-	-	-	-	-	-	-	#N/A	0.0515304	GCF_000472185.1_HIMB11v1.0_genomic.fna.gz	0
785	SAMD00199656	Open_ocean_seawater	FACS	201	864115	55.6	8548	21.55	1.72	Low	10	112	1205	2864	d__Bacteria	p__Cyanobacteriota	c__Cyanobacteriia	o__Synechococcales_A	f__Cyanobiaceae	g__Synechococcus_C	s__	N/A	-	-	#N/A	0.13538	GCF_000161795.2_ASM16179v2_genomic.fna.gz	5.19e-149
786	SAMD00199657	Open_ocean_seawater	FACS	184	2556318	49.82	45799	77.79	0.98	Medium	18	109	1456	2819	d__Bacteria	p__Proteobacteria	c__Alphaproteobacteria	o__Rhodobacterales	f__Rhodobacteraceae	g__HIMB11	s__	N/A	Bacteria;Proteobacteria;Alphaproteobacteria;Rhodobacterales;Rhodobacteraceae;uncultured;uncultured Rhodobacteraceae bacterium	99.862	0.985397	0.0834041	GCF_000472185.1_HIMB11v1.0_genomic.fna.gz	0
787	SAMD00199658	Open_ocean_seawater	FACS	225	1189234	58.6	17787	25.86	1.72	Low	15	110	1482	2713	d__Bacteria	p__Proteobacteria	c__Alphaproteobacteria	o__Puniceispirillales	f__Puniceispirillaceae	g__UBA8309	s__	N/A	Bacteria;Proteobacteria;Alphaproteobacteria;Rickettsiales;SAR116 clade;alpha proteobacterium SCGC AAA300-B11;	99.318	#N/A	0.263022	GCF_000238815.1_ASM23881v2_genomic.fna.gz	1.66e-08
788	SAMD00199659	Open_ocean_seawater	FACS	148	742411	53.94	12861	23.28	3.45	Low	5	112	1444	2864	d__Bacteria	p__Cyanobacteriota	c__Cyanobacteriia	o__Synechococcales_A	f__Cyanobiaceae	g__Synechococcus_C	s__	N/A	Bacteria;Cyanobacteria;Cyanobacteria;SubsectionI;FamilyI;Synechococcus;Synechococcus sp. WH 8109	99.931	#N/A	0.133864	GCF_000161795.2_ASM16179v2_genomic.fna.gz	7.47e-156
789	SAMD00199660	Open_ocean_seawater	FACS	211	899641	55.26	10607	5.42	0	Low	11	107;110	476;1093	1824;1822;960;1769	d__Bacteria	p__Proteobacteria	c__Alphaproteobacteria	o__Puniceispirillales	f__Puniceispirillaceae	g__UBA8309	s__	N/A	-	-	#N/A	0.182269	GCF_000739855.1_ASM73985v1_genomic.fna.gz	6.79e-50
790	SAMD00199661	Open_ocean_seawater	FACS	134	1150668	38.11	19792	41.36	0.1	Low	9	107	-	2483	d__Bacteria	p__Proteobacteria	c__Alphaproteobacteria	o__Rhodobacterales	f__Rhodobacteraceae	g__GCA-002705045	s__GCA_002703515.1	N/A	-	-	#N/A	0.219531	GCF_000508205.1_ASM50820v1_genomic.fna.gz	4.73e-21
791	SAMD00199662	Open_ocean_seawater	FACS	220	1304532	58.23	14226	50.41	1.49	Medium	16	-	1166	2864	d__Bacteria	p__Cyanobacteriota	c__Cyanobacteriia	o__Synechococcales_A	f__Cyanobiaceae	g__Synechococcus_C	s__	N/A	-	-	N/A	0.0852783	GCF_000161795.2_ASM16179v2_genomic.fna.gz	0
792	SAMD00199663	Open_ocean_seawater	FACS	37	320762	49.68	21651	5.59	0	Low	3	-	1532	2889	d__Bacteria	p__Proteobacteria	c__Alphaproteobacteria	o__Pelagibacterales	f__Pelagibacteraceae	g__Pelagibacter	s__	N/A	Bacteria;Proteobacteria;Gammaproteobacteria;Pseudomonadales;Pseudomonadaceae;Pseudomonas;Pseudomonas sp. TKP	100	#N/A	0.161822	GCF_001641975.1_ASM164197v1_genomic.fna.gz	3.12e-86
794	SAMD00199664	Open_ocean_seawater	FACS	145	1866623	29.19	34470	84.74	0.47	Medium	18	110	1482	2712	d__Bacteria	p__Proteobacteria	c__Alphaproteobacteria	o__Puniceispirillales	f__AAA536-G10	g__TMED54	s__	N/A	Bacteria;Proteobacteria;Alphaproteobacteria;Rickettsiales;SAR116 clade;marine metagenome;	99.727	0.951778	0.263022	GCF_000518885.1_ASM51888v1_genomic.fna.gz	5.04e-08
795	SAMD00199665	Open_ocean_seawater	FACS	55	2528768	39.62	136475	93.52	0.49	High	19	109	1454	2815	d__Bacteria	p__Proteobacteria	c__Alphaproteobacteria	o__Rhodobacterales	f__Rhodobacteraceae	g__TMED111	s__TMED111 sp1	N/A	Bacteria;Proteobacteria;Alphaproteobacteria;Rhodobacterales;Rhodobacteraceae;uncultured;alpha proteobacterium SCGC AAA015-O19	99.652	N/A	0.295981	GCF_000012765.1_ASM1276v1_genomic.fna.gz	0.000164093
797	SAMD00199666	Open_ocean_seawater	FACS	244	1620275	58.25	18356	44.83	6.9	Low	16	112;108	481;1088	990;1916;1624;1921	d__Bacteria	p__Cyanobacteriota	c__Cyanobacteriia	o__Synechococcales_A	f__Cyanobiaceae	g__Synechococcus_C	s__	N/A	-	-	#N/A	0.1233	GCF_001641975.1_ASM164197v1_genomic.fna.gz	5.3e-187
798	SAMD00199667	Open_ocean_seawater	FACS	120	602527	58.27	10621	19.83	0	Low	8	112	1481	2864	d__Bacteria	p__Cyanobacteriota	c__Cyanobacteriia	o__Synechococcales_A	f__Cyanobiaceae	g__Synechococcus_C	s__	N/A	Bacteria;Cyanobacteria;Cyanobacteria;SubsectionI;FamilyI;Synechococcus;Synechococcus sp. WH 8109	99.932	#N/A	0.102268	GCF_000161795.2_ASM16179v2_genomic.fna.gz	0
799	SAMD00199668	Open_ocean_seawater	FACS	28	421223	32.41	72263	41.03	0.85	Low	10	111	1523	3051	d__Bacteria	p__Actinobacteriota	c__Acidimicrobiia	o__TMED189	f__TMED189	g__	s__	N/A	Bacteria;Actinobacteria;Acidimicrobiia;Acidimicrobiales;OM1 clade;Candidatus Actinomarina;marine metagenome	99.403	#N/A	0.210897	GCF_001641975.1_ASM164197v1_genomic.fna.gz	5.81e-28
800	SAMD00199669	Open_ocean_seawater	FACS	298	1637118	59.74	11660	42.48	2.13	Low	11	112	1481;1532	2864	d__Bacteria	p__Cyanobacteriota	c__Cyanobacteriia	o__Synechococcales_A	f__Cyanobiaceae	g__Synechococcus_C	s__GCA_001628295.1	N/A	Bacteria;Cyanobacteria;Cyanobacteria;SubsectionI;FamilyI;Synechococcus;Synechococcus sp. WH 8109	99.932	#N/A	0.0994698	GCF_000161795.2_ASM16179v2_genomic.fna.gz	0
801	SAMD00199670	Open_ocean_seawater	FACS	222	1741878	48.94	19296	37.93	0.34	Low	11	110;109	645	1860;942;941;1886	d__Bacteria	p__Proteobacteria	c__Alphaproteobacteria	o__Rhodobacterales	f__Rhodobacteraceae	g__HIMB11	s__	N/A	-	-	#N/A	0.0852783	GCF_000472185.1_HIMB11v1.0_genomic.fna.gz	0
802	SAMD00199671	Open_ocean_seawater	FACS	34	803649	36.09	129171	52.39	1.15	Medium	13	109	1549	2881	d__Bacteria	p__Proteobacteria	c__Gammaproteobacteria	o__SAR86	f__D2472	g__	s__	N/A	Bacteria;Proteobacteria;Gammaproteobacteria;Oceanospirillales;SAR86 clade;uncultured bacterium;	100	0.842536	0.243761	GCF_001682155.1_ASM168215v1_genomic.fna.gz	3.2e-13
803	SAMD00199672	Open_ocean_seawater	FACS	281	1815712	59.82	17126	44.9	4.08	Low	13	-	1532;1479	1940;1919	d__Bacteria	p__Cyanobacteriota	c__Cyanobacteriia	o__Synechococcales_A	f__Cyanobiaceae	g__Synechococcus_C	s__	N/A	Bacteria;Proteobacteria;Gammaproteobacteria;Pseudomonadales;Pseudomonadaceae;Pseudomonas;Pseudomonas sp. TKP	100	#N/A	0.106047	GCF_000508205.1_ASM50820v1_genomic.fna.gz	1.22e-276
804	SAMD00199673	Open_ocean_seawater	FACS	25	450423	36.75	77144	18.97	0	Low	9	-	-	-	d__Bacteria	p__Proteobacteria	c__Gammaproteobacteria	o__SAR86	f__D2472	g__	s__	N/A	-	-	#N/A	0.263022	GCF_000508205.1_ASM50820v1_genomic.fna.gz	4.63e-09
805	SAMD00199674	Open_ocean_seawater	FACS	196	2067644	49.15	39254	65.14	0.3	Medium	16	109	1456	2819	d__Bacteria	p__Proteobacteria	c__Alphaproteobacteria	o__Rhodobacterales	f__Rhodobacteraceae	g__HIMB11	s__GCF_000472185.1	N/A	Bacteria;Proteobacteria;Alphaproteobacteria;Rhodobacterales;Rhodobacteraceae;uncultured;Rhodobacteraceae bacterium HIMB11	99.931	N/A	0.0414262	GCF_000472185.1_HIMB11v1.0_genomic.fna.gz	0
806	SAMD00199675	Open_ocean_seawater	FACS	103	1246231	29.69	67288	56.7	0.29	Medium	16	110	1482	2712	d__Bacteria	p__Proteobacteria	c__Alphaproteobacteria	o__Puniceispirillales	f__AAA536-G10	g__TMED54	s__	N/A	Bacteria;Proteobacteria;Alphaproteobacteria;Rickettsiales;SAR116 clade;marine metagenome;	99.864	0.95285	0.263022	GCF_000302135.1_ASM30213v1_genomic.fna.gz	2.3e-08
807	SAMD00199676	Open_ocean_seawater	FACS	125	1671202	39.77	94357	63.07	0.61	Medium	15	109	1454	2813	d__Bacteria	p__Proteobacteria	c__Alphaproteobacteria	o__Rhodobacterales	f__Rhodobacteraceae	g__TMED111	s__TMED111 sp1	N/A	Bacteria;Proteobacteria;Alphaproteobacteria;Rhodobacterales;Rhodobacteraceae;uncultured;alpha proteobacterium SCGC AAA015-O19	99.722	N/A	0.263022	GCF_001675265.1_ASM167526v1_genomic.fna.gz	3.57e-08
810	SAMD00199677	Open_ocean_seawater	FACS	161	832041	57.64	13463	26.71	0	Low	13	112	1481	2864	d__Bacteria	p__Cyanobacteriota	c__Cyanobacteriia	o__Synechococcales_A	f__Cyanobiaceae	g__Synechococcus_C	s__	N/A	Bacteria;Cyanobacteria;Cyanobacteria;SubsectionI;FamilyI;Synechococcus;Synechococcus sp. WH 8109	99.864	#N/A	0.0974869	GCF_000161795.2_ASM16179v2_genomic.fna.gz	0
812	SAMD00199678	Open_ocean_seawater	FACS	72	2213500	39.57	120739	80.91	0	Medium	17	109	1454	2813	d__Bacteria	p__Proteobacteria	c__Alphaproteobacteria	o__Rhodobacterales	f__Rhodobacteraceae	g__TMED111	s__TMED111 sp1	N/A	Bacteria;Proteobacteria;Alphaproteobacteria;Rhodobacterales;Rhodobacteraceae;uncultured;alpha proteobacterium SCGC AAA015-O19	99.652	N/A	0.263022	GCF_001675285.1_ASM167528v1_genomic.fna.gz	5.51e-08
813	SAMD00199679	Open_ocean_seawater	FACS	181	1841681	52.03	36779	72.14	3.37	Medium	16	110	-	881	d__Bacteria	p__Proteobacteria	c__Alphaproteobacteria	o__Puniceispirillales	f__Puniceispirillaceae	g__HIMB100	s__	N/A	-	-	0.944716	0.14383	GCF_000238815.1_ASM23881v2_genomic.fna.gz	1.44e-116
814	SAMD00199680	Open_ocean_seawater	FACS	292	2802951	49.31	28213	72.21	0.45	Medium	18	109	1456	1885;958;1543;977	d__Bacteria	p__Proteobacteria	c__Alphaproteobacteria	o__Rhodobacterales	f__Rhodobacteraceae	g__HIMB11	s__GCF_000472185.1	N/A	Bacteria;Proteobacteria;Alphaproteobacteria;Rhodobacterales;Rhodobacteraceae;uncultured;Rhodobacteraceae bacterium HIMB11	99.931	N/A	0.0392331	GCF_000472185.1_HIMB11v1.0_genomic.fna.gz	0
815	SAMD00199681	Open_ocean_seawater	FACS	81	2399222	39.63	85313	93.37	0.19	High	20	109	1454	2813	d__Bacteria	p__Proteobacteria	c__Alphaproteobacteria	o__Rhodobacterales	f__Rhodobacteraceae	g__TMED111	s__TMED111 sp1	N/A	Bacteria;Proteobacteria;Alphaproteobacteria;Rhodobacterales;Rhodobacteraceae;uncultured;alpha proteobacterium SCGC AAA015-O19	99.722	N/A	0.295981	GCF_000010045.1_ASM1004v1_genomic.fna.gz	0.000384395
817	SAMD00199682	Open_ocean_seawater	FACS	134	569402	54.78	8691	6.9	0	Low	6	112	1480	2863	-	-	-	-	-	-	-	-	Bacteria;Cyanobacteria;Cyanobacteria;SubsectionI;FamilyI;Synechococcus;marine metagenome	99.658	#N/A	0.219531	GCF_000737575.1_ASM73757v1_genomic.fna.gz	1.11e-22
818	SAMD00199683	Open_ocean_seawater	FACS	204	1703458	51.52	20867	65.29	0	Medium	17	110	1483	2717	d__Bacteria	p__Proteobacteria	c__Alphaproteobacteria	o__Puniceispirillales	f__Puniceispirillaceae	g__HIMB100	s__	N/A	Bacteria;Proteobacteria;Alphaproteobacteria;Rickettsiales;SAR116 clade;SAR116 cluster alpha proteobacterium HIMB100;	99.864	0.942962	0.156619	GCF_000238815.1_ASM23881v2_genomic.fna.gz	4.68e-87
819	SAMD00199684	Open_ocean_seawater	FACS	144	664917	51.96	11393	7.99	1.03	Low	12	110	482	2713;1487	d__Bacteria	p__Proteobacteria	c__Alphaproteobacteria	o__Puniceispirillales	f__Puniceispirillaceae	g__	s__	Genome domain questionable ( 11.7% Bacterial, 3.3% Archaeal)	-	-	#N/A	0.243761	GCF_001180085.1_CLC_assembled_contigs_genomic.fna.gz	1.32e-13
820	SAMD00199685	Open_ocean_seawater	FACS	58	254102	53.12	10680	5.17	0	Low	1	112	-	905	-	-	-	-	-	-	-	-	-	-	#N/A	0.186761	GCF_000161795.2_ASM16179v2_genomic.fna.gz	3.5e-50
821	SAMD00199686	Open_ocean_seawater	FACS	62	1161681	29.6	107890	90	0.24	Medium	20	111	1470	2749	d__Bacteria	p__Proteobacteria	c__Alphaproteobacteria	o__Pelagibacterales	f__Pelagibacteraceae	g__Pelagibacter	s__	N/A	Bacteria;Proteobacteria;Alphaproteobacteria;SAR11 clade;Surface 1;Candidatus Pelagibacter ubique;	99.184	0.976223	0.161822	GCF_001179925.1_CLC_assembled_contigs_genomic.fna.gz	8.13e-82
823	SAMD00199687	Open_ocean_seawater	FACS	233	1120277	58.62	10524	43.42	4.02	Low	10	108	1230;1532	990;1919;996;1940	d__Bacteria	p__Cyanobacteriota	c__Cyanobacteriia	o__Synechococcales_A	f__Cyanobiaceae	g__Synechococcus_C	s__	N/A	Bacteria;Proteobacteria;Gammaproteobacteria;Pseudomonadales;Pseudomonadaceae;Pseudomonas;Pseudomonas sp. TKP	100	#N/A	0.151946	GCF_001708445.1_ASM170844v1_genomic.fna.gz	2.02e-97
824	SAMD00199688	Open_ocean_seawater	FACS	330	1756235	58.89	13265	63.04	4.94	Medium	19	110	1532;1481	996;1940;1921	d__Bacteria	p__Cyanobacteriota	c__Cyanobacteriia	o__Synechococcales_A	f__Cyanobiaceae	g__Synechococcus_C	s__	N/A	-	-	N/A	0.0683793	GCF_000161795.2_ASM16179v2_genomic.fna.gz	0
825	SAMD00199689	Open_ocean_seawater	FACS	48	941258	30.35	145099	82.53	0	Medium	18	111	1469	2746	d__Bacteria	p__Proteobacteria	c__Alphaproteobacteria	o__Pelagibacterales	f__Pelagibacteraceae	g__Pelagibacter_A	s__	N/A	Bacteria;Proteobacteria;Alphaproteobacteria;SAR11 clade;Surface 2;marine metagenome;	99.312	0.966847	0.133864	GCF_001179945.1_CLC_assembled_contigs_genomic.fna.gz	2.77e-160
826	SAMD00199690	Open_ocean_seawater	FACS	49	1326776	29.4	65831	91	0.47	High	19	110	1470	2749	d__Bacteria	p__Proteobacteria	c__Alphaproteobacteria	o__Pelagibacterales	f__Pelagibacteraceae	g__Pelagibacter	s__	N/A	Bacteria;Proteobacteria;Alphaproteobacteria;SAR11 clade;Surface 1;Candidatus Pelagibacter ubique;	99.117	0.988743	0.0683793	GCF_000504225.1_ASM50422v1_genomic.fna.gz	0
830	SAMD00199691	Open_ocean_seawater	FACS	268	1903207	49.59	17142	55.03	0.68	Medium	16	109;110	961	1887;1936;958;977	d__Bacteria	p__Proteobacteria	c__Alphaproteobacteria	o__Rhodobacterales	f__Rhodobacteraceae	g__HIMB11	s__	N/A	-	-	0.98608	0.0719629	GCF_000472185.1_HIMB11v1.0_genomic.fna.gz	0
832	SAMD00199692	Open_ocean_seawater	FACS	231	2594841	48.68	44775	76.89	1.9	Medium	14	-	-	-	d__Bacteria	p__Proteobacteria	c__Alphaproteobacteria	o__Rhodobacterales	f__Rhodobacteraceae	g__HIMB11	s__	N/A	-	-	0.962104	0.263022	GCF_000472185.1_HIMB11v1.0_genomic.fna.gz	5.15e-08
836	SAMD00199693	Open_ocean_seawater	FACS	63	1594533	38.2	103541	74.24	0	Medium	18	103	1527	2872	d__Bacteria	p__Proteobacteria	c__Gammaproteobacteria	o__Betaproteobacteriales	f__Burkholderiaceae	g__UBA7377	s__	N/A	Bacteria;Proteobacteria;Betaproteobacteria;Burkholderiales;Alcaligenaceae;MWH-UniP1 aquatic group;marine metagenome	99.471	0.947462	0.243761	GCF_000021765.1_ASM2176v1_genomic.fna.gz	3.23e-12
837	SAMD00199694	Open_ocean_seawater	FACS	39	870989	28.38	56127	26.42	0	Low	12	110	1488	2889	d__Bacteria	p__Proteobacteria	c__Alphaproteobacteria	o__TMED109	f__TMED131	g__TMED62	s__	N/A	Bacteria;Proteobacteria;Gammaproteobacteria;Pseudomonadales;Pseudomonadaceae;Pseudomonas;Pseudomonas sp. TKP	99.933	#N/A	0.263022	GCF_000153025.1_ASM15302v1_genomic.fna.gz	1.43e-08
838	SAMD00199695	Open_ocean_seawater	FACS	224	1282515	59.69	16254	35.05	2.31	Low	15	110;111	1125;1532	996;1919;1940;991	d__Bacteria	p__Cyanobacteriota	c__Cyanobacteriia	o__Synechococcales_A	f__Cyanobiaceae	g__Synechococcus_C	s__	N/A	Bacteria;Proteobacteria;Gammaproteobacteria;Pseudomonadales;Pseudomonadaceae;Pseudomonas;Pseudomonas sp. TKP	100	#N/A	0.147707	GCF_001708445.1_ASM170844v1_genomic.fna.gz	2.53e-106
840	SAMD00199696	Open_ocean_seawater	FACS	263	2669970	49.61	31948	78.99	1.44	Medium	20	109	1456	2819	d__Bacteria	p__Proteobacteria	c__Alphaproteobacteria	o__Rhodobacterales	f__Rhodobacteraceae	g__HIMB11	s__GCF_000472185.1	N/A	Bacteria;Proteobacteria;Alphaproteobacteria;Rhodobacterales;Rhodobacteraceae;uncultured;Rhodobacteraceae bacterium HIMB11	99.931	N/A	0.0350415	GCF_000472185.1_HIMB11v1.0_genomic.fna.gz	0
843	SAMD00199697	Open_ocean_seawater	FACS	55	738906	29.65	52936	61.23	0	Medium	15	104	1469	2747	d__Bacteria	p__Proteobacteria	c__Alphaproteobacteria	o__Pelagibacterales	f__Pelagibacteraceae	g__Pelagibacter_A	s__	N/A	Bacteria;Proteobacteria;Alphaproteobacteria;SAR11 clade;Surface 2;marine metagenome;	99.587	0.980929	0.23011	GCF_000012345.1_ASM1234v1_genomic.fna.gz	5.51e-18
844	SAMD00199698	Open_ocean_seawater	FACS	18	1160999	29.16	299564	86.9	0	Medium	18	110	1470	2749	d__Bacteria	p__Proteobacteria	c__Alphaproteobacteria	o__Pelagibacterales	f__Pelagibacteraceae	g__Pelagibacter	s__	N/A	Bacteria;Proteobacteria;Alphaproteobacteria;SAR11 clade;Surface 1;Candidatus Pelagibacter ubique;	99.456	0.982297	0.118834	GCF_000299095.1_ASM29909v1_genomic.fna.gz	2.07e-219
846	SAMD00199699	Open_ocean_seawater	FACS	148	838430	49.2	10498	18.97	0	Low	7	109	1456	2731	d__Bacteria	p__Proteobacteria	c__Alphaproteobacteria	o__Rhodobacterales	f__Rhodobacteraceae	g__HIMB11	s__	N/A	Bacteria;Proteobacteria;Alphaproteobacteria;Rhodobacterales;Rhodobacteraceae;uncultured;uncultured Rhodobacteraceae bacterium	99.862	#N/A	0.129604	GCF_000472185.1_HIMB11v1.0_genomic.fna.gz	1.88e-169
847	SAMD00199700	Open_ocean_seawater	FACS	202	1186925	58.98	11415	27.59	0	Low	13	110;110	1532	2889	d__Bacteria	p__Proteobacteria	c__Alphaproteobacteria	o__Puniceispirillales	f__Puniceispirillaceae	g__UBA8309	s__	N/A	Bacteria;Proteobacteria;Gammaproteobacteria;Pseudomonadales;Pseudomonadaceae;Pseudomonas;Pseudomonas sp. TKP	100	#N/A	0.154223	GCF_001708445.1_ASM170844v1_genomic.fna.gz	5.32e-92
852	SAMD00199701	Open_ocean_seawater	FACS	50	754136	31.4	57623	51.2	1.2	Medium	15	110	1489	2704	d__Bacteria	p__Proteobacteria	c__Alphaproteobacteria	o__Pelagibacterales	f__HIMB59	g__HIMB59	s__	N/A	Bacteria;Proteobacteria;Alphaproteobacteria;Rhodospirillales;Rhodospirillaceae;AEGEAN-169 marine group;marine metagenome	99.864	0.983401	0.124491	GCF_000299115.1_ASM29911v1_genomic.fna.gz	6.33e-196
853	SAMD00199702	Open_ocean_seawater	FACS	65	307056	51.55	9150	3.45	0	Low	4	112	1480	2863	-	-	-	-	-	-	-	-	Bacteria;Cyanobacteria;Cyanobacteria;SubsectionI;FamilyI;Synechococcus;Synechococcus sp. KORDI-52	99.325	#N/A	0.263022	GCF_000012625.1_ASM1262v1_genomic.fna.gz	1.93e-09
854	SAMD00199703	Open_ocean_seawater	FACS	25	1131477	30.08	153103	97.59	0	High	20	110	1469	2747	d__Bacteria	p__Proteobacteria	c__Alphaproteobacteria	o__Pelagibacterales	f__Pelagibacteraceae	g__Pelagibacter_A	s__	N/A	Bacteria;Proteobacteria;Alphaproteobacteria;SAR11 clade;Surface 2;uncultured bacterium;	99.318	0.986655	0.203604	GCF_000012345.1_ASM1234v1_genomic.fna.gz	1.85e-31
855	SAMD00199704	Open_ocean_seawater	FACS	167	2536881	42.25	96530	81.3	0.47	Medium	20	110	1496	2731	d__Bacteria	p__Proteobacteria	c__Alphaproteobacteria	o__Nisaeales	f__Nisaeaceae	g__GCA-002701455	s__GCA_002690995.1	N/A	Bacteria;Proteobacteria;Alphaproteobacteria;Rhodospirillales;Rhodospirillaceae;OM75 clade;uncultured alpha proteobacterium HF0130_20P23	99.933	N/A	0.263022	GCF_001275675.1_ASM127567v1_genomic.fna.gz	7.46e-08
862	SAMD00199705	Open_ocean_seawater	FACS	46	654224	29.91	48885	60.56	1.2	Medium	12	110	1470	2747	d__Bacteria	p__Proteobacteria	c__Alphaproteobacteria	o__Pelagibacterales	f__Pelagibacteraceae	g__Pelagibacter_A	s__	N/A	Bacteria;Proteobacteria;Alphaproteobacteria;SAR11 clade;Surface 2;uncultured bacterium;	99.114	0.982216	0.23011	GCF_000012345.1_ASM1234v1_genomic.fna.gz	4.01e-18
865	SAMD00199347	Fresh_sea_sediment	FACS	100	1241644	32.83	38856	58	0.06	Medium	17	108	1538	2993	d__Bacteria	p__Omnitrophota	c__	o__	f__	g__	s__	N/A	Bacteria;Candidate division OP3;uncultured bacterium;;;;	91.866	0.422531	0.263022	GCF_000212355.1_ASM21235v1_genomic.fna.gz	2.13e-08
866	SAMD00199348	Fresh_sea_sediment	FACS	23	108131	42.2	17607	1.37	0	Low	1	-	-	-	-	-	-	-	-	-	-	-	-	-	#N/A	0.295981	GCF_000024165.1_ASM2416v1_genomic.fna.gz	2.41e-05
871	SAMD00199349	Fresh_sea_sediment	FACS	97	389400	40.96	6361	12.93	0	Low	9	110	420;795	2889	-	-	-	-	-	-	-	-	-	-	#N/A	0.23011	GCF_001641975.1_ASM164197v1_genomic.fna.gz	1.76e-18
875	SAMD00199350	Fresh_sea_sediment	FACS	128	1034702	44.83	24574	38.75	0.6	Low	14	-	1557	3220	d__Bacteria	p__Desulfobacterota	c__Desulfobulbia	o__Desulfobulbales	f__YD12-FULL-57-12	g__	s__	N/A	Bacteria;Proteobacteria;Deltaproteobacteria;Desulfobacterales;Desulfobulbaceae;Desulfobulbus;uncultured bacterium	97.423	#N/A	0.295981	GCF_000008385.1_ASM838v1_genomic.fna.gz	0.000120149
876	SAMD00199351	Fresh_sea_sediment	FACS	550	3998782	43.27	27085	47.22	0.6	Low	12	-	-	-	d__Bacteria	p__Bacteroidota	c__Bacteroidia	o__Cytophagales	f__Cyclobacteriaceae	g__	s__	N/A	-	-	#N/A	0.295981	GCF_000020025.1_ASM2002v1_genomic.fna.gz	0.000630586
878	SAMD00199352	Fresh_sea_sediment	FACS	155	1592995	51.79	29317	62.29	0.69	Medium	17	110	1327	2882	d__Bacteria	p__Proteobacteria	c__Gammaproteobacteria	o__Thiohalomonadales	f__Thiohalomonadaceae	g__	s__	N/A	Bacteria;Proteobacteria;Gammaproteobacteria;Gammaproteobacteria Incertae Sedis;Unknown Family;Sedimenticola;Piscirickettsiaceae bacterium endosymbiont of Anodontia ovum	95.023	0.79428	0.263022	GCF_000157955.1_ASM15795v1_genomic.fna.gz	2.95e-08
881	SAMD00199353	Fresh_sea_sediment	FACS	286	2459119	44.49	41520	41.38	0	Low	12	103	888	1153;954	d__Bacteria	p__Fibrobacterota	c__Fibrobacteria	o__Fibrobacterales	f__	g__	s__	N/A	-	-	#N/A	0.243761	GCF_000483525.1_SpyogGA19700v1.0_genomic.fna.gz	2.5e-12
882	SAMD00199354	Fresh_sea_sediment	FACS	61	247315	49.22	10790	0	0	0	6	-	-	-	-	-	-	-	-	-	-	-	-	-	#N/A	0.295981	GCF_000178115.2_ASM17811v2_genomic.fna.gz	5.2e-05
883	SAMD00199355	Fresh_sea_sediment	FACS	79	1043574	39.17	33882	35.12	0.93	Low	6	-	-	-	-	-	-	-	-	-	-	-	-	-	#N/A	0.295981	GCF_000210395.1_ASM21039v1_genomic.fna.gz	0.000190995
885	SAMD00199356	Fresh_sea_sediment	FACS	9	78846	42.32	28445	0	0	0	2	-	1516	-	-	-	-	-	-	-	-	-	Bacteria;Bacteroidetes;Cytophagia;Cytophagales;Flammeovirgaceae;Fabibacter;uncultured bacterium	96.299	#N/A	0.295981	GCF_000003135.1_ASM313v1_genomic.fna.gz	1.74e-05
886	SAMD00199357	Fresh_sea_sediment	FACS	95	1405317	47.2	56228	59.48	0	Medium	17	-	-	-	d__Bacteria	p__Omnitrophota	c__koll11	o__UBA10015	f__kpj58rc	g__2-02-FULL-52-10	s__	N/A	-	-	0.880801	0.263022	GCF_000153905.1_ASM15390v1_genomic.fna.gz	2.65e-08
887	SAMD00199358	Fresh_sea_sediment	FACS	170	1107338	33.6	20239	46.81	0	Low	15	-	-	-	d__Bacteria	p__Verrucomicrobiota	c__Chlamydiia	o__Parachlamydiales	f__Waddliaceae	g__	s__	N/A	-	-	#N/A	0.295981	GCF_000008305.1_ASM830v1_genomic.fna.gz	0.000105078
888	SAMD00199359	Fresh_sea_sediment	FACS	34	140344	47.58	12953	0	0	0	2	-	-	-	-	-	-	-	-	-	-	-	-	-	#N/A	0.203604	GCF_000967305.2_ASM96730v2_genomic.fna.gz	5.21e-36
889	SAMD00199360	Fresh_sea_sediment	FACS	414	2069094	57.14	10219	68.43	2.13	Medium	15	110	1551	2892	d__Bacteria	p__Proteobacteria	c__Gammaproteobacteria	o__UBA10353	f__LS-SOB	g__	s__	N/A	Bacteria;Proteobacteria;Gammaproteobacteria;E01-9C-26 marine group;uncultured bacterium;;	95.053	0.718837	0.295981	GCF_000012925.1_ASM1292v1_genomic.fna.gz	0.000310314
892	SAMD00199361	Fresh_sea_sediment	FACS	333	4199780	30.33	66414	73.94	6.54	Medium	15	77	1472	2417	-	-	-	-	-	-	-	-	Archaea;Thaumarchaeota;Marine Benthic Group B;uncultured marine archaeon;;;	96.214	#N/A	0.263022	GCF_000425665.1_ASM42566v1_genomic.fna.gz	4.32e-08
893	SAMD00199362	Fresh_sea_sediment	FACS	15	122189	30.7	15857	0	0	0	0	-	-	-	-	-	-	-	-	-	-	-	-	-	#N/A	0.295981	GCF_000007365.1_ASM736v1_genomic.fna.gz	2.33e-05
897	SAMD00199363	Fresh_sea_sediment	FACS	30	137883	29.29	6343	0	0	0	1	-	-	-	-	-	-	-	-	-	-	-	-	-	#N/A	0.263022	GCF_000420105.1_ASM42010v1_genomic.fna.gz	3.44e-10
898	SAMD00199364	Fresh_sea_sediment	FACS	174	2283136	47.32	49013	78.73	1.27	Medium	15	102	-	-	d__Bacteria	p__Omnitrophota	c__koll11	o__	f__	g__	s__	N/A	-	-	0.548702	0.295981	GCF_000007065.1_ASM706v1_genomic.fna.gz	0.000333281
900	SAMD00199365	Fresh_sea_sediment	FACS	24	45250	45.68	1890	0	0	0	2	-	1087;497	2412	-	-	-	-	-	-	-	-	-	-	#N/A	0.197292	GCF_000262525.1_ASM26252v1_genomic.fna.gz	1.54e-45
902	SAMD00199366	Fresh_sea_sediment	FACS	137	672740	52.52	9861	23.28	0	Low	6	111	1556	2621	d__Bacteria	p__Marinisomatota	c__Marinisomatia	o__	f__	g__	s__	N/A	Bacteria;Marinimicrobia (SAR406 clade);uncultured bacterium;;;;	94.218	#N/A	0.295981	GCF_000020905.1_ASM2090v1_genomic.fna.gz	0.000102464
907	SAMD00199367	Fresh_sea_sediment	FACS	158	1504121	38.31	29831	33.49	0.61	Low	7	-	-	-	d__Bacteria	p__Bacteroidota	c__Ignavibacteria	o__Ignavibacteriales	f__	g__	s__	N/A	-	-	#N/A	0.295981	GCF_000069965.1_ASM6996v1_genomic.fna.gz	0.000250174
908	SAMD00199368	Fresh_sea_sediment	FACS	15	89805	42.13	56312	8.33	0	Low	1	-	-	-	-	-	-	-	-	-	-	-	-	-	#N/A	0.295981	GCF_900039485.1_DEMHIR_genomic.fna.gz	1.85e-05
909	SAMD00199369	Fresh_sea_sediment	FACS	285	2077085	54.69	23375	21.55	0	Low	13	109	1488	2301	d__Bacteria	p__Proteobacteria	c__Alphaproteobacteria	o__Rhodospirillales	f__Rhodospirillaceae	g__	s__	N/A	Bacteria;Proteobacteria;Alphaproteobacteria;Rhodospirillales;Rhodospirillaceae;uncultured;uncultured bacterium	97.314	#N/A	0.295981	GCF_000179395.2_ASM17939v2_genomic.fna.gz	0.000294202
912	SAMD00199370	Fresh_sea_sediment	FACS	140	974785	42.95	14683	29.31	0	Low	12	111	1543	3028	d__Bacteria	p__Proteobacteria	c__Gammaproteobacteria	o__UBA1113	f__	g__	s__	N/A	Bacteria;Proteobacteria;Gammaproteobacteria;EC3;uncultured bacterium;;	91.319	#N/A	0.263022	GCF_000147675.1_ASM14767v1_genomic.fna.gz	1.1e-08
914	SAMD00199371	Fresh_sea_sediment	FACS	454	1886467	60.58	9008	19.39	0.85	Low	13	-	1532	-	d__Bacteria	p__Acidobacteriota	c__UBA890	o__UBA890	f__UBA890	g__	s__	N/A	Bacteria;Proteobacteria;Gammaproteobacteria;Pseudomonadales;Pseudomonadaceae;Pseudomonas;Pseudomonas sp. TKP	100	#N/A	0.182269	GCF_001708445.1_ASM170844v1_genomic.fna.gz	1.37e-46
916	SAMD00199372	Fresh_sea_sediment	FACS	146	1012319	42.82	14732	21.38	0	Low	9	-	-	-	d__Bacteria	p__Planctomycetota	c__Phycisphaerae	o__SG8-4	f__SG8-4	g__	s__	N/A	-	-	#N/A	0.295981	GCF_000009485.1_ASM948v1_genomic.fna.gz	0.000204458
917	SAMD00199373	Fresh_sea_sediment	FACS	10	51436	34.53	5450	0	0	0	0	-	-	-	-	-	-	-	-	-	-	-	-	-	#N/A	0.295981	GCF_000227355.1_ASM22735v1_genomic.fna.gz	1.12e-05
918	SAMD00199374	Fresh_sea_sediment	FACS	340	1718714	55.4	8899	49.43	3.45	Low	17	109	1538	2883	d__Bacteria	p__Proteobacteria	c__Gammaproteobacteria	o__Thiohalomonadales	f__Thiohalomonadaceae	g__	s__	N/A	Bacteria;Proteobacteria;Gammaproteobacteria;Chromatiales;Ectothiorhodospiraceae;Thioalkalispira;uncultured gamma proteobacterium	94.932	#N/A	0.295981	GCF_000008325.1_ASM832v1_genomic.fna.gz	0.000257048
919	SAMD00199375	Fresh_sea_sediment	FACS	157	911362	51.17	16104	15.93	0.1	Low	8	-	730	1151	d__Bacteria	p__Marinisomatota	c__UBA8477	o__UBA8477	f__UBA8477	g__	s__	N/A	-	-	#N/A	0.295981	GCF_000002945.1_ASM294v2_genomic.fna.gz	0.000193215
920	SAMD00199376	Fresh_sea_sediment	FACS	133	865707	51.07	12576	41.69	1.35	Low	8	110	1547	2941	d__Bacteria	p__Verrucomicrobiota	c__Chlamydiia	o__Parachlamydiales	f__GCA-2709385	g__	s__	N/A	Bacteria;Chlamydiae;Chlamydiae;Chlamydiales;Simkaniaceae;uncultured;uncultured bacterium	91.997	#N/A	0.263022	GCF_000011565.1_ASM1156v1_genomic.fna.gz	1.05e-08
922	SAMD00199377	Fresh_sea_sediment	FACS	417	1842361	56.01	8732	37.97	2.02	Low	13	110	924;961	960;1401;1790;879	d__Bacteria	p__Proteobacteria	c__Alphaproteobacteria	o__Rhodospirillales	f__Casp-alpha2	g__	s__	N/A	-	-	#N/A	0.203604	GCF_000739855.1_ASM73985v1_genomic.fna.gz	3.16e-29
923	SAMD00199378	Fresh_sea_sediment	FACS	276	1349201	32.29	6422	91.94	0	Medium	19	-	1328	3392	d__Bacteria	p__Proteobacteria	c__Alphaproteobacteria	o__Rickettsiales	f__UBA1997	g__	s__	N/A	Bacteria;Proteobacteria;Alphaproteobacteria;Rickettsiales;Mitochondria;uncultured alpha proteobacterium;	95.345	0.727591	0.263022	GCF_000339115.1_ASM33911v1_genomic.fna.gz	1.67e-08
924	SAMD00199379	Fresh_sea_sediment	FACS	355	2124644	31.2	16100	41.38	0	Low	12	111	1474	2641	d__Bacteria	p__Fibrobacterota	c__Chitinivibrionia	o__Chitinivibrionales	f__	g__	s__	N/A	Bacteria;Fibrobacteres;Fibrobacteria;Fibrobacterales;09D2Z46;uncultured bacterium;	92.767	#N/A	0.243761	GCF_001021175.1_ASM102117v1_genomic.fna.gz	2.85e-12
925	SAMD00199380	Fresh_sea_sediment	FACS	262	1233737	42.42	7863	8.33	0	Low	12	-	687	1675;866	d__Bacteria	p__Desulfobacterota	c__Desulfobulbia	o__Desulfobulbales	f__Desulfurivibrionaceae	g__	s__	N/A	-	-	#N/A	0.263022	GCF_001437485.1_ASM143748v1_genomic.fna.gz	1.35e-08
926	SAMD00199381	Fresh_sea_sediment	FACS	48	291249	27.32	23161	2.34	0	Low	4	-	-	-	-	-	-	-	-	-	-	-	-	-	#N/A	0.174408	GCF_001399245.1_ViralProj298907_genomic.fna.gz	1.38e-67
928	SAMD00199382	Fresh_sea_sediment	FACS	126	1791635	37.97	50490	64.12	1.81	Medium	13	110	1545	2891	d__Bacteria	p__Proteobacteria	c__Gammaproteobacteria	o__Thiotrichales	f__	g__	s__	N/A	Bacteria;Proteobacteria;Gammaproteobacteria;Chromatiales;Granulosicoccaceae;Granulosicoccus;uncultured bacterium	97.812	0.647355	0.263022	GCF_001466305.1_ASM146630v1_genomic.fna.gz	2.85e-08
930	SAMD00199383	Fresh_sea_sediment	FACS	82	580068	31.15	11231	4.37	0	Low	0	-	-	-	-	-	-	-	-	-	-	-	-	-	#N/A	0.263022	GCF_000287295.1_ASM28729v1_genomic.fna.gz	3.96e-10
931	SAMD00199384	Fresh_sea_sediment	FACS	60	578001	45.35	61480	10.16	0	Low	20	-	-	-	d__Bacteria	p__Chloroflexota	c__UBA2235	o__	f__	g__	s__	N/A	-	-	#N/A	0.295981	GCF_000022265.1_ASM2226v1_genomic.fna.gz	0.000115857
932	SAMD00199385	Fresh_sea_sediment	FACS	115	442826	50.97	7773	19.83	0	Low	8	111	-	982	d__Bacteria	p__Proteobacteria	c__Gammaproteobacteria	o__GCA-1735895	f__GCA-1735895	g__GCA-1735895	s__	N/A	-	-	#N/A	0.295981	GCF_000006175.1_ASM617v2_genomic.fna.gz	8.19e-05
935	SAMD00199386	Fresh_sea_sediment	FACS	258	1725913	46.82	17337	45.61	0	Low	12	111	1556	3025	d__Bacteria	p__Desulfobacterota	c__Desulfobulbia	o__Desulfobulbales	f__Desulfocapsaceae	g__	s__	N/A	Bacteria;Proteobacteria;Deltaproteobacteria;Desulfobacterales;Desulfobulbaceae;uncultured;uncultured Desulfobulbaceae bacterium	98.289	#N/A	0.263022	GCF_000186885.1_ASM18688v1_genomic.fna.gz	3.67e-08
937	SAMD00199387	Fresh_sea_sediment	FACS	350	1903600	56.37	13428	40.91	3.64	Low	12	-	-	3086	d__Bacteria	p__Hydrogenedentota	c__Hydrogenedentia	o__Hydrogenedentiales	f__	g__	s__	N/A	-	-	#N/A	0.263022	GCF_000154245.1_ASM15424v1_genomic.fna.gz	3.46e-08
939	SAMD00199388	Fresh_sea_sediment	FACS	195	2336804	34.79	69713	77.2	0.71	Medium	18	107	1540	3027	d__Bacteria	p__GCA-001730085	c__	o__	f__	g__	s__	N/A	Bacteria;Candidate division OP3;uncultured organism;;;;	94.01	0.35865	0.263022	GCF_000017425.1_ASM1742v1_genomic.fna.gz	5.71e-08
940	SAMD00199389	Fresh_sea_sediment	FACS	40	432812	33.23	21662	33.33	0.43	Low	16	110	1523	3053	d__Bacteria	p__Actinobacteriota	c__Acidimicrobiia	o__TMED189	f__TMED189	g__	s__	N/A	Bacteria;Actinobacteria;Acidimicrobiia;Acidimicrobiales;OM1 clade;Candidatus Actinomarina;uncultured bacterium	99.209	#N/A	0.263022	GCF_000007485.1_ASM748v1_genomic.fna.gz	2.25e-09
941	SAMD00199390	Fresh_sea_sediment	FACS	94	652797	43.99	18022	44.75	0	Low	12	-	-	-	d__Bacteria	p__Patescibacteria	c__Gracilibacteria	o__Peregrinibacterales	f__LOWO2-01-FULL-3	g__	s__	N/A	-	-	#N/A	0.295981	GCF_000014505.1_ASM1450v1_genomic.fna.gz	0.000109434
942	SAMD00199391	Fresh_sea_sediment	FACS	226	1358226	52.64	16275	27.6	0.36	Low	16	111	1562	3018	d__Bacteria	p__Omnitrophota	c__Omnitrophia	o__Omnitrophales	f__GWA2-52-8	g__	s__	N/A	Bacteria;Omnitrophica;NPL-UPA2;uncultured bacterium;;;	92.343	#N/A	0.263022	GCF_000312445.1_ASM31244v1_genomic.fna.gz	2.02e-08
946	SAMD00199392	Fresh_sea_sediment	FACS	70	761149	46.49	30742	22.41	0	Low	7	110	1541	2951	d__Bacteria	p__Fibrobacterota	c__Chitinivibrionia	o__Chitinivibrionales	f__Chitinivibrionaceae	g__	s__	N/A	Bacteria;Fibrobacteres;Fibrobacteria;Fibrobacteria Incertae Sedis;Unknown Family;possible genus 03;uncultured bacterium	95.104	#N/A	0.263022	GCF_000023325.1_ASM2332v1_genomic.fna.gz	8.45e-09
947	SAMD00199393	Fresh_sea_sediment	FACS	10	67967	34.93	34659	0	0	0	2	113	1513	3969	-	-	-	-	-	-	-	-	Bacteria;Cyanobacteria;ML635J-21;uncultured bacterium;;;	89.664	#N/A	0.295981	GCF_000221565.1_ASM22156v1_genomic.fna.gz	1.49e-05
948	SAMD00199394	Fresh_sea_sediment	FACS	420	2729971	44.21	19847	34.66	1.72	Low	11	-	-	-	d__Bacteria	p__Verrucomicrobiota	c__Lentisphaeria	o__UBA1784	f__GWF2-50-93	g__	s__	N/A	-	-	#N/A	0.295981	GCF_000002195.4_Amel_4.5_genomic.fna.gz	0.000613837
950	SAMD00199395	Fresh_sea_sediment	FACS	282	1789980	53.15	17810	53.97	1.08	Medium	16	111	1557	2997	d__Bacteria	p__Omnitrophota	c__koll11	o__UBA1560	f__RBG-13-46-9	g__	s__	N/A	Bacteria;Candidate division OP3;uncultured bacterium;;;;	91.667	0.717246	0.263022	GCF_000006985.1_ASM698v1_genomic.fna.gz	2.47e-08
1058	SAMD00199946	Seashore_soil	FACS	590	2176030	56.33	5707	8.05	0	Low	5	112	1558	3029	d__Bacteria	p__Nitrospirota_A	c__	o__	f__	g__	s__	Genome domain questionable ( 11.7% Bacterial, 4.9% Archaeal)	Bacteria;Proteobacteria;Deltaproteobacteria;Sva0485;uncultured bacterium;;	97.297	#N/A	0.295981	GCF_000010185.1_ASM1018v1_genomic.fna.gz	0.000236109
1065	SAMD00199947	Seashore_soil	FACS	445	1696939	41.22	6274	50.86	6.9	Medium	16	111	-	-	d__Bacteria	p__Proteobacteria	c__Gammaproteobacteria	o__UBA12402	f__UBA12402	g__	s__	N/A	-	-	0.832227	0.295981	GCF_000002285.3_CanFam3.1_genomic.fna.gz	0.000385493
1066	SAMD00199948	Seashore_soil	FACS	529	1679297	36.67	4384	57.76	0	Medium	19	93	1554	3398	d__Bacteria	p__Omnitrophota	c__koll11	o__UBA1560	f__	g__	s__	N/A	Bacteria;Candidate division OP3;uncultured bacterium;;;;	90.985	0.688903	0.295981	GCF_000006355.1_ASM635v1_genomic.fna.gz	0.000356261
1068	SAMD00199949	Seashore_soil	FACS	301	1091405	47.14	5662	78.66	19.91	Contamination	20	111	1506	2960	-	-	-	-	-	-	-	-	-	-	#N/A	0.295981	GCF_000003135.1_ASM313v1_genomic.fna.gz	0.000170488
1069	SAMD00199950	Seashore_soil	FACS	192	620972	32.23	4904	47.01	0	Low	10	-	-	-	d__Bacteria	p__Proteobacteria	c__Alphaproteobacteria	o__Pelagibacterales	f__HIMB59	g__HIMB59	s__	N/A	-	-	#N/A	0.0774628	GCF_000299115.1_ASM29911v1_genomic.fna.gz	0
1071	SAMD00199951	Seashore_soil	FACS	275	1267396	55.15	9100	27.67	0	Low	8	-	1554	2152	d__Bacteria	p__Desulfobacterota	c__Desulfobulbia	o__Desulfobulbales	f__Desulfocapsaceae	g__	s__	N/A	Bacteria;Proteobacteria;Deltaproteobacteria;Desulfobacterales;Desulfobulbaceae;uncultured;uncultured bacterium	95.44	#N/A	0.243761	GCF_900130015.1_IMG-taxon_2585428080_annotated_assembly_genomic.fna.gz	2.01e-12
1076	SAMD00199952	Seashore_soil	FACS	303	1360443	45.18	9326	36.2	0	Low	8	-	-	1095	d__Bacteria	p__Desulfobacterota	c__Desulfobulbia	o__Desulfobulbales	f__YD12-FULL-57-12	g__	s__	N/A	-	-	#N/A	0.295981	GCF_000003855.2_ASM385v2_genomic.fna.gz	0.000303801
1078	SAMD00199953	Seashore_soil	FACS	113	478075	37.43	6985	13.79	0	Low	11	-	1312	-	d__Bacteria	p__Patescibacteria	c__WWE3	o__UBA101185	f__UBA10185	g__	s__	N/A	Bacteria;Parcubacteria;uncultured candidate division WWE3 bacterium;;;;	88.05	#N/A	0.295981	GCF_000020165.1_ASM2016v1_genomic.fna.gz	9.67e-05
1080	SAMD00199954	Seashore_soil	FACS	300	827967	45.46	3710	0	0	0	6	-	636	-	-	-	-	-	-	-	-	-	-	-	#N/A	0.263022	GCF_000379925.1_ASM37992v1_genomic.fna.gz	1e-08
1083	SAMD00199955	Seashore_soil	FACS	346	1329865	58.79	6721	30.22	1.23	Low	13	111	1327	-	d__Bacteria	p__Proteobacteria	c__Gammaproteobacteria	o__Pseudomonadales	f__Halieaceae	g__	s__	N/A	Bacteria;Proteobacteria;Gammaproteobacteria;Cellvibrionales;BD2-7;uncultured organism;	95.805	#N/A	0.23011	GCF_000508205.1_ASM50820v1_genomic.fna.gz	1.73e-16
1095	SAMD00199956	Seashore_soil	FACS	253	858851	42.45	5149	32.48	0.81	Low	13	110	1536	3031	d__Bacteria	p__Dependentiae	c__Babeliae	o__Babeliales	f__GCA-2401785	g__	s__	N/A	Bacteria;TM6;uncultured bacterium;;;;	94.874	#N/A	0.295981	GCF_000006965.1_ASM696v1_genomic.fna.gz	0.000173053
1102	SAMD00199957	Seashore_soil	FACS	115	330325	34.28	4392	30.94	0	Low	7	-	-	-	d__Archaea	p__Nanoarchaeota	c__Woesearchaeia	o__Pacearchaeales	f__	g__	s__	N/A	-	-	#N/A	0.295981	GCF_000158235.1_ASM15823v1_genomic.fna.gz	6.41e-05
1103	SAMD00199958	Seashore_soil	FACS	185	589900	32.32	4364	42.26	0	Low	15	-	1490	1761	d__Bacteria	p__Patescibacteria	c__Paceibacteria	o__Moranbacterales	f__UBA9337	g__	s__	N/A	Bacteria;Parcubacteria;uncultured bacterium;;;;	87.567	#N/A	0.295981	GCF_000010265.1_ASM1026v1_genomic.fna.gz	0.000116713
1107	SAMD00199959	Seashore_soil	FACS	274	1048205	47.18	6206	11.61	0	Low	7	111	1567	3070	d__Bacteria	p__Desulfobacterota	c__Desulfobacteria	o__Desulfobacterales	f__BuS5	g__	s__	N/A	Bacteria;Proteobacteria;Deltaproteobacteria;Desulfobacterales;Desulfobacteraceae;SEEP-SRB1;uncultured delta proteobacterium	99.542	#N/A	0.295981	GCF_000007665.1_ASM766v1_genomic.fna.gz	0.000169543
1108	SAMD00199960	Seashore_soil	FACS	298	1578951	58.54	12174	30.17	1.72	Low	15	110	-	-	d__Bacteria	p__Proteobacteria	c__Gammaproteobacteria	o__Pseudomonadales	f__Cellvibrionaceae	g__	s__	N/A	-	-	#N/A	0.23011	GCF_000820085.1_PRJEB7037_genomic.fna.gz	1.91e-16
1109	SAMD00199961	Seashore_soil	FACS	81	247706	33.17	3896	16.36	0	Low	1	-	-	-	-	-	-	-	-	-	-	-	-	-	#N/A	0.295981	GCF_000420925.1_ASM42092v1_genomic.fna.gz	5.16e-05
1113	SAMD00199962	Seashore_soil	FACS	222	768547	49.86	4871	27.34	1.72	Low	6	-	1194	2856	d__Bacteria	p__Campylobacterota	c__Campylobacteria	o__Campylobacterales	f__Thiovulaceae	g__	s__	N/A	-	-	#N/A	0.263022	GCF_000183725.1_ASM18372v1_genomic.fna.gz	9.42e-09
1119	SAMD00199963	Seashore_soil	FACS	583	2111374	55.82	5510	30.33	1.82	Low	10	109	1393	1292	d__Bacteria	p__Spirochaetota	c__Spirochaetia	o__Spirochaetales	f__RBG-16-67-19	g__	s__	N/A	Bacteria;Spirochaetae;Spirochaetes;Spirochaetales;Spirochaetaceae;Spirochaeta 2;uncultured spirochete	91.176	#N/A	0.295981	GCF_000007985.2_ASM798v2_genomic.fna.gz	0.000308964
1123	SAMD00199964	Seashore_soil	FACS	154	367261	53.37	2933	10.5	0	Low	2	-	-	-	-	-	-	-	-	-	-	-	-	-	#N/A	0.23011	GCF_001708445.1_ASM170844v1_genomic.fna.gz	1.62e-18
1126	SAMD00199965	Seashore_soil	FACS	230	823314	55.33	5675	26.21	1.72	Low	13	-	659;936	808;1667	d__Bacteria	p__Proteobacteria	c__Gammaproteobacteria	o__Chromatiales	f__Sedimenticolaceae	g__	s__	N/A	-	-	#N/A	0.243761	GCF_000508205.1_ASM50820v1_genomic.fna.gz	7.81e-13
1127	SAMD00199966	Seashore_soil	FACS	281	1009357	43.93	5641	41.14	3.45	Low	9	-	1544	2200	d__Bacteria	p__Omnitrophota	c__koll11	o__UBA1560	f__	g__	s__	N/A	Bacteria;Candidate division OP3;uncultured Latescibacteria bacterium;;;;	95.122	#N/A	0.263022	GCF_000025225.2_ASM2522v1_genomic.fna.gz	1.08e-08
1134	SAMD00199967	Seashore_soil	FACS	125	448909	53.07	5795	23.69	0	Low	6	-	-	-	d__Bacteria	p__Patescibacteria	c__ABY1	o__Uhrbacterales	f__	g__	s__	N/A	-	-	#N/A	0.191731	GCF_000967305.2_ASM96730v2_genomic.fna.gz	1.29e-42
1137	SAMD00199968	Seashore_soil	FACS	136	596541	39.8	7617	40.56	0	Low	12	110;112	1545;1200	2889;3122	d__Bacteria	p__Patescibacteria	c__Dojkabacteria	o__SC72	f__	g__	s__	N/A	Bacteria;Candidate division WS6;uncultured bacterium;;;;	89.7	#N/A	0.263022	GCF_000262525.1_ASM26252v1_genomic.fna.gz	1.96e-09
1140	SAMD00199969	Seashore_soil	FACS	21	73708	51.46	4519	0	0	0	4	110	1536	2892	-	-	-	-	-	-	-	-	Bacteria;Proteobacteria;Gammaproteobacteria;Xanthomonadales;JTB255 marine benthic group;uncultured bacterium;	96.61	#N/A	0.263022	GCF_000015345.1_ASM1534v1_genomic.fna.gz	1.27e-10
1141	SAMD00199970	Seashore_soil	FACS	178	1227440	49.52	15629	45.88	2.47	Low	8	-	-	-	d__Bacteria	p__Proteobacteria	c__Gammaproteobacteria	o__Pseudomonadales	f__	g__	s__	N/A	-	-	#N/A	0.197292	GCF_001641975.1_ASM164197v1_genomic.fna.gz	1.06e-34
1142	SAMD00199971	Seashore_soil	FACS	234	1086934	56.15	7486	27.87	0	Low	11	109	1583	3691	d__Bacteria	p__GCA-001730085	c__	o__	f__	g__	s__	N/A	Bacteria;Candidate division OP3;uncultured bacterium;;;;	91.351	#N/A	0.263022	GCF_000513535.1_denovo_genomic.fna.gz	1.87e-08
1146	SAMD00199972	Seashore_soil	FACS	162	516677	41.41	4440	21.99	2.73	Low	6	109	1558	2934	d__Bacteria	p__Actinobacteriota	c__UBA1414	o__UBA1414	f__UBA7938	g__	s__	N/A	Bacteria;Actinobacteria;OPB41;uncultured bacterium;;;	99.142	#N/A	0.23011	GCF_000967305.2_ASM96730v2_genomic.fna.gz	4.98e-18
1147	SAMD00199973	Seashore_soil	FACS	444	1833582	44.52	6981	37.74	1.68	Low	8	-	-	-	d__Bacteria	p__Bdellovibrionota	c__YA12-FULL-61-11	o__	f__	g__	s__	N/A	-	-	#N/A	0.295981	GCF_000014025.1_ASM1402v1_genomic.fna.gz	0.000233775
1148	SAMD00199974	Seashore_soil	FACS	158	527624	36.16	5176	17.24	0	Low	6	109	1560	861;1937	d__Bacteria	p__Verrucomicrobiota	c__Chlamydiia	o__Parachlamydiales	f__Waddliaceae	g__	s__	N/A	Bacteria;Chlamydiae;Chlamydiae;Chlamydiales;Chlamydiales Incertae Sedis;Criblamydia;uncultured organism	93.71	#N/A	0.263022	GCF_000155495.1_ASM15549v1_genomic.fna.gz	4.45e-09
1149	SAMD00199975	Seashore_soil	FACS	800	2667064	49.66	4802	25.5	0.65	Low	11	-	1551	1278	d__Bacteria	p__Desulfobacterota	c__Desulfobacteria	o__Desulfobacterales	f__Desulfosarcinaceae	g__	s__	N/A	Bacteria;Proteobacteria;Deltaproteobacteria;Desulfobacterales;Desulfobacteraceae;Sva0081 sediment group;uncultured delta proteobacterium	96.187	#N/A	0.295981	GCF_000004825.1_PolPal_Dec2009_genomic.fna.gz	0.000560879
1150	SAMD00199976	Seashore_soil	FACS	331	1596219	36.53	9203	32.46	2.63	Low	9	-	1556	831	d__Bacteria	p__Bdellovibrionota	c__Bacteriovoracia	o__	f__	g__	s__	N/A	Bacteria;Proteobacteria;Deltaproteobacteria;Oligoflexales;uncultured delta proteobacterium;;	91.099	#N/A	0.295981	GCF_000001895.5_Rnor_6.0_genomic.fna.gz	0.000362671
1154	SAMD00199977	Seashore_soil	FACS	105	390371	32.64	6681	29.08	0	Low	10	101	1030	3008	d__Bacteria	p__Patescibacteria	c__ABY1	o__UBA11705	f__	g__	s__	N/A	-	-	#N/A	0.295981	GCF_000017025.1_ASM1702v1_genomic.fna.gz	8.06e-05
1155	SAMD00199978	Seashore_soil	FACS	6	26535	38.41	4371	0	0	0	1	-	-	-	-	-	-	-	-	-	-	-	-	-	#N/A	0.295981	GCF_000191725.1_ASM19172v2_genomic.fna.gz	5.94e-06
1159	SAMD00199979	Seashore_soil	FACS	423	1836781	51.69	8795	28.91	0	Low	11	111	1565	3043	d__Bacteria	p__Desulfobacterota	c__Desulfobacteria	o__Desulfatiglanales	f__HGW-15	g__	s__	N/A	Bacteria;Proteobacteria;Deltaproteobacteria;Desulfarculales;Desulfarculaceae;Desulfatiglans;uncultured bacterium	99.279	#N/A	0.295981	GCF_000007305.1_ASM730v1_genomic.fna.gz	0.000212781
1161	SAMD00199980	Seashore_soil	FACS	100	378880	46.02	5939	0	0	0	3	110	-	1260	-	-	-	-	-	-	-	-	-	-	#N/A	0.295981	GCF_000007365.1_ASM736v1_genomic.fna.gz	5.42e-05
1164	SAMD00199981	Seashore_soil	FACS	8	18755	42.86	1806	0	0	0	0	-	-	-	-	-	-	-	-	-	-	-	-	-	#N/A	1	GCF_000001215.4_Release_6_plus_ISO1_MT_genomic.fna.gz	1
1165	SAMD00199982	Seashore_soil	FACS	184	572017	49.54	4561	11.29	0	Low	9	-	683	2873	-	-	-	-	-	-	-	-	-	-	#N/A	0.203604	GCF_001896155.1_ASM189615v1_genomic.fna.gz	6.65e-32
1166	SAMD00199983	Seashore_soil	FACS	453	2501125	57.22	12095	48.27	0.91	Low	14	-	1535	1888;1112	d__Bacteria	p__Proteobacteria	c__Gammaproteobacteria	o__Betaproteobacteriales	f__SG8-40	g__SG8-40	s__	N/A	Bacteria;Proteobacteria;Betaproteobacteria;Hydrogenophilales;Hydrogenophilaceae;uncultured;uncultured bacterium	98.37	#N/A	0.243761	GCF_000093025.1_ASM9302v1_genomic.fna.gz	5.09e-12
1169	SAMD00199984	Seashore_soil	FACS	993	3854460	48.89	6633	24.11	0	Low	10	111	-	914	d__Bacteria	p__Desulfobacterota	c__Desulfobacteria	o__Desulfobacterales	f__Desulfosarcinaceae	g__	s__	N/A	-	-	#N/A	0.263022	GCF_000483065.1_ASM48306v1_genomic.fna.gz	2.71e-08
1171	SAMD00199985	Seashore_soil	FACS	252	1172245	56.34	9293	25.86	1.72	Low	9	-	1537	1235	d__Bacteria	p__Deferrisomatota	c__Deferrisomatia	o__Deferrisomatales	f__	g__	s__	N/A	Bacteria;Proteobacteria;Deltaproteobacteria;Bdellovibrionales;Bacteriovoracaceae;Deferrisoma;uncultured bacterium	92.952	#N/A	0.263022	GCF_000802965.1_ASM80296v1_genomic.fna.gz	2.54e-08
1173	SAMD00199986	Seashore_soil	FACS	204	637210	51.23	4262	13.39	0	Low	5	107	-	2873	-	-	-	-	-	-	-	-	-	-	#N/A	0.203604	GCF_001896155.1_ASM189615v1_genomic.fna.gz	1.32e-31
1174	SAMD00199987	Seashore_soil	FACS	485	1629463	47.53	4817	34	0.02	Low	14	111	1559	3049	d__Bacteria	p__Desulfobacterota	c__Desulfobacteria	o__Desulfobacterales	f__	g__	s__	N/A	Bacteria;Proteobacteria;Deltaproteobacteria;Desulfobacterales;Desulfobacteraceae;SEEP-SRB1;uncultured delta proteobacterium	97.962	#N/A	0.263022	GCF_000173935.1_ASM17393v1_genomic.fna.gz	2.27e-08
1177	SAMD00199988	Seashore_soil	FACS	595	1648564	42.89	3766	40.75	11.6	Contamination	7	111	1537	2858	-	-	-	-	-	-	-	-	-	-	#N/A	0.210897	GCF_000739855.1_ASM73985v1_genomic.fna.gz	4.86e-25
1180	SAMD00199989	Seashore_soil	FACS	225	639463	29.01	4044	17.11	1.4	Low	8	103	1005	1146;959	d__Archaea	p__Thermoplasmatota	c__E2	o__DHVEG-1	f__DHVEG-1	g__	s__	N/A	-	-	#N/A	0.295981	GCF_000011585.1_ASM1158v1_genomic.fna.gz	0.000104978
1182	SAMD00199990	Seashore_soil	FACS	151	493954	59.05	4368	5.96	0	Low	3	-	-	-	-	-	-	-	-	-	-	-	-	-	#N/A	0.156619	GCF_000508205.1_ASM50820v1_genomic.fna.gz	1.72e-93
1183	SAMD00199991	Seashore_soil	FACS	222	1173720	43.7	10307	19.32	0.1	Low	4	106	1561	3027	d__Bacteria	p__SM23-31	c__SM23-31	o__	f__	g__	s__	N/A	Bacteria;Deferribacteres;Deferribacteres Incertae Sedis;Unknown Order;Unknown Family;Caldithrix;uncultured bacterium	91.869	#N/A	0.295981	GCF_000006175.1_ASM617v2_genomic.fna.gz	0.000166144
1186	SAMD00199992	Seashore_soil	FACS	302	1038931	39.82	4847	27.5	0	Low	6	-	-	1282	d__Bacteria	p__Elusimicrobiota	c__Endomicrobia	o__Endomicrobiales	f__	g__	s__	N/A	-	-	#N/A	0.263022	GCF_000255135.1_ASM25513v1_genomic.fna.gz	1.3e-08
1187	SAMD00199993	Seashore_soil	FACS	315	2293005	49.02	25700	19.3	1.75	Low	6	111	1559	3068	d__Bacteria	p__Desulfobacterota	c__Desulfobacteria	o__Desulfobacterales	f__	g__	s__	N/A	Bacteria;Proteobacteria;Deltaproteobacteria;Desulfobacterales;Desulfobacteraceae;SEEP-SRB1;uncultured Desulfobacteraceae bacterium	94.892	#N/A	0.263022	GCF_001995175.1_ASM199517v1_genomic.fna.gz	5.37e-08
1188	SAMD00199994	Seashore_soil	FACS	121	909077	38.17	14917	28.11	0	Low	13	98	-	-	d__Bacteria	p__Patescibacteria	c__GCA-002792135	o__GCA-2792135	f__	g__	s__	N/A	-	-	#N/A	0.295981	GCF_000007485.1_ASM748v1_genomic.fna.gz	0.00010437
1190	SAMD00199995	Seashore_soil	FACS	333	1149914	50.68	5343	7.89	0	Low	1	-	-	982	-	-	-	-	-	-	-	-	-	-	#N/A	0.23011	GCF_001641975.1_ASM164197v1_genomic.fna.gz	7.09e-17
1192	SAMD00199996	Seashore_soil	FACS	253	1186037	48.08	9286	14.04	1.75	Low	6	110	1532	2889	d__Bacteria	p__Desulfobacterota	c__Desulfobacteria	o__Desulfobacterales	f__	g__	s__	N/A	Bacteria;Proteobacteria;Gammaproteobacteria;Pseudomonadales;Pseudomonadaceae;Pseudomonas;Pseudomonas sp. TKP	100	#N/A	0.219531	GCF_001708445.1_ASM170844v1_genomic.fna.gz	5.17e-21
1194	SAMD00199997	Seashore_soil	FACS	181	1142285	48.54	16555	37.99	0	Low	13	110	1452	3245	d__Bacteria	p__Elusimicrobiota	c__Elusimicrobia	o__2-02-FULL-39-32	f__2-01-FULL-60-11	g__	s__	N/A	Bacteria;Elusimicrobia;Elusimicrobia;Lineage IIc;uncultured bacterium;;	95.706	#N/A	0.263022	GCF_000010045.1_ASM1004v1_genomic.fna.gz	2.34e-08
1195	SAMD00199998	Seashore_soil	FACS	211	1367083	44.93	13795	43.86	0.51	Low	10	110	1557	3253	d__Bacteria	p__Desulfobacterota	c__Desulfobulbia	o__Desulfobulbales	f__YD12-FULL-57-12	g__	s__	N/A	Bacteria;Proteobacteria;Deltaproteobacteria;Desulfobacterales;Desulfobulbaceae;Desulfobulbus;uncultured bacterium	97.68	#N/A	0.295981	GCF_000004825.1_PolPal_Dec2009_genomic.fna.gz	0.000298419
1198	SAMD00199999	Seashore_soil	FACS	176	1363560	48.19	24593	34.73	1.11	Low	13	110	690	2816	d__Bacteria	p__Proteobacteria	c__Alphaproteobacteria	o__Rhodobacterales	f__Rhodobacteraceae	g__HIMB11	s__	N/A	-	-	#N/A	0.295981	GCF_000009625.1_ASM962v1_genomic.fna.gz	0.00026282
1199	SAMD00200000	Seashore_soil	FACS	264	2171038	50.42	24269	45.92	0.89	Low	16	111	1556	1740;1094	d__Bacteria	p__Desulfobacterota	c__Desulfobulbia	o__Desulfobulbales	f__Desulfocapsaceae	g__	s__	N/A	Bacteria;Proteobacteria;Deltaproteobacteria;Desulfobacterales;Desulfobulbaceae;uncultured;uncultured Desulfobulbaceae bacterium	98.357	#N/A	0.263022	GCF_000276565.1_ASM27656v1_genomic.fna.gz	7.09e-08
1200	SAMD00200001	Seashore_soil	FACS	311	1313708	58.33	8686	16	2.22	Low	19	110;110	1536	1963;1842	d__Bacteria	p__Proteobacteria	c__Gammaproteobacteria	o__Woeseiales	f__	g__	s__	N/A	Bacteria;Proteobacteria;Gammaproteobacteria;Xanthomonadales;JTB255 marine benthic group;uncultured bacterium;	97.458	#N/A	0.191731	GCF_000508205.1_ASM50820v1_genomic.fna.gz	1.07e-38
1204	SAMD00200002	Seashore_soil	FACS	100	361785	48.14	4893	8.18	0	Low	6	112	1529	2973	-	-	-	-	-	-	-	-	Bacteria;Proteobacteria;Betaproteobacteria;Burkholderiales;Comamonadaceae;Delftia;Delftia tsuruhatensis	100	#N/A	0.219531	GCF_000262525.1_ASM26252v1_genomic.fna.gz	2.14e-24
1206	SAMD00200003	Seashore_soil	FACS	271	1876392	49.64	15574	4.17	0	Low	6	111	-	2365	d__Bacteria	p__Desulfobacterota	c__Desulfobulbia	o__Desulfobulbales	f__Desulfocapsaceae	g__	s__	N/A	-	-	#N/A	0.263022	GCF_000021045.1_ASM2104v1_genomic.fna.gz	4.99e-08
1207	SAMD00200004	Seashore_soil	FACS	159	1745888	45.73	34340	60	0	Medium	18	92	1556	3691	d__Bacteria	p__Omnitrophota	c__koll11	o__UBA1560	f__	g__	s__	N/A	Bacteria;Candidate division OP3;uncultured bacterium;;;;	92.633	0.701521	0.295981	GCF_000007585.1_ASM758v1_genomic.fna.gz	0.000227464
1208	SAMD00200005	Seashore_soil	FACS	429	1793054	36.74	7384	22.84	1.29	Low	12	101	1344	990	d__Bacteria	p__Bdellovibrionota	c__YA12-FULL-61-11	o__	f__	g__	s__	N/A	Bacteria;Proteobacteria;Deltaproteobacteria;Oligoflexales;uncultured delta proteobacterium;;	93.584	#N/A	0.263022	GCF_001487305.1_H043880653_genomic.fna.gz	2.13e-08
1209	SAMD00200006	Seashore_soil	FACS	178	1419055	49.34	20276	39.74	1.82	Low	11	-	1549	3024	d__Bacteria	p__Nitrospirota	c__Thermodesulfovibrionia	o__UBA6902	f__	g__	s__	N/A	Bacteria;Nitrospirae;Nitrospira;Nitrospirales;Nitrospiraceae;uncultured;uncultured bacterium	97.992	#N/A	0.295981	GCF_000156675.1_ASM15667v1_genomic.fna.gz	0.000220378
1210	SAMD00200007	Seashore_soil	FACS	619	5179931	53.34	22731	55.76	3.53	Medium	20	98	1527	2643;1550	d__Bacteria	p__Planctomycetota	c__Planctomycetes	o__Pirellulales	f__Pirellulaceae	g__	s__	N/A	Bacteria;Planctomycetes;Planctomycetacia;Planctomycetales;Planctomycetaceae;Pirellula;uncultured bacterium	99.38	0.776003	0.295981	GCF_000009125.1_ASM912v1_genomic.fna.gz	0.000622504
1216	SAMD00200008	Seashore_soil	FACS	330	2248525	49.52	14912	52.96	1.54	Medium	19	111	1560	2347	d__Bacteria	p__Desulfobacterota	c__Desulfobacteria	o__C00003060	f__C00003060	g__	s__	N/A	Bacteria;Proteobacteria;Deltaproteobacteria;Desulfobacterales;Desulfobacteraceae;SEEP-SRB1;uncultured bacterium	96.849	0.821738	0.263022	GCF_001422065.1_Leaf76_genomic.fna.gz	6.82e-08
1218	SAMD00200009	Seashore_soil	FACS	513	2505341	57.28	10630	41.07	0	Low	13	-	696	2839;1508;1172;1270;1070	d__Bacteria	p__Desulfobacterota	c__Desulfobacteria	o__Desulfobacterales	f__Desulfococcaceae	g__	s__	N/A	-	-	#N/A	0.219531	GCF_000906935.1_ViralProj195488_genomic.fna.gz	5.94e-25
1219	SAMD00200010	Seashore_soil	FACS	130	275189	52.93	2377	4.17	0	Low	3	-	1532	1701	-	-	-	-	-	-	-	-	Bacteria;Proteobacteria;Gammaproteobacteria;Pseudomonadales;Pseudomonadaceae;Pseudomonas;Pseudomonas sp. TKP	100	#N/A	0.203604	GCF_000739855.1_ASM73985v1_genomic.fna.gz	4.6e-34
1220	SAMD00200011	Seashore_soil	FACS	537	2285812	51.84	7239	35.89	2.96	Low	12	111	1565	3043;1401	d__Bacteria	p__Desulfobacterota	c__Desulfobacteria	o__Desulfatiglanales	f__HGW-15	g__	s__	N/A	Bacteria;Proteobacteria;Deltaproteobacteria;Desulfarculales;Desulfarculaceae;Desulfatiglans;uncultured bacterium	99.214	#N/A	0.263022	GCF_000177515.1_ASM17751v1_genomic.fna.gz	6.95e-08
1229	SAMD00200012	Seashore_soil	FACS	204	1520642	56.71	32646	39.33	1.29	Low	13	110	1551	2892	d__Bacteria	p__Proteobacteria	c__Gammaproteobacteria	o__UBA10353	f__LS-SOB	g__	s__	N/A	Bacteria;Proteobacteria;Gammaproteobacteria;E01-9C-26 marine group;uncultured bacterium;;	95.053	#N/A	0.263022	GCF_000508205.1_ASM50820v1_genomic.fna.gz	4.03e-08
1230	SAMD00200013	Seashore_soil	FACS	267	1930259	50.26	19617	41.45	0.03	Low	12	111	1557	3344	d__Bacteria	p__Desulfobacterota	c__Desulfobulbia	o__Desulfobulbales	f__Desulfocapsaceae	g__	s__	N/A	Bacteria;Proteobacteria;Deltaproteobacteria;Desulfobacterales;Desulfobulbaceae;uncultured;uncultured Desulfobulbaceae bacterium	99.863	#N/A	0.263022	GCF_000026105.1_ASM2610v1_genomic.fna.gz	5.46e-08
1233	SAMD00200014	Seashore_soil	FACS	409	1719004	46.61	6848	23.89	2.58	Low	11	110	1532	2889	d__Bacteria	p__Desulfobacterota	c__Desulfobacteria	o__	f__	g__	s__	N/A	Bacteria;Proteobacteria;Gammaproteobacteria;Pseudomonadales;Pseudomonadaceae;Pseudomonas;Pseudomonas sp. TKP	100	#N/A	0.219531	GCF_001708445.1_ASM170844v1_genomic.fna.gz	2.38e-20
1236	SAMD00200015	Seashore_soil	FACS	282	2159593	49.72	23931	43.95	0.3	Low	11	111	1556	3118	d__Bacteria	p__Desulfobacterota	c__Desulfobulbia	o__Desulfobulbales	f__Desulfocapsaceae	g__	s__	N/A	Bacteria;Proteobacteria;Deltaproteobacteria;Desulfobacterales;Desulfobulbaceae;uncultured;uncultured Desulfobulbaceae bacterium	98.289	#N/A	0.263022	GCF_000186885.1_ASM18688v1_genomic.fna.gz	4.94e-08
1239	SAMD00200016	Seashore_soil	FACS	343	1599961	56.83	9528	19.62	4.68	Low	14	110;110;110	792;556;548	2715;2338	d__Bacteria	p__Hydrogenedentota	c__Hydrogenedentia	o__Hydrogenedentiales	f__	g__	s__	N/A	-	-	#N/A	0.219531	GCF_000508205.1_ASM50820v1_genomic.fna.gz	1.88e-20
1243	SAMD00200017	Seashore_soil	FACS	112	1122616	37.45	31393	61.68	0.8	Medium	10	115	1472	2884	-	-	-	-	-	-	-	-	Archaea;Euryarchaeota;Thermoplasmata;Thermoplasmatales;20c-4;uncultured archaeon;	98.814	#N/A	0.295981	GCF_000006445.2_ASM644v2_genomic.fna.gz	0.000233688
1244	SAMD00200018	Seashore_soil	FACS	176	934137	49.67	10964	13.86	0	Low	7	111	1556	2928	d__Bacteria	p__Desulfobacterota	c__Desulfobulbia	o__Desulfobulbales	f__Desulfocapsaceae	g__	s__	N/A	Bacteria;Proteobacteria;Deltaproteobacteria;Desulfobacterales;Desulfobulbaceae;uncultured;uncultured Desulfobulbaceae bacterium	98.289	#N/A	0.263022	GCF_000350565.1_P.ver1YdBTEX2v.1_genomic.fna.gz	1.73e-08
1245	SAMD00200019	Seashore_soil	FACS	133	957243	51.63	22875	24.02	0.06	Low	8	109	1541	3467	d__Bacteria	p__Omnitrophota	c__koll11	o__UBA1560	f__	g__	s__	N/A	Bacteria;Candidate division OP3;uncultured bacterium;;;;	94.065	#N/A	0.295981	GCF_000003135.1_ASM313v1_genomic.fna.gz	0.000155514
1247	SAMD00200020	Seashore_soil	FACS	207	765229	33.18	5871	35.36	0.99	Low	10	-	1493	-	d__Bacteria	p__Patescibacteria	c__Paceibacteria	o__Moranbacterales	f__GCA-2747515	g__GCA-2747515	s__	N/A	Bacteria;Parcubacteria;uncultured bacterium;;;;	92.838	#N/A	0.263022	GCF_000024565.1_ASM2456v1_genomic.fna.gz	7.12e-09
1345	SAMD00200021	Mangrove_soil	FACS	176	589064	55.47	4384	7.78	1.72	Low	9	-	1530	-	-	-	-	-	-	-	-	-	Bacteria;Proteobacteria;Gammaproteobacteria;Xanthomonadales;JTB255 marine benthic group;uncultured bacterium;	92.363	#N/A	0.243761	GCF_000411215.1_Delf_acid_CCUG_15835_V1_genomic.fna.gz	3.11e-13
1347	SAMD00200022	Mangrove_soil	FACS	401	894445	52.4	2403	16.85	1.39	Low	10	-	-	-	d__Bacteria	p__Proteobacteria	c__Gammaproteobacteria	o__Thiohalomonadales	f__	g__	s__	N/A	-	-	#N/A	0.243761	GCF_000585215.1_Thiorhodococcus_sp._genomic.fna.gz	8.34e-13
1349	SAMD00200023	Mangrove_soil	FACS	365	2150188	44.14	12956	53.01	0.97	Medium	16	116	1199	2951	d__Archaea	p__Crenarchaeota	c__Bathyarchaeia	o__TCS64	f__TCS64	g__	s__	N/A	-	-	#N/A	0.295981	GCF_000174435.1_ASM17443v1_genomic.fna.gz	0.000320853
1354	SAMD00200024	Mangrove_soil	FACS	171	793075	54.13	8510	26.43	1	Low	10	-	937;937;917;448;937;937	-	d__Bacteria	p__Proteobacteria	c__Alphaproteobacteria	o__Rhodospirillales	f__2-12-FULL-67-15	g__	s__	N/A	-	-	#N/A	0.263022	GCF_001708445.1_ASM170844v1_genomic.fna.gz	1.3e-08
1357	SAMD00200025	Mangrove_soil	FACS	689	2811920	49.99	6495	71.13	11.25	Contamination	17	106;106	1606	1686	-	-	-	-	-	-	-	-	-	-	#N/A	0.295981	GCF_000015125.1_ASM1512v1_genomic.fna.gz	0.000336933
1358	SAMD00200026	Mangrove_soil	FACS	219	1936425	43.44	27213	78.22	1.32	Medium	20	-	1549	1168;1768	d__Bacteria	p__Proteobacteria	c__Gammaproteobacteria	o__Thiomicrospirales	f__Thiomicrospiraceae	g__Thiomicrorhabdus	s__	N/A	Bacteria;Proteobacteria;Gammaproteobacteria;Thiotrichales;Piscirickettsiaceae;Thiomicrospira;uncultured bacterium	97.488	0.945515	0.243761	GCF_000381085.1_ASM38108v1_genomic.fna.gz	2.61e-12
1362	SAMD00200027	Mangrove_soil	FACS	139	1183275	41.3	22621	51.9	2.24	Medium	20	109	1540	3041	d__Bacteria	p__Dependentiae	c__Babeliae	o__Babeliales	f__Vermiphilaceae	g__	s__	N/A	Bacteria;TM6;uncultured deep-sea bacterium;;;;	91.91	0.789294	0.295981	GCF_000014225.1_ASM1422v1_genomic.fna.gz	0.000219047
1364	SAMD00200028	Mangrove_soil	FACS	612	1749449	53.81	3550	37.15	39.66	Contamination	7	111	1531;1531;1531;1414;735;735;697	1119;986;953	-	-	-	-	-	-	-	-	-	-	#N/A	0.197292	GCF_000508205.1_ASM50820v1_genomic.fna.gz	2.54e-33
1365	SAMD00200029	Mangrove_soil	FACS	594	4030220	41.47	14814	84.17	2.79	Medium	15	112	1541	3002	d__Bacteria	p__Bacteroidota	c__Ignavibacteria	o__Ignavibacteriales	f__Melioribacteraceae	g__	s__	N/A	Bacteria;Chlorobi;Ignavibacteria;Ignavibacteriales;IheB3-7;uncultured bacterium;	92.933	0.83438	0.263022	GCF_000636015.1_ASM63601v1_genomic.fna.gz	9.42e-08
1366	SAMD00200030	Mangrove_soil	FACS	658	1408090	51.97	2333	11.94	0	Low	9	110	1496	2730	-	-	-	-	-	-	-	-	Bacteria;Proteobacteria;Alphaproteobacteria;Rhodospirillales;Rhodospirillaceae;uncultured;uncultured bacterium	98.285	#N/A	0.263022	GCF_000739855.1_ASM73985v1_genomic.fna.gz	2.81e-08
1368	SAMD00200031	Mangrove_soil	FACS	445	2250680	56.98	10253	29.48	1.75	Low	11	110;110;110	1525	1931;1927	d__Bacteria	p__Proteobacteria	c__Gammaproteobacteria	o__Pseudomonadales	f__Saccharospirillaceae	g__Saccharospirillum	s__	N/A	Bacteria;Proteobacteria;Gammaproteobacteria;Oceanospirillales;Saccharospirillaceae;Saccharospirillum;Saccharospirillum sp. MH-I15	98.656	#N/A	0.219531	GCF_000308175.1_PseuFluoBS2_genomic.fna.gz	6.05e-20
1370	SAMD00200032	Mangrove_soil	FACS	310	1143827	51.97	5239	0	0	0	10	110;109;111	1493	1803;1463	-	-	-	-	-	-	-	-	Bacteria;Proteobacteria;Alphaproteobacteria;Rhodospirillales;Rhodospirillaceae;Magnetovibrio;uncultured Rhodospirillaceae bacterium	98.545	#N/A	0.23011	GCF_000739855.1_ASM73985v1_genomic.fna.gz	6.98e-17
1371	SAMD00200033	Mangrove_soil	FACS	92	1291953	45.11	45697	45.47	0.43	Low	14	110	1478	2781	d__Bacteria	p__Proteobacteria	c__Alphaproteobacteria	o__Micavibrionales	f__Micavibrionaceae	g__	s__	N/A	Bacteria;Proteobacteria;Alphaproteobacteria;DB1-14;uncultured organism;;	96.003	#N/A	0.263022	GCF_000287295.1_ASM28729v1_genomic.fna.gz	5.09e-10
1372	SAMD00200034	Mangrove_soil	FACS	615	1572754	55.54	3029	11.36	0	Low	15	110;111	-	2212	d__Bacteria	p__Gemmatimonadota	c__Glassbacteria	o__GWA2-58-10	f__	g__	s__	N/A	-	-	#N/A	0.263022	GCF_000472505.1_ASM47250v1_genomic.fna.gz	2.99e-08
1373	SAMD00200035	Mangrove_soil	FACS	199	837825	55.62	7870	13.68	1.19	Low	8	110	1524	2886	d__Bacteria	p__Proteobacteria	c__Gammaproteobacteria	o__Pseudomonadales	f__Pseudomonadaceae	g__	s__	Genome domain questionable ( 13.3% Bacterial, 6.6% Archaeal)	Bacteria;Proteobacteria;Gammaproteobacteria;Oceanospirillales;Saccharospirillaceae;Saccharospirillum;Saccharospirillum sp. MH-I15	98.522	#N/A	0.161822	GCF_001708445.1_ASM170844v1_genomic.fna.gz	1.86e-79
1375	SAMD00200036	Mangrove_soil	FACS	447	1603950	51.9	5767	40.02	2.38	Low	16	112	1551	3022	d__Bacteria	p__Proteobacteria	c__Gammaproteobacteria	o__UBA4486	f__UBA4486	g__	s__	N/A	Bacteria;Proteobacteria;MACA-EFT26;uncultured bacterium;;;	97.754	#N/A	0.210897	GCF_000508205.1_ASM50820v1_genomic.fna.gz	9.35e-25
1377	SAMD00200037	Mangrove_soil	FACS	234	486492	45.14	2198	7.02	0	Low	13	111;111	1550;1163;397	2731;1458	-	-	-	-	-	-	-	-	Bacteria;Chlamydiae;Chlamydiae;Chlamydiales;Waddliaceae;Waddlia;uncultured bacterium	94.452	#N/A	0.263022	GCF_001421785.1_Leaf33_genomic.fna.gz	4.62e-09
1378	SAMD00200038	Mangrove_soil	FACS	214	858036	53.56	5637	10.41	0.31	Low	10	110	1499	2739	d__Bacteria	p__Proteobacteria	c__Gammaproteobacteria	o__Pseudomonadales	f__Pseudomonadaceae	g__Pseudomonas_E	s__Pseudomonas_E sp27	N/A	Bacteria;Proteobacteria;Alphaproteobacteria;Rhodospirillales;Rhodospirillaceae;uncultured;uncultured bacterium	96.448	#N/A	0.133864	GCF_001708445.1_ASM170844v1_genomic.fna.gz	1.75e-151
1379	SAMD00200039	Mangrove_soil	FACS	285	2411042	52.1	18696	74.6	2.99	Medium	20	98	1516	3006	d__Bacteria	p__Cyanobacteriota	c__Vampirovibrionia	o__Vampirovibrionales	f__Vampirovibrionaceae	g__	s__	N/A	Bacteria;Cyanobacteria;Melainabacteria;Vampirovibrionales;uncultured bacterium;;	98.247	0.753843	0.219531	GCF_000739855.1_ASM73985v1_genomic.fna.gz	3.92e-20
1380	SAMD00200040	Mangrove_soil	FACS	613	1229864	46.38	2265	17.82	4.39	Low	10	105;110	1493;702	1340;1088	d__Bacteria	p__Proteobacteria	c__Gammaproteobacteria	o__Betaproteobacteriales	f__Burkholderiaceae	g__Alcaligenes	s__	N/A	Bacteria;Proteobacteria;Alphaproteobacteria;Rhodospirillales;Rhodospirillaceae;Defluviicoccus;uncultured bacterium	91.718	#N/A	0.156619	GCF_001641975.1_ASM164197v1_genomic.fna.gz	1.34e-87
1383	SAMD00200041	Mangrove_soil	FACS	247	2120223	42.32	22254	70.45	0.05	Medium	19	-	1503	-	d__Bacteria	p__UBA10199	c__UBA10199	o__SPLOWO2-01-44-7	f__	g__	s__	N/A	Bacteria;Proteobacteria;Deltaproteobacteria;Bdellovibrionales;Bacteriovoracaceae;uncultured;uncultured bacterium	87.322	0.709341	0.243761	GCF_001641975.1_ASM164197v1_genomic.fna.gz	5.23e-12
1386	SAMD00200042	Mangrove_soil	FACS	203	1085953	49.92	15032	30.54	3.57	Low	15	110	-	1693	d__Bacteria	p__Patescibacteria	c__Microgenomatia	o__UBA1400	f__RBG-16-45-19	g__	s__	N/A	-	-	#N/A	0.263022	GCF_000428825.1_ASM42882v1_genomic.fna.gz	1.84e-08
1387	SAMD00200043	Mangrove_soil	FACS	1132	3748414	41.98	4625	65.05	47.18	Contamination	17	111;111;103	597	1707;1227;1002	-	-	-	-	-	-	-	-	-	-	#N/A	0.263022	GCF_001467265.1_ASM146726v1_genomic.fna.gz	1.36e-07
1388	SAMD00200044	Mangrove_soil	FACS	351	2634181	42.51	16029	76.58	1.91	Medium	17	-	1534	2903	d__Bacteria	p__Bacteroidota	c__Rhodothermia	o__Balneolales	f__Balneolaceae	g__Aliifodinibius	s__	N/A	Bacteria;Bacteroidetes;Cytophagia;Order III;Unknown Family;Fodinibius;uncultured bacterium	97.974	0.97351	0.263022	GCF_000093025.1_ASM9302v1_genomic.fna.gz	5.17e-08
1389	SAMD00200045	Mangrove_soil	FACS	249	2300639	44.08	25472	59.14	1.09	Medium	14	107	1209	2566	d__Bacteria	p__Bacteroidota	c__Bacteroidia	o__Flavobacteriales	f__Cryomorphaceae	g__Owenweeksia	s__	N/A	-	-	0.958164	0.243761	GCF_001263145.1_ASM126314v1_genomic.fna.gz	2.75e-12
1390	SAMD00200046	Mangrove_soil	FACS	687	3192054	52.81	8010	58.16	0	Medium	16	-	-	-	d__Bacteria	p__AABM5-125-24	c__AABM5-125-24	o__	f__	g__	s__	N/A	-	-	0.450392	0.263022	GCF_000313875.1_ASM31387v1_genomic.fna.gz	8.62e-08
1392	SAMD00200047	Mangrove_soil	FACS	560	2880035	57.59	9654	58.91	6.69	Medium	19	107;111	1555;1533	2881;3037	d__Bacteria	p__Gemmatimonadota	c__Glassbacteria	o__GWA2-58-10	f__GWA2-58-10	g__	s__	N/A	Bacteria;JL-ETNP-Z39;uncultured bacterium;;;;	96.252	0.776782	0.23011	GCF_000508205.1_ASM50820v1_genomic.fna.gz	1.92e-15
1395	SAMD00200048	Mangrove_soil	FACS	273	820575	50.86	4052	11.49	1.72	Low	15	110;109	1532;1529	2889;1805;994	d__Bacteria	p__Proteobacteria	c__Gammaproteobacteria	o__Pseudomonadales	f__IMCC2047	g__	s__	Genome domain questionable ( 9.2% Bacterial, 4.9% Archaeal)	Bacteria;Proteobacteria;Gammaproteobacteria;Pseudomonadales;Pseudomonadaceae;Pseudomonas;Pseudomonas sp. TKP	100	#N/A	0.156619	GCF_000739855.1_ASM73985v1_genomic.fna.gz	2.87e-90
1399	SAMD00200049	Mangrove_soil	FACS	415	1120113	50.8	3127	11	0	Low	8	-	1532;1268	2889;1754;962	d__Bacteria	p__Desulfobacterota	c__Desulfobacteria	o__Desulfobacterales	f__BuS5	g__	s__	Genome domain questionable ( 13.3% Bacterial, 4.1% Archaeal)	Bacteria;Proteobacteria;Gammaproteobacteria;Pseudomonadales;Pseudomonadaceae;Pseudomonas;Pseudomonas sp. TKP	100	#N/A	0.182269	GCF_001641975.1_ASM164197v1_genomic.fna.gz	4.66e-49
1402	SAMD00200050	Mangrove_soil	FACS	284	2054562	42.68	16835	70.06	0.19	Medium	15	104	815	2881;1328	d__Bacteria	p__Bacteroidota	c__Rhodothermia	o__Balneolales	f__Balneolaceae	g__Gracilimonas	s__	N/A	-	-	0.933981	0.263022	GCF_000375425.1_ASM37542v1_genomic.fna.gz	4.62e-08
1403	SAMD00200051	Mangrove_soil	FACS	328	768525	59.93	2553	2.08	0	Low	4	110	861;1546;663;663;663;663;663	-	-	-	-	-	-	-	-	-	Bacteria;PAUC34f;uncultured bacterium;;;;	94.114	#N/A	0.164662	GCF_001708445.1_ASM170844v1_genomic.fna.gz	5.55e-75
1405	SAMD00200052	Mangrove_soil	FACS	609	1879216	54.77	4223	26.13	1.15	Low	13	110	1497	1207;1289;976	d__Bacteria	p__Desulfobacterota	c__Desulfobacteria	o__Desulfobacterales	f__Desulfosarcinaceae	g__	s__	N/A	Bacteria;Proteobacteria;Alphaproteobacteria;Rhodospirillales;Rhodospirillaceae;uncultured;uncultured alpha proteobacterium	97.408	#N/A	0.263022	GCF_000388065.1_Font_alba_ATCC_38817_V2_genomic.fna.gz	8.11e-08
1406	SAMD00200053	Mangrove_soil	FACS	977	3875633	40.4	6128	60.02	1.1	Medium	14	109;110;110	1552;923;923;622;413	1578;1513;2763;1007	d__Bacteria	p__SM23-31	c__SM23-31	o__	f__	g__	s__	N/A	Bacteria;Deferribacteres;Deferribacteres Incertae Sedis;Unknown Order;Unknown Family;Caldithrix;uncultured bacterium	95.938	0.523617	0.23011	GCF_000967305.2_ASM96730v2_genomic.fna.gz	1.87e-15
1407	SAMD00200054	Mangrove_soil	FACS	422	1684990	52.02	6615	38.9	4.3	Low	15	111;107	1529;1249	3139;2688	d__Bacteria	p__Proteobacteria	c__Gammaproteobacteria	o__Cardiobacteriales	f__	g__	s__	N/A	Bacteria;Proteobacteria;Gammaproteobacteria;Cellvibrionales;Halieaceae;Haliea;uncultured gamma proteobacterium	97.462	#N/A	0.243761	GCF_000155615.1_ASM15561v1_genomic.fna.gz	3.11e-12
1408	SAMD00200055	Mangrove_soil	FACS	194	1142956	52.3	12123	24.14	0	Low	10	110	1519;1519	2908;1159;911;1356	d__Bacteria	p__Campylobacterota	c__Campylobacteria	o__Campylobacterales	f__Arcobacteraceae	g__	s__	N/A	Bacteria;Proteobacteria;Epsilonproteobacteria;Campylobacterales;Helicobacteraceae;Sulfurovum;uncultured bacterium	88.239	#N/A	0.151946	GCF_001708445.1_ASM170844v1_genomic.fna.gz	2.89e-97
1409	SAMD00200056	Mangrove_soil	FACS	314	1776072	44.97	11979	37.85	3.45	Low	8	103;95	1522	2813;1355	d__Bacteria	p__Bacteroidota	c__Bacteroidia	o__Flavobacteriales	f__Flavobacteriaceae	g__	s__	N/A	Bacteria;Bacteroidetes;Flavobacteriia;Flavobacteriales;Flavobacteriaceae;Imtechella;Flavobacteria bacterium CC-AMO-30D	98.114	#N/A	0.210897	GCF_000508205.1_ASM50820v1_genomic.fna.gz	1.53e-24
1411	SAMD00200057	Mangrove_soil	FACS	339	1536482	56.45	8446	55.56	13.89	Contamination	17	108;110;110	1534;1532;1532	2962;2969;2889	-	-	-	-	-	-	-	-	-	-	#N/A	0.161822	GCF_000508205.1_ASM50820v1_genomic.fna.gz	1.45e-75
1412	SAMD00200058	Mangrove_soil	FACS	488	1609230	59.82	4190	21.8	1.15	Low	15	-	1490	1250	d__Bacteria	p__Latescibacterota	c__UBA2968	o__	f__	g__	s__	N/A	Bacteria;Proteobacteria;Alphaproteobacteria;Rhodospirillales;Rhodospirillaceae;Inquilinus;Inquilinus limosus DSM 16000	93.225	#N/A	0.186761	GCF_000739855.1_ASM73985v1_genomic.fna.gz	3.95e-43
1413	SAMD00200059	Mangrove_soil	FACS	302	1989055	49.65	14398	48.21	0	Low	11	110	768	-	d__Bacteria	p__Desulfobacterota	c__Desulfobulbia	o__Desulfobulbales	f__YD12-FULL-57-12	g__	s__	N/A	-	-	#N/A	0.219531	GCF_000508205.1_ASM50820v1_genomic.fna.gz	4.48e-20
1414	SAMD00200060	Mangrove_soil	FACS	648	3572319	39.76	10640	59.8	0	Medium	17	112	-	2679	d__Bacteria	p__Bacteroidota	c__Ignavibacteria	o__Ignavibacteriales	f__Melioribacteraceae	g__navibacteriae-2	s__	N/A	-	-	0.875171	0.243761	GCF_000508205.1_ASM50820v1_genomic.fna.gz	2.59e-11
1416	SAMD00200061	Mangrove_soil	FACS	482	2571166	49.79	10712	28.94	2.19	Low	11	78;110	1328;1532	2906;2889	d__Bacteria	p__Bdellovibrionota	c__Oligoflexia	o__Oligoflexales	f__Oligoflexaceae	g__	s__	N/A	Bacteria;Proteobacteria;Deltaproteobacteria;Oligoflexales;Oligoflexaceae;Bdellovibrionales bacterium RKEM611;	94.122	#N/A	0.154223	GCF_000508205.1_ASM50820v1_genomic.fna.gz	1.43e-86
1417	SAMD00200062	Mangrove_soil	FACS	705	2212526	42.38	4137	32.33	17	Contamination	15	102;107;107;107	834;826	842;1952;1944	-	-	-	-	-	-	-	-	-	-	#N/A	0.219531	GCF_000508205.1_ASM50820v1_genomic.fna.gz	6.75e-20
1418	SAMD00200063	Mangrove_soil	FACS	226	956039	55.39	7446	29.15	2.19	Low	11	110	1532	2889	d__Bacteria	p__Proteobacteria	c__Gammaproteobacteria	o__Pseudomonadales	f__Pseudomonadaceae	g__Pseudomonas_E	s__	N/A	Bacteria;Proteobacteria;Gammaproteobacteria;Pseudomonadales;Pseudomonadaceae;Pseudomonas;Pseudomonas sp. TKP	100	#N/A	0.1233	GCF_001708445.1_ASM170844v1_genomic.fna.gz	1.73e-192
1419	SAMD00200064	Mangrove_soil	FACS	481	1236863	56.07	2886	12.12	5.74	Low	7	110;110	1524	2071;940;1568	d__Bacteria	p__Proteobacteria	c__Gammaproteobacteria	o__Pseudomonadales	f__Pseudomonadaceae	g__Pseudomonas_E	s__	N/A	Bacteria;Actinobacteria;Acidimicrobiia;Acidimicrobiales;OM1 clade;uncultured actinobacterium;	97.453	#N/A	0.136948	GCF_001708445.1_ASM170844v1_genomic.fna.gz	5.59e-137
1421	SAMD00200065	Mangrove_soil	FACS	749	2113559	60.74	3534	15.78	1.16	Low	10	112	-	1489;1552	d__Bacteria	p__Latescibacterota	c__UBA2968	o__	f__	g__	s__	Genome domain questionable ( 13.3% Bacterial, 4.1% Archaeal)	-	-	#N/A	0.164662	GCF_001708445.1_ASM170844v1_genomic.fna.gz	4.12e-69
1423	SAMD00200066	Mangrove_soil	FACS	210	627090	52.94	3822	22.41	1.72	Low	15	-	1533;564;564;1532	816;1924;2065;1628	d__Bacteria	p__Proteobacteria	c__Gammaproteobacteria	o__Pseudomonadales	f__Pseudomonadaceae	g__Pseudomonas_E	s__	N/A	Bacteria;Proteobacteria;Betaproteobacteria;Burkholderiales;Alcaligenaceae;Alcaligenes;Alcaligenes faecalis	100	#N/A	0.130979	GCF_000739855.1_ASM73985v1_genomic.fna.gz	6.96e-167
1424	SAMD00200067	Mangrove_soil	FACS	147	326392	57.96	2553	0	0	0	10	111	1522	2609;976	-	-	-	-	-	-	-	-	Bacteria;Actinobacteria;Actinobacteria;Propionibacteriales;Propionibacteriaceae;Propionibacterium;Propionibacterium acnes ATCC 11828	100	#N/A	0.0786628	GCF_001810845.1_ASM181084v1_genomic.fna.gz	0
1425	SAMD00200068	Mangrove_soil	FACS	474	2453978	47.43	9626	12.54	0	Low	10	111	1561	3101	d__Bacteria	p__Desulfobacterota	c__Desulfobacteria	o__Desulfobacterales	f__	g__	s__	Genome domain questionable ( 10.8% Bacterial, 4.9% Archaeal)	Bacteria;Proteobacteria;Deltaproteobacteria;Desulfobacterales;Desulfobacteraceae;SEEP-SRB1;uncultured delta proteobacterium	95.738	#N/A	0.295981	GCF_000007325.1_ASM732v1_genomic.fna.gz	0.000262105
1426	SAMD00200069	Mangrove_soil	FACS	213	595614	46.26	3539	13.76	2.59	Low	6	108;101	1412	2880	-	-	-	-	-	-	-	-	Bacteria;Proteobacteria;Betaproteobacteria;Burkholderiales;Alcaligenaceae;Achromobacter;Achromobacter insuavis AXX-A	99.858	#N/A	0.210897	GCF_000319225.1_ASM31922v1_genomic.fna.gz	3.21e-28
1428	SAMD00200070	Mangrove_soil	FACS	305	1253964	57.56	7140	29.56	3.65	Low	12	111	1541	2884	d__Bacteria	p__Proteobacteria	c__Gammaproteobacteria	o__Ectothiorhodospirales	f__	g__	s__	N/A	Bacteria;Proteobacteria;Gammaproteobacteria;Chromatiales;Ectothiorhodospiraceae;uncultured;sulfur-oxidizing bacterium OBII5	99.335	#N/A	0.191731	GCF_000739855.1_ASM73985v1_genomic.fna.gz	2.9e-39
1429	SAMD00200071	Mangrove_soil	FACS	652	3244957	47.85	9193	43.1	5.17	Low	18	111;110	1507	2925;3048	d__Bacteria	p__SAR324	c__SAR324	o__XYD2-FULL-50-16	f__	g__	s__	N/A	Bacteria;Proteobacteria;Deltaproteobacteria;SAR324 clade(Marine group B);uncultured organism;;	97.906	#N/A	0.263022	GCF_000483025.1_ASM48302v1_genomic.fna.gz	5.74e-08
1430	SAMD00200072	Mangrove_soil	FACS	199	695010	55.7	5251	11.58	0	Low	5	110;107;107;112	821;1532;783;821	2582;2337	d__Bacteria	p__Desulfobacterota	c__Desulfobulbia	o__Desulfobulbales	f__	g__	s__	N/A	Bacteria;Proteobacteria;Gammaproteobacteria;Pseudomonadales;Pseudomonadaceae;Pseudomonas;Pseudomonas sp. TKP	100	#N/A	0.149777	GCF_001641975.1_ASM164197v1_genomic.fna.gz	5e-107
1432	SAMD00200073	Mangrove_soil	FACS	600	1787658	57.59	4053	36.82	4.92	Low	14	104	1532;1522	1033;2725	d__Bacteria	p__Bacteroidota	c__Rhodothermia	o__Rhodothermales	f__UBA10348	g__	s__	N/A	Bacteria;Proteobacteria;Gammaproteobacteria;Pseudomonadales;Pseudomonadaceae;Pseudomonas;Pseudomonas sp. TKP	100	#N/A	0.145727	GCF_000508205.1_ASM50820v1_genomic.fna.gz	2.17e-108
1436	SAMD00200074	Mangrove_soil	FACS	358	1319734	60.46	6187	26.36	3.43	Low	12	110;110	1039;999	2816;1248	d__Bacteria	p__Proteobacteria	c__Alphaproteobacteria	o__Rhodobacterales	f__Rhodobacteraceae	g__Thalassobius	s__	N/A	-	-	#N/A	0.132399	GCF_001708445.1_ASM170844v1_genomic.fna.gz	1.3e-151
1441	SAMD00199396	Fresh_sea_sediment	FACS	893	2391850	40.95	3441	49.8	16.38	Contamination	16	111;110;106	1518	1039;1864;941	-	-	-	-	-	-	-	-	-	-	#N/A	0.210897	GCF_000508205.1_ASM50820v1_genomic.fna.gz	6.08e-24
1442	SAMD00199397	Fresh_sea_sediment	FACS	31	109472	41.41	4858	0	0	0	2	-	-	-	-	-	-	-	-	-	-	-	-	-	#N/A	0.295981	GCF_000020985.1_ASM2098v1_genomic.fna.gz	2.36e-05
1443	SAMD00199398	Fresh_sea_sediment	FACS	747	1668270	44.46	2490	15.27	2.66	Low	14	104	1467	2263;2773	d__Bacteria	p__SAR324	c__	o__	f__	g__	s__	Genome domain questionable ( 15.0% Bacterial, 9.0% Archaeal)	-	-	#N/A	0.23011	GCF_000508205.1_ASM50820v1_genomic.fna.gz	3.65e-16
1444	SAMD00199399	Fresh_sea_sediment	FACS	479	1303144	50.03	3627	19.67	2.21	Low	13	110	609	2214	d__Bacteria	p__Proteobacteria	c__Alphaproteobacteria	o__Pelagibacterales	f__Pelagibacteraceae	g__Pelagibacter_A	s__	N/A	-	-	#N/A	0.219531	GCF_000508205.1_ASM50820v1_genomic.fna.gz	8.03e-21
1445	SAMD00199400	Fresh_sea_sediment	FACS	66	1439701	38.48	57755	70.94	0	Medium	16	-	-	1002	d__Bacteria	p__Margulisbacteria	c__	o__	f__	g__	s__	N/A	-	-	0.357254	0.295981	GCF_000004825.1_PolPal_Dec2009_genomic.fna.gz	0.000313605
1446	SAMD00199401	Fresh_sea_sediment	FACS	159	1474053	35.54	31923	35.09	0	Low	7	97	1555	2928	d__Bacteria	p__Bdellovibrionota	c__Bacteriovoracia	o__Bacteriovoracales	f__Bacteriovoracaceae	g__	s__	N/A	Bacteria;Proteobacteria;Deltaproteobacteria;Bdellovibrionales;Bacteriovoracaceae;Peredibacter;uncultured delta proteobacterium	93.11	#N/A	0.295981	GCF_000024565.1_ASM2456v1_genomic.fna.gz	0.000178172
1449	SAMD00199402	Fresh_sea_sediment	FACS	117	1066241	37.89	37120	51.97	1.14	Medium	13	-	-	-	d__Bacteria	p__Planctomycetota	c__Brocadiae	o__	f__	g__	s__	N/A	-	-	0.485751	0.295981	GCF_000009905.1_ASM990v1_genomic.fna.gz	0.000186616
1452	SAMD00199403	Fresh_sea_sediment	FACS	162	2042419	38.8	64045	74.19	2.33	Medium	17	110	1591	2964	d__Bacteria	p__Omnitrophota	c__koll11	o__UBA10015	f__kpj58rc	g__	s__	N/A	Bacteria;Candidate division OP3;uncultured sediment bacterium;;;;	91.779	0.784227	0.263022	GCF_000233435.1_ASM23343v1_genomic.fna.gz	5.42e-09
1453	SAMD00199404	Fresh_sea_sediment	FACS	53	231777	45.79	6571	6.85	0	Low	2	110	1532	2889	-	-	-	-	-	-	-	-	Bacteria;Proteobacteria;Gammaproteobacteria;Pseudomonadales;Pseudomonadaceae;Pseudomonas;Pseudomonas sp. TKP	100	#N/A	0.243761	GCF_000279165.1_ASM27916v1_genomic.fna.gz	2.07e-14
1454	SAMD00199405	Fresh_sea_sediment	FACS	1648	3676295	39.41	2541	58.2	39.11	Contamination	15	110;111;93	1532	1489;2889;2691	-	-	-	-	-	-	-	-	-	-	#N/A	0.243761	GCF_000739855.1_ASM73985v1_genomic.fna.gz	1.39e-11
1455	SAMD00199406	Fresh_sea_sediment	FACS	388	1152973	44.06	4229	28.55	7.3	Low	11	-	1532	2889	d__Bacteria	p__Chrysiogenetota	c__	o__	f__	g__	s__	Genome has more than 10.0% of markers with multiple hits	-	-	#N/A	0.161822	GCF_001708445.1_ASM170844v1_genomic.fna.gz	2.1e-77
1457	SAMD00199407	Fresh_sea_sediment	FACS	422	1776486	55.8	7726	50.73	2.65	Medium	15	106	-	2950	d__Bacteria	p__Proteobacteria	c__Gammaproteobacteria	o__Pseudomonadales	f__Halieaceae	g__Luminiphilus	s__	N/A	-	-	0.981922	0.219531	GCF_000739855.1_ASM73985v1_genomic.fna.gz	1.43e-20
1461	SAMD00199408	Fresh_sea_sediment	FACS	168	1805156	51.95	32701	65.4	0	Medium	17	110	1534	2886	d__Bacteria	p__Proteobacteria	c__Gammaproteobacteria	o__GCA-001735895	f__	g__	s__	N/A	Bacteria;Proteobacteria;Gammaproteobacteria;Thiotrichales;Thiotrichaceae;uncultured;uncultured gamma proteobacterium	98.084	0.846066	0.243761	GCF_000298015.1_Aero_vero_AMC34_V1_genomic.fna.gz	4.24e-12
1462	SAMD00199409	Fresh_sea_sediment	FACS	80	628098	34.39	35566	41.01	1.66	Low	15	109	-	1955	d__Bacteria	p__Dependentiae	c__Babeliae	o__Babeliales	f__Vermiphilaceae	g__	s__	N/A	-	-	#N/A	0.295981	GCF_000007365.1_ASM736v1_genomic.fna.gz	7.22e-05
1464	SAMD00199410	Fresh_sea_sediment	FACS	968	4796728	40.55	9228	77.63	1.73	Medium	17	103	1530	2925	d__Bacteria	p__Bdellovibrionota	c__Oligoflexia	o__Oligoflexales	f__	g__	s__	N/A	Bacteria;Proteobacteria;Deltaproteobacteria;Oligoflexales;Oligoflexaceae;uncultured bacterium;	92.498	0.715198	0.295981	GCF_000006845.1_ASM684v1_genomic.fna.gz	0.000337922
1467	SAMD00199411	Fresh_sea_sediment	FACS	526	2077757	60.49	6973	10.34	0	Low	12	104	1496	3148	d__Bacteria	p__Proteobacteria	c__Alphaproteobacteria	o__Rhodospirillales	f__Magnetospiraceae	g__	s__	Genome domain questionable ( 10.0% Bacterial, 4.1% Archaeal)	Bacteria;Proteobacteria;Alphaproteobacteria;Rhodospirillales;Rhodospirillaceae;Magnetospira;Magnetospira sp. QH-2	91.946	#N/A	0.243761	GCF_001614315.2_ASM161431v2_genomic.fna.gz	4.53e-12
1469	SAMD00199412	Fresh_sea_sediment	FACS	363	1363678	41.76	5557	30.85	5.88	Low	9	-	1532	2889	d__Bacteria	p__Omnitrophota	c__4484-49	o__	f__	g__	s__	N/A	-	-	#N/A	0.219531	GCF_000739855.1_ASM73985v1_genomic.fna.gz	5.51e-21
1470	SAMD00199413	Fresh_sea_sediment	FACS	74	841520	46.75	33391	65.58	0	Medium	8	-	397;884	2448;1466	-	-	-	-	-	-	-	-	-	-	#N/A	0.295981	GCF_000193375.1_ASM19337v1_genomic.fna.gz	0.000133361
1473	SAMD00199414	Fresh_sea_sediment	FACS	243	1091890	54.77	8311	24.48	0.63	Low	13	111;111	1522	3076;1635	d__Bacteria	p__Proteobacteria	c__Gammaproteobacteria	o__Thiohalobacterales	f__Thiohalobacteraceae	g__	s__	N/A	Bacteria;Actinobacteria;Actinobacteria;Propionibacteriales;Propionibacteriaceae;Propionibacterium;Propionibacterium acnes FZ1/2/0	100	#N/A	0.243761	GCF_000008345.1_ASM834v1_genomic.fna.gz	8.76e-13
1474	SAMD00199415	Fresh_sea_sediment	FACS	397	2629483	47.74	13805	30.42	0.16	Low	12	111	1559	2309;1048	d__Bacteria	p__Desulfobacterota	c__Desulfobacteria	o__Desulfobacterales	f__	g__	s__	N/A	Bacteria;Proteobacteria;Deltaproteobacteria;Desulfobacterales;Desulfobacteraceae;SEEP-SRB1;uncultured bacterium	96.835	#N/A	0.295981	GCF_000004095.1_Hydra_RP_1.0_genomic.fna.gz	0.000595858
1475	SAMD00199416	Fresh_sea_sediment	FACS	90	261129	42.58	4417	9.41	0.58	Low	8	110	1532	2889	-	-	-	-	-	-	-	-	Bacteria;Proteobacteria;Gammaproteobacteria;Pseudomonadales;Pseudomonadaceae;Pseudomonas;Pseudomonas sp. TKP	100	#N/A	0.243761	GCF_000242115.1_Pext14-3B_1.0_genomic.fna.gz	3.09e-14
1476	SAMD00199417	Fresh_sea_sediment	FACS	116	397280	38.28	5523	12.07	1.72	Low	5	110	1532	2889	-	-	-	-	-	-	-	-	Bacteria;Proteobacteria;Gammaproteobacteria;Pseudomonadales;Pseudomonadaceae;Pseudomonas;Pseudomonas sp. TKP	100	#N/A	0.263022	GCF_000008605.1_ASM860v1_genomic.fna.gz	2.24e-09
1477	SAMD00199418	Fresh_sea_sediment	FACS	218	1522463	55.02	21266	21.19	0	Low	10	112	-	-	d__Bacteria	p__Fibrobacterota	c__Chitinivibrionia	o__	f__	g__	s__	N/A	-	-	#N/A	0.295981	GCF_000007865.1_ASM786v1_genomic.fna.gz	0.000263166
1479	SAMD00199419	Fresh_sea_sediment	FACS	3	351780	48.3	345181	14.91	0	Low	4	-	-	-	d__Bacteria	p__Chloroflexota	c__Dehalococcoidia	o__	f__	g__	s__	N/A	-	-	#N/A	0.295981	GCF_000006725.1_ASM672v1_genomic.fna.gz	7.09e-05
1482	SAMD00199420	Fresh_sea_sediment	FACS	8	122988	42.86	65456	0	0	0	1	-	-	-	-	-	-	-	-	-	-	-	-	-	#N/A	0.295981	GCF_000266945.1_ASM26694v1_genomic.fna.gz	2.74e-05
1483	SAMD00199421	Fresh_sea_sediment	FACS	233	1799790	54.68	18100	76.85	0.93	Medium	13	108	1481	2839	-	-	-	-	-	-	-	-	Archaea;SM1K20;uncultured archaeon;;;;	87.769	#N/A	0.295981	GCF_000177615.2_ASM17761v2_genomic.fna.gz	0.000306035
1486	SAMD00199422	Fresh_sea_sediment	FACS	495	1295248	55.95	3232	9.48	0	Low	15	-	1517	-	-	-	-	-	-	-	-	-	Bacteria;Planctomycetes;Pla4 lineage;uncultured bacterium;;;	92.431	#N/A	0.263022	GCF_000016085.1_ASM1608v1_genomic.fna.gz	1.57e-08
1487	SAMD00199423	Fresh_sea_sediment	FACS	252	1024870	55.15	7989	27.59	0	Low	7	-	-	-	d__Bacteria	p__Bacteroidota	c__Rhodothermia	o__Rhodothermales	f__UBA10348	g__	s__	N/A	-	-	#N/A	0.295981	GCF_000019945.1_ASM1994v1_genomic.fna.gz	0.000198265
1488	SAMD00199424	Fresh_sea_sediment	FACS	38	176949	39.9	9260	0	0	0	1	-	-	-	-	-	-	-	-	-	-	-	-	-	#N/A	0.295981	GCF_000012865.1_ASM1286v1_genomic.fna.gz	3.75e-05
1493	SAMD00199425	Fresh_sea_sediment	FACS	39	774207	39.85	89112	15.37	0	Low	20	-	-	-	d__Archaea	p__Nanoarchaeota	c__	o__	f__	g__	s__	N/A	-	-	#N/A	0.295981	GCF_000239575.1_ASM23957v2_genomic.fna.gz	0.000137611
1494	SAMD00199426	Fresh_sea_sediment	FACS	197	1500409	36.98	29463	27.87	0.68	Low	5	111;111	1538;770	979;988;1873;1971	d__Bacteria	p__Proteobacteria	c__Gammaproteobacteria	o__Legionellales	f__	g__	s__	N/A	Bacteria;Proteobacteria;Gammaproteobacteria;Legionellales;Legionellaceae;Legionella;uncultured organism	98.169	#N/A	0.243761	GCF_000423145.1_ASM42314v1_genomic.fna.gz	8.85e-13
1496	SAMD00199427	Fresh_sea_sediment	FACS	3	47601	39.34	44940	0	0	0	1	-	-	-	-	-	-	-	-	-	-	-	-	-	#N/A	0.295981	GCF_000154545.1_ASM15454v1_genomic.fna.gz	1.07e-05
1498	SAMD00199428	Fresh_sea_sediment	FACS	254	2533602	57.23	31264	68.9	0.64	Medium	18	110	1551	2892	d__Bacteria	p__Proteobacteria	c__Gammaproteobacteria	o__UBA10353	f__LS-SOB	g__	s__	N/A	Bacteria;Proteobacteria;Gammaproteobacteria;E01-9C-26 marine group;uncultured bacterium;;	95.119	0.72368	0.295981	GCF_000012925.1_ASM1292v1_genomic.fna.gz	0.000353003
1499	SAMD00199429	Fresh_sea_sediment	FACS	139	514465	43.01	6261	6.98	1.16	Low	1	-	-	-	d__Bacteria	p__Omnitrophota	c__Omnitrophia	o__	f__	g__	s__	Genome domain questionable ( 12.5% Bacterial, 4.9% Archaeal)	-	-	#N/A	0.219531	GCF_000739855.1_ASM73985v1_genomic.fna.gz	9.91e-23
1500	SAMD00199430	Fresh_sea_sediment	FACS	462	1085377	48.86	2634	17.93	2.99	Low	16	-	1495	1796	d__Bacteria	p__Proteobacteria	c__	o__	f__	g__	s__	N/A	-	-	#N/A	0.191731	GCF_001641975.1_ASM164197v1_genomic.fna.gz	1.05e-39
1501	SAMD00199431	Fresh_sea_sediment	FACS	410	1916815	45.76	8863	21.74	1.94	Low	7	-	-	-	d__Bacteria	p__Desulfobacterota	c__Desulfobacteria	o__Desulfatiglanales	f__HGW-15	g__	s__	N/A	-	-	#N/A	0.263022	GCF_000765865.1_ASM76586v1_genomic.fna.gz	3.05e-08
1502	SAMD00199432	Fresh_sea_sediment	FACS	570	2889124	56.11	11557	32.8	1.37	Low	12	-	-	-	d__Bacteria	p__Desulfobacterota	c__Desulfobacteria	o__Desulfobacterales	f__	g__	s__	N/A	-	-	#N/A	0.295981	GCF_000009905.1_ASM990v1_genomic.fna.gz	0.000362837
1503	SAMD00199433	Fresh_sea_sediment	FACS	36	411361	38.1	40851	17.17	0	Low	8	-	-	-	d__Bacteria	p__Bdellovibrionota	c__Bacteriovoracia	o__Bacteriovoracales	f__Bacteriovoracaceae	g__	s__	N/A	-	-	#N/A	0.295981	GCF_000009745.1_ASM974v1_genomic.fna.gz	8.67e-05
1507	SAMD00199434	Fresh_sea_sediment	FACS	90	806783	33.85	23589	34.05	0.14	Low	7	-	-	-	d__Bacteria	p__Margulisbacteria	c__ZB3	o__	f__	g__	s__	N/A	-	-	#N/A	0.295981	GCF_000002985.6_WBcel235_genomic.fna.gz	0.000181961
1508	SAMD00199435	Fresh_sea_sediment	FACS	35	185214	40	18615	0	0	0	2	-	447;565	1663	-	-	-	-	-	-	-	-	-	-	#N/A	0.295981	GCF_000296695.1_ASM29669v1_genomic.fna.gz	4.02e-05
1509	SAMD00199436	Fresh_sea_sediment	FACS	39	241710	46.28	19179	14.63	0	Low	4	-	-	-	d__Bacteria	p__Desulfobacterota	c__Desulfobacteria	o__	f__	g__	s__	N/A	-	-	#N/A	0.295981	GCF_000701545.1_ASM70154v1_genomic.fna.gz	5.05e-05
1513	SAMD00199437	Fresh_sea_sediment	FACS	485	2568364	40.52	8344	74.32	0.68	Medium	11	109	1552	2940	d__Bacteria	p__Verrucomicrobiota	c__Chlamydiia	o__Parachlamydiales	f__Criblamydiaceae	g__	s__	N/A	Bacteria;Chlamydiae;Chlamydiae;Chlamydiales;Chlamydiales Incertae Sedis;Criblamydia;uncultured organism	98.305	0.754027	0.295981	GCF_000002335.3_Tcas5.2_genomic.fna.gz	0.000574912
1515	SAMD00199438	Fresh_sea_sediment	FACS	145	1930657	53.06	37828	60.13	0.09	Medium	17	-	1538	813	d__Bacteria	p__Proteobacteria	c__Gammaproteobacteria	o__Thiohalomonadales	f__Thiohalomonadaceae	g__	s__	N/A	Bacteria;Proteobacteria;Gammaproteobacteria;Chromatiales;Ectothiorhodospiraceae;Thioalkalispira;uncultured bacterium	96.075	0.799608	0.263022	GCF_000153345.1_ASM15334v1_genomic.fna.gz	4.32e-08
1516	SAMD00199439	Fresh_sea_sediment	FACS	410	2562581	48.73	17665	42.15	1.29	Low	15	-	1560	-	d__Bacteria	p__Desulfobacterota	c__Desulfobacteria	o__Desulfobacterales	f__	g__	s__	N/A	Bacteria;Proteobacteria;Deltaproteobacteria;Desulfobacterales;Desulfobacteraceae;SEEP-SRB1;uncultured bacterium	96.134	#N/A	0.263022	GCF_000483025.1_ASM48302v1_genomic.fna.gz	4.56e-08
1518	SAMD00199440	Fresh_sea_sediment	FACS	281	2665021	52.17	28601	83.15	1.12	Medium	20	112	1559	3020	d__Bacteria	p__Elusimicrobiota	c__Elusimicrobia	o__F11	f__F11	g__	s__	N/A	Bacteria;Elusimicrobia;Elusimicrobia;Lineage IIb;uncultured archaeon;;	94.543	0.833284	0.263022	GCF_000264295.1_Rh17631_genomic.fna.gz	6.49e-08
1519	SAMD00199441	Fresh_sea_sediment	FACS	268	1863714	40.68	12830	72.67	0.97	Medium	15	109	1535	3666	d__Bacteria	p__Proteobacteria	c__Gammaproteobacteria	o__Coxiellales	f__Coxiellaceae	g__	s__	N/A	Bacteria;Proteobacteria;Gammaproteobacteria;Legionellales;Coxiellaceae;Coxiella;uncultured gamma proteobacterium	97.888	0.83525	0.295981	GCF_000004255.1_v.1.0_genomic.fna.gz	0.000419884
1521	SAMD00199442	Fresh_sea_sediment	FACS	213	1151665	53.46	10489	24.71	0	Low	14	111	1534	2884	d__Bacteria	p__Proteobacteria	c__Gammaproteobacteria	o__GCA-001735895	f__	g__	s__	N/A	Bacteria;Proteobacteria;Gammaproteobacteria;Thiotrichales;Thiotrichaceae;uncultured;uncultured gamma proteobacterium	96.727	#N/A	0.263022	GCF_000020865.1_ASM2086v1_genomic.fna.gz	2.02e-08
1538	SAMD00199443	Fresh_sea_sediment	FACS	107	474621	38.68	11313	45.79	0	Low	11	109;109;109;109;109;109	-	1752	d__Archaea	p__Micrarchaeota	c__Micrarchaeia	o__	f__	g__	s__	N/A	-	-	#N/A	0.295981	GCF_000171335.1_ASM17133v1_genomic.fna.gz	9.17e-05
1539	SAMD00199444	Fresh_sea_sediment	FACS	313	2184834	50.4	16143	29.99	1.09	Low	11	111	1556	3349	d__Bacteria	p__Desulfobacterota	c__Desulfobulbia	o__Desulfobulbales	f__Desulfocapsaceae	g__	s__	N/A	Bacteria;Proteobacteria;Deltaproteobacteria;Desulfobacterales;Desulfobulbaceae;uncultured;uncultured Desulfobulbaceae bacterium	98.152	#N/A	0.263022	GCF_000013765.1_ASM1376v1_genomic.fna.gz	5.62e-08
1540	SAMD00199445	Fresh_sea_sediment	FACS	117	519733	45.67	8940	13.79	0	Low	2	110	-	1876	d__Bacteria	p__Proteobacteria	c__Gammaproteobacteria	o__Thiomicrospirales	f__Thiomicrospiraceae	g__Thiomicrorhabdus	s__	N/A	-	-	#N/A	0.295981	GCF_000007365.1_ASM736v1_genomic.fna.gz	6.53e-05
1541	SAMD00199446	Fresh_sea_sediment	FACS	154	886988	50.48	14438	27.59	0	Low	12	-	-	-	d__Bacteria	p__Omnitrophota	c__koll11	o__UBA1560	f__RBG-13-46-9	g__	s__	N/A	-	-	#N/A	0.159146	GCF_000508205.1_ASM50820v1_genomic.fna.gz	4.78e-84
1542	SAMD00199447	Fresh_sea_sediment	FACS	156	1491994	50	25531	17.54	0	Low	10	111	1553	3351	d__Bacteria	p__Desulfobacterota	c__Desulfobulbia	o__Desulfobulbales	f__Desulfocapsaceae	g__	s__	N/A	Bacteria;Proteobacteria;Deltaproteobacteria;Desulfobacterales;Desulfobulbaceae;uncultured;uncultured delta proteobacterium	98.418	#N/A	0.263022	GCF_900130015.1_IMG-taxon_2585428080_annotated_assembly_genomic.fna.gz	3.4e-08
1543	SAMD00199448	Fresh_sea_sediment	FACS	288	2810568	57.35	31572	71.65	0.61	Medium	15	110	1551	2892	d__Bacteria	p__Proteobacteria	c__Gammaproteobacteria	o__UBA10353	f__LS-SOB	g__	s__	N/A	Bacteria;Proteobacteria;Gammaproteobacteria;E01-9C-26 marine group;uncultured bacterium;;	95.053	0.725454	0.263022	GCF_000508205.1_ASM50820v1_genomic.fna.gz	1.04e-07
1544	SAMD00199449	Fresh_sea_sediment	FACS	200	440144	41.37	2513	0	0	0	2	-	-	-	-	-	-	-	-	-	-	-	-	-	#N/A	0.295981	GCF_000702265.1_ASM70226v1_genomic.fna.gz	8.86e-05
1547	SAMD00199450	Fresh_sea_sediment	FACS	919	4670613	60.85	11347	65.52	6.61	Medium	16	109	1555	3030	d__Bacteria	p__Acidobacteriota	c__UBA890	o__UBA890	f__UBA890	g__	s__	N/A	Bacteria;Acidobacteria;Subgroup 26;uncultured bacterium;;;	97.036	0.753508	0.174408	GCF_000508205.1_ASM50820v1_genomic.fna.gz	4.26e-52
1549	SAMD00199451	Fresh_sea_sediment	FACS	289	809745	39.12	3910	13.24	0	Low	19	111	1561;711	3038;1280	d__Bacteria	p__Patescibacteria	c__ABY1	o__UBA2591	f__	g__	s__	Genome domain questionable ( 10.8% Bacterial, 3.3% Archaeal)	Bacteria;Proteobacteria;Deltaproteobacteria;Desulfobacterales;Desulfobacteraceae;Sva0081 sediment group;uncultured bacterium	94.05	#N/A	0.263022	GCF_000007665.1_ASM766v1_genomic.fna.gz	9.82e-09
1550	SAMD00199452	Fresh_sea_sediment	FACS	364	949591	44.97	3240	5.33	6.03	Low	11	110	938	1752;1106	-	-	-	-	-	-	-	-	-	-	#N/A	0.263022	GCF_000508205.1_ASM50820v1_genomic.fna.gz	1.81e-08
1553	SAMD00199453	Fresh_sea_sediment	FACS	493	3412773	48.65	18193	77.5	3.63	Medium	18	111	1362	3007	d__Bacteria	p__Firmicutes_A	c__Clostridia	o__Christensenellales	f__	g__	s__	N/A	Bacteria;Firmicutes;Clostridia;Clostridiales;Clostridiales vadinBB60 group;uncultured bacterium;	96.703	0.666266	0.263022	GCF_000003925.1_ASM392v1_genomic.fna.gz	1.15e-07
1554	SAMD00199454	Fresh_sea_sediment	FACS	459	2772027	42.33	13305	61.19	20.49	Contamination	10	111;111	1513;1106	2881;3430	-	-	-	-	-	-	-	-	-	-	#N/A	0.263022	GCF_000012965.1_ASM1296v1_genomic.fna.gz	3.89e-08
1555	SAMD00199455	Fresh_sea_sediment	FACS	449	3019436	54.68	22047	65.08	2	Medium	16	107	411	1510;1019	d__Bacteria	p__Spirochaetota	c__Spirochaetia	o__Spirochaetales	f__	g__	s__	N/A	-	-	0.677355	0.263022	GCF_000285915.1_ASM28591v1_genomic.fna.gz	4.51e-08
1557	SAMD00199456	Fresh_sea_sediment	FACS	152	2021321	45.45	51938	92.52	2.8	Medium	12	83	1358	3037	d__Archaea	p__Crenarchaeota	c__Bathyarchaeia	o__B26-1	f__BA1	g__	s__	N/A	Archaea;Miscellaneous Crenarchaeotic Group;uncultured archaeon;;;;	95.613	#N/A	0.295981	GCF_000014785.1_ASM1478v1_genomic.fna.gz	0.000284183
1561	SAMD00199457	Fresh_sea_sediment	FACS	180	415658	40.95	2641	16.69	3.64	Low	8	-	-	-	-	-	-	-	-	-	-	-	-	-	#N/A	0.295981	GCF_000023585.1_ASM2358v1_genomic.fna.gz	8.93e-05
1562	SAMD00199458	Fresh_sea_sediment	FACS	301	2434164	50.52	31310	30.53	0	Low	9	111	1556	1358;1315	d__Bacteria	p__Desulfobacterota	c__Desulfobulbia	o__Desulfobulbales	f__Desulfocapsaceae	g__	s__	N/A	Bacteria;Proteobacteria;Deltaproteobacteria;Desulfobacterales;Desulfobulbaceae;uncultured;uncultured Desulfobulbaceae bacterium	98.426	#N/A	0.263022	GCF_000013765.1_ASM1376v1_genomic.fna.gz	6.49e-08
1563	SAMD00199459	Fresh_sea_sediment	FACS	71	992141	37.42	44544	76.69	1.12	Medium	19	-	1088	2426	d__Bacteria	p__Patescibacteria	c__Paceibacteria	o__Moranbacterales	f__UBA9337	g__	s__	N/A	-	-	0.838719	0.295981	GCF_000025525.1_ASM2552v1_genomic.fna.gz	0.000144639
1564	SAMD00199460	Fresh_sea_sediment	FACS	807	2151787	54.1	3023	36.05	40.28	Contamination	13	107	1533	2162	-	-	-	-	-	-	-	-	-	-	#N/A	0.111073	GCF_001708465.1_ASM170846v1_genomic.fna.gz	1.47e-242
1567	SAMD00199461	Fresh_sea_sediment	FACS	352	1249053	39.87	5571	32.23	95.77	Contamination	7	-	-	-	-	-	-	-	-	-	-	-	-	-	#N/A	0.295981	GCF_000236925.1_ASM23692v1_genomic.fna.gz	0.000196105
1568	SAMD00199462	Fresh_sea_sediment	FACS	481	3184558	50.65	21919	45.23	0.11	Low	11	-	-	-	d__Bacteria	p__Deferrisomatota	c__Deferrisomatia	o__	f__	g__	s__	N/A	-	-	#N/A	0.295981	GCF_000002315.4_Gallus_gallus-5.0_genomic.fna.gz	0.000721954
1569	SAMD00199463	Fresh_sea_sediment	FACS	347	2767189	56.28	24278	69.26	1.14	Medium	18	103	1511	2854	d__Bacteria	p__Planctomycetota	c__Phycisphaerae	o__Phycisphaerales	f__Phycisphaeraceae	g__	s__	N/A	Bacteria;Planctomycetes;Phycisphaerae;Phycisphaerales;Phycisphaeraceae;uncultured;uncultured bacterium	96.741	0.803079	0.295981	GCF_000007485.1_ASM748v1_genomic.fna.gz	0.000157911
1570	SAMD00199464	Fresh_sea_sediment	FACS	819	3635634	52.1	7547	55.3	2.6	Medium	10	111	-	1744;906	d__Bacteria	p__Desulfobacterota	c__Desulfobacteria	o__Desulfatiglanales	f__HGW-15	g__	s__	N/A	-	-	0.725843	0.295981	GCF_000179235.1_ASM17923v1_genomic.fna.gz	0.000351202
1571	SAMD00199465	Fresh_sea_sediment	FACS	841	4196365	58.52	10179	11.51	2.57	Low	14	110	1442	-	d__Bacteria	p__Proteobacteria	c__Gammaproteobacteria	o__Pseudomonadales	f__Pseudomonadaceae	g__Pseudomonas_E	s__	N/A	Bacteria;Planctomycetes;Planctomycetacia;Planctomycetales;Planctomycetaceae;Rhodopirellula;uncultured planctomycete	96.456	#N/A	0.182269	GCF_001708445.1_ASM170844v1_genomic.fna.gz	6.47e-44
1572	SAMD00199466	Fresh_sea_sediment	FACS	257	1104021	25.67	7401	68.36	0.81	Medium	14	97;97;75	1559	2092;881	d__Bacteria	p__Verrucomicrobiota	c__Chlamydiia	o__Parachlamydiales	f__SM23-39	g__	s__	N/A	Bacteria;Chlamydiae;Chlamydiae;Chlamydiales;Waddliaceae;Waddlia;Waddlia sp. G817	87.863	0.85559	0.263022	GCF_000014025.1_ASM1402v1_genomic.fna.gz	1.45e-08
1573	SAMD00199467	Fresh_sea_sediment	FACS	327	2615333	50.22	22711	53.85	1.26	Medium	16	111	1556	3027	d__Bacteria	p__Desulfobacterota	c__Desulfobulbia	o__Desulfobulbales	f__Desulfocapsaceae	g__	s__	N/A	Bacteria;Proteobacteria;Deltaproteobacteria;Desulfobacterales;Desulfobulbaceae;uncultured;uncultured Desulfobulbaceae bacterium	98.22	0.862331	0.263022	GCF_000013765.1_ASM1376v1_genomic.fna.gz	7.12e-08
1575	SAMD00199468	Fresh_sea_sediment	FACS	242	1841442	56.4	30808	37.15	1.72	Low	13	-	-	-	d__Bacteria	p__Proteobacteria	c__Gammaproteobacteria	o__UBA10353	f__LS-SOB	g__	s__	N/A	-	-	#N/A	0.203604	GCF_001641975.1_ASM164197v1_genomic.fna.gz	3.14e-29
1576	SAMD00199469	Fresh_sea_sediment	FACS	539	1682282	52.47	4090	20.9	14.84	Contamination	14	110	400	3014	-	-	-	-	-	-	-	-	-	-	#N/A	0.210897	GCF_000508205.1_ASM50820v1_genomic.fna.gz	1.18e-24
1577	SAMD00199470	Fresh_sea_sediment	FACS	574	2336618	57.8	7282	33.96	3.17	Low	12	110;110	1496	1823;992;999	d__Bacteria	p__Proteobacteria	c__Alphaproteobacteria	o__Kiloniellales	f__Kiloniellaceae	g__	s__	N/A	Bacteria;Proteobacteria;Alphaproteobacteria;Rhodospirillales;Rhodospirillaceae;Pelagibius;uncultured alpha proteobacterium	99.04	#N/A	0.210897	GCF_000508205.1_ASM50820v1_genomic.fna.gz	5.48e-24
1578	SAMD00199471	Fresh_sea_sediment	FACS	383	862960	51.75	2538	19.04	0	Low	7	90	935	980	d__Bacteria	p__Planctomycetota	c__	o__	f__	g__	s__	N/A	-	-	#N/A	0.219531	GCF_001708445.1_ASM170844v1_genomic.fna.gz	1.3e-21
1580	SAMD00199472	Fresh_sea_sediment	FACS	169	1916617	38.92	44363	81.88	0.58	Medium	19	111	1534	3976	d__Bacteria	p__Proteobacteria	c__Gammaproteobacteria	o__Coxiellales	f__Coxiellaceae	g__	s__	N/A	Bacteria;Proteobacteria;Gammaproteobacteria;Legionellales;Coxiellaceae;Coxiella;uncultured sediment bacterium	94.797	0.826808	0.295981	GCF_000011865.1_ASM1186v1_genomic.fna.gz	0.000209687
1581	SAMD00199473	Fresh_sea_sediment	FACS	424	1630314	41.98	5567	50.71	8.28	Medium	14	111	1538	2863	d__Bacteria	p__Proteobacteria	c__Gammaproteobacteria	o__UBA9339	f__UBA9339	g__UBA9339	s__	N/A	Bacteria;Proteobacteria;Gammaproteobacteria;Arenicellales;Arenicellaceae;uncultured gamma proteobacterium;	98.019	0.888974	0.243761	GCF_900128735.1_BCiconfinis_v1.0_genomic.fna.gz	8.65e-14
1582	SAMD00199474	Fresh_sea_sediment	FACS	148	260869	41.94	1769	5.96	0	Low	6	-	-	1521;942	-	-	-	-	-	-	-	-	-	-	#N/A	0.219531	GCF_001641975.1_ASM164197v1_genomic.fna.gz	4.43e-24
1583	SAMD00199475	Fresh_sea_sediment	FACS	238	578044	55.8	2802	11.21	0	Low	8	-	-	1455	-	-	-	-	-	-	-	-	-	-	#N/A	0.295981	GCF_000010285.1_ASM1028v1_genomic.fna.gz	0.000108232
1588	SAMD00199476	Fresh_sea_sediment	FACS	240	621792	47.3	3431	5.98	38.12	Contamination	3	-	-	-	-	-	-	-	-	-	-	-	-	-	#N/A	0.263022	GCF_000508205.1_ASM50820v1_genomic.fna.gz	8.42e-09
1589	SAMD00199477	Fresh_sea_sediment	FACS	538	3081570	62.98	22107	46.55	1.72	Low	15	110;110	1555	3015;2889	d__Bacteria	p__Acidobacteriota	c__UBA890	o__UBA890	f__UBA890	g__	s__	N/A	Bacteria;Acidobacteria;Subgroup 26;uncultured bacterium;;;	98.323	#N/A	0.186761	GCF_001708445.1_ASM170844v1_genomic.fna.gz	1.66e-40
1590	SAMD00199478	Fresh_sea_sediment	FACS	225	1145970	38.85	10394	22.34	0	Low	10	111	1533	2890	d__Bacteria	p__Proteobacteria	c__Gammaproteobacteria	o__Enterobacterales	f__GCA-002770795	g__GCA-2746155	s__	N/A	Bacteria;Proteobacteria;Gammaproteobacteria;Oceanospirillales;Alcanivoracaceae;Kangiella;uncultured bacterium	96.867	#N/A	0.295981	GCF_000023765.2_ASM2376v2_genomic.fna.gz	0.000134739
1592	SAMD00199479	Fresh_sea_sediment	FACS	46	96302	36.14	2447	1.88	0	Low	0	-	-	-	-	-	-	-	-	-	-	-	-	-	#N/A	0.295981	GCF_000746015.1_ASM74601v1_genomic.fna.gz	2.13e-05
1598	SAMD00199480	Fresh_sea_sediment	FACS	251	645191	28.99	3100	25.14	3.96	Low	8	110	1472	3018	d__Bacteria	p__Patescibacteria	c__ABY1	o__Falkowbacterales	f__	g__	s__	N/A	Bacteria;Parcubacteria;uncultured bacterium;;;;	89.35	#N/A	0.295981	GCF_000008365.1_ASM836v1_genomic.fna.gz	8.01e-05
1599	SAMD00199481	Fresh_sea_sediment	FACS	273	2556600	51.06	52195	52.66	1.36	Medium	12	-	1543	1216	d__Bacteria	p__Spirochaetota	c__Spirochaetia	o__Spirochaetales	f__	g__	s__	N/A	Bacteria;Spirochaetae;Spirochaetes;Spirochaetales;Spirochaetaceae;Spirochaeta 2;uncultured bacterium	94.161	0.671693	0.295981	GCF_000009885.1_ASM988v1_genomic.fna.gz	0.000396132
1600	SAMD00199482	Fresh_sea_sediment	FACS	345	2187461	34.75	14418	37.89	1.68	Low	11	86	-	1724;811	d__Bacteria	p__Bdellovibrionota	c__UBA2394	o__	f__	g__	s__	N/A	-	-	#N/A	0.295981	GCF_000005575.2_AgamP3_genomic.fna.gz	0.000493178
1604	SAMD00199483	Fresh_sea_sediment	FACS	128	324987	45.54	2903	3.61	0	Low	2	-	-	-	-	-	-	-	-	-	-	-	-	-	#N/A	0.23011	GCF_000508205.1_ASM50820v1_genomic.fna.gz	1.03e-18
1607	SAMD00199484	Fresh_sea_sediment	FACS	137	1319614	50.17	25961	53.76	1.08	Medium	16	-	-	-	d__Bacteria	p__Omnitrophota	c__koll11	o__UBA1560	f__	g__	s__	N/A	-	-	0.610797	0.295981	GCF_000008565.1_ASM856v1_genomic.fna.gz	0.000214018
1609	SAMD00199485	Fresh_sea_sediment	FACS	56	113941	41.26	2755	0	0	0	0	-	-	-	-	-	-	-	-	-	-	-	-	-	#N/A	0.295981	GCF_000156175.1_ASM15617v1_genomic.fna.gz	2.44e-05
1612	SAMD00199486	Fresh_sea_sediment	FACS	71	141114	42.01	2112	1.72	0	Low	0	-	-	-	-	-	-	-	-	-	-	-	-	-	#N/A	0.23011	GCF_001556605.1_ASM155660v1_genomic.fna.gz	3.33e-20
1614	SAMD00199487	Fresh_sea_sediment	FACS	243	1876554	43.68	25633	28.62	0	Low	7	112	1555	3263	d__Bacteria	p__Desulfobacterota	c__Desulfobacteria	o__Desulfobacterales	f__Desulfobacteraceae	g__	s__	N/A	Bacteria;Proteobacteria;Deltaproteobacteria;Desulfobacterales;Desulfobacteraceae;Desulfobacula;uncultured delta proteobacterium	94.744	#N/A	0.263022	GCF_001267155.1_ASM126715v1_genomic.fna.gz	1.42e-08
1615	SAMD00199488	Fresh_sea_sediment	FACS	197	445526	45.27	2270	0	0	0	5	-	-	-	-	-	-	-	-	-	-	-	-	-	#N/A	0.142009	GCF_000302515.1_ASM30251v1_genomic.fna.gz	3.62e-133
1616	SAMD00199489	Fresh_sea_sediment	FACS	180	426834	49.52	2717	8.28	6.9	Low	1	-	-	-	-	-	-	-	-	-	-	-	-	-	#N/A	0.170926	GCF_001708445.1_ASM170844v1_genomic.fna.gz	2.88e-68
1617	SAMD00199490	Fresh_sea_sediment	FACS	252	1745746	50.47	21574	12.5	0	Low	11	111	-	1092	d__Bacteria	p__Desulfobacterota	c__Desulfobacteria	o__Desulfobacterales	f__Desulfosarcinaceae	g__	s__	N/A	-	-	#N/A	0.295981	GCF_000002945.1_ASM294v2_genomic.fna.gz	0.000348543
1618	SAMD00199491	Fresh_sea_sediment	FACS	208	661517	43.51	4402	9.15	0.31	Low	12	110	-	1604	-	-	-	-	-	-	-	-	-	-	#N/A	0.23011	GCF_000508205.1_ASM50820v1_genomic.fna.gz	1.48e-17
1621	SAMD00199492	Fresh_sea_sediment	FACS	503	1227875	43.76	2866	21.66	20.25	Contamination	4	112	982	3021	-	-	-	-	-	-	-	-	-	-	#N/A	0.295981	GCF_000612845.1_AP5T_genomic.fna.gz	0.000218613
1622	SAMD00199493	Fresh_sea_sediment	FACS	180	523463	50.6	4233	10.92	10.34	Contamination	4	-	-	-	-	-	-	-	-	-	-	-	-	-	#N/A	0.14383	GCF_001708445.1_ASM170844v1_genomic.fna.gz	5.56e-125
1623	SAMD00199494	Fresh_sea_sediment	FACS	270	664396	47.74	3006	0	0	0	9	110	689	2889	-	-	-	-	-	-	-	-	-	-	#N/A	0.219531	GCF_001708445.1_ASM170844v1_genomic.fna.gz	4.03e-22
1624	SAMD00199495	Fresh_sea_sediment	FACS	278	1395898	59.06	9275	31.27	1.1	Low	16	110	1495	874;1289	d__Bacteria	p__Proteobacteria	c__Alphaproteobacteria	o__Rhodospirillales	f__Magnetovibrionaceae	g__	s__	N/A	Bacteria;Proteobacteria;Alphaproteobacteria;Rhodospirillales;Rhodospirillaceae;Magnetospira;uncultured alpha proteobacterium	94.437	#N/A	0.191731	GCF_000508205.1_ASM50820v1_genomic.fna.gz	1.7e-38
1627	SAMD00199496	Fresh_sea_sediment	FACS	332	2707127	44.69	23988	43.1	1.72	Low	15	111	1538	2863	d__Bacteria	p__Proteobacteria	c__Gammaproteobacteria	o__Chromatiales	f__Sedimenticolaceae	g__	s__	N/A	Bacteria;Proteobacteria;Gammaproteobacteria;Arenicellales;Arenicellaceae;uncultured gamma proteobacterium;	98.224	#N/A	0.263022	GCF_000008605.1_ASM860v1_genomic.fna.gz	1.66e-08
1628	SAMD00199497	Fresh_sea_sediment	FACS	67	261286	46.77	8399	4.17	0	Low	1	-	-	-	-	-	-	-	-	-	-	-	-	-	#N/A	0.295981	GCF_000375345.1_ASM37534v1_genomic.fna.gz	5.25e-05
1629	SAMD00199498	Fresh_sea_sediment	FACS	299	576426	33.81	1992	0	0	0	3	110	597;988	1569;904	-	-	-	-	-	-	-	-	-	-	#N/A	0.263022	GCF_000012965.1_ASM1296v1_genomic.fna.gz	5.39e-09
1630	SAMD00199499	Fresh_sea_sediment	FACS	73	154183	40.06	2356	0	0	0	2	110	520	1961	-	-	-	-	-	-	-	-	-	-	#N/A	0.263022	GCF_000008605.1_ASM860v1_genomic.fna.gz	4.76e-10
1633	SAMD00199500	Fresh_sea_sediment	FACS	189	449044	40.23	3015	0	0	0	0	-	-	-	-	-	-	-	-	-	-	-	-	-	#N/A	0.295981	GCF_000026025.1_ASM2602v1_genomic.fna.gz	7.33e-05
1638	SAMD00199501	Fresh_sea_sediment	FACS	639	2634332	59.88	7581	34.94	1.14	Low	14	-	-	-	d__Bacteria	p__Planctomycetota	c__Phycisphaerae	o__UBA1845	f__	g__	s__	N/A	-	-	#N/A	0.263022	GCF_001408335.1_Draft_genome_of_Kocuria_salsicia_G1_genomic.fna.gz	5.08e-08
1644	SAMD00199502	Fresh_sea_sediment	FACS	269	1501963	56.37	17766	48.28	0	Low	13	-	1551	-	d__Bacteria	p__Proteobacteria	c__Gammaproteobacteria	o__UBA10353	f__LS-SOB	g__	s__	N/A	Bacteria;Proteobacteria;Gammaproteobacteria;E01-9C-26 marine group;uncultured bacterium;;	95.053	#N/A	0.295981	GCF_000018085.1_ASM1808v1_genomic.fna.gz	0.00026817
1646	SAMD00199503	Fresh_sea_sediment	FACS	557	1878004	57.96	5272	62.2	3.93	Medium	17	110	1496	2735	d__Bacteria	p__Proteobacteria	c__Alphaproteobacteria	o__Rhodospirillales	f__Magnetovibrionaceae	g__	s__	N/A	Bacteria;Proteobacteria;Alphaproteobacteria;Rhodospirillales;Rhodospirillaceae;Magnetovibrio;uncultured alpha proteobacterium	97.542	0.800992	0.263022	GCF_000261005.1_05631_genomic.fna.gz	5.4e-08
1647	SAMD00199504	Fresh_sea_sediment	FACS	95	167604	47.71	1658	0	0	0	4	-	-	-	-	-	-	-	-	-	-	-	-	-	#N/A	0.243761	GCF_000160075.2_ASM16007v2_genomic.fna.gz	7.26e-15
1648	SAMD00199505	Fresh_sea_sediment	FACS	304	3166763	50.32	34884	80.37	1.1	Medium	17	109	-	2993	d__Bacteria	p__Marinisomatota	c__UBA8477	o__UBA8477	f__UBA8477	g__	s__	N/A	-	-	0.735286	0.295981	GCF_000001985.1_JCVI-PMFA1-2.0_genomic.fna.gz	0.000648148
1649	SAMD00199506	Fresh_sea_sediment	FACS	115	260991	42.42	2595	7.41	27.78	Contamination	3	94	-	2081	-	-	-	-	-	-	-	-	-	-	#N/A	0.295981	GCF_000004515.4_Glycine_max_v2.0_genomic.fna.gz	5.93e-05
1653	SAMD00199507	Fresh_sea_sediment	FACS	617	3506442	44.25	11283	58.87	0.37	Medium	18	111;111	417	1720	d__Bacteria	p__Desulfobacterota	c__Desulfobacteria	o__Desulfobacterales	f__Desulfobacteraceae	g__	s__	N/A	-	-	0.913063	0.243761	GCF_000350545.1_DPO2_genomic.fna.gz	1.71e-11
1654	SAMD00199508	Fresh_sea_sediment	FACS	265	1493575	56.67	17457	24.14	0	Low	9	101	-	1165	d__Bacteria	p__Proteobacteria	c__Gammaproteobacteria	o__UBA10353	f__LS-SOB	g__	s__	N/A	-	-	#N/A	0.295981	GCF_000014765.1_ASM1476v1_genomic.fna.gz	0.000220939
1655	SAMD00199509	Fresh_sea_sediment	FACS	149	480556	47.44	4634	11.21	0	Low	7	107	-	-	-	-	-	-	-	-	-	-	-	-	#N/A	0.167688	GCF_001071575.1_ASM107157v1_genomic.fna.gz	1.19e-73
1657	SAMD00199510	Fresh_sea_sediment	FACS	174	1305960	34.81	24574	59.28	0.41	Medium	8	110	1512	2865	d__Bacteria	p__Campylobacterota	c__Campylobacteria	o__Campylobacterales	f__Thiovulaceae	g__	s__	N/A	Bacteria;Proteobacteria;Epsilonproteobacteria;Campylobacterales;Helicobacteraceae;Sulfurimonas;uncultured Campylobacterales bacterium	97.548	0.904775	0.243761	GCF_000156095.1_ASM15609v1_genomic.fna.gz	1.45e-12
1659	SAMD00199511	Fresh_sea_sediment	FACS	267	1852089	42.34	18106	19.28	0	Low	9	-	812	-	d__Bacteria	p__SM23-31	c__SM23-31	o__	f__	g__	s__	N/A	-	-	#N/A	0.295981	GCF_000002985.6_WBcel235_genomic.fna.gz	0.000413395
1660	SAMD00199512	Fresh_sea_sediment	FACS	398	1404347	39.76	4917	0	0	0	0	-	-	-	-	-	-	-	-	-	-	-	-	-	#N/A	0.295981	GCF_000251125.1_ASM25112v2_genomic.fna.gz	0.00020786
1661	SAMD00199513	Fresh_sea_sediment	FACS	208	1482520	43.5	17641	23.94	0.65	Low	6	-	-	-	d__Bacteria	p__Desulfobacterota	c__Desulfobacteria	o__Desulfobacterales	f__Desulfobacteraceae	g__	s__	N/A	-	-	#N/A	0.295981	GCF_000024105.1_ASM2410v1_genomic.fna.gz	0.000193512
1662	SAMD00199514	Fresh_sea_sediment	FACS	111	974620	50.96	27767	13.79	0	Low	8	100;111	1549	2984;1160	d__Bacteria	p__Bacteroidota	c__Bacteroidia	o__Flavobacteriales	f__Flavobacteriaceae	g__	s__	N/A	Bacteria;Planctomycetes;vadinHA49;uncultured organism;;;	94.639	#N/A	0.263022	GCF_000152945.2_ASM15294v2_genomic.fna.gz	1.39e-08
1663	SAMD00199515	Fresh_sea_sediment	FACS	329	2288927	41.73	21715	55.98	0.07	Medium	15	-	-	-	d__Bacteria	p__CG03	c__	o__	f__	g__	s__	N/A	-	-	0.393079	0.295981	GCF_000010465.1_ASM1046v1_genomic.fna.gz	0.000289886
1665	SAMD00199516	Fresh_sea_sediment	FACS	309	743448	47.61	2676	4.17	0	Low	21	101	-	1456	-	-	-	-	-	-	-	-	-	-	#N/A	0.23011	GCF_000739855.1_ASM73985v1_genomic.fna.gz	1.72e-17
1666	SAMD00199517	Fresh_sea_sediment	FACS	161	628386	29.41	8183	39.72	0	Low	7	-	974	2887	d__Archaea	p__Nanoarchaeota	c__Woesearchaeia	o__	f__	g__	s__	N/A	-	-	#N/A	0.263022	GCF_000026205.1_ASM2620v1_genomic.fna.gz	2.44e-09
1667	SAMD00199518	Fresh_sea_sediment	FACS	713	4129934	56.84	13497	54.2	0	Medium	21	71	1549	2389	d__Bacteria	p__Planctomycetota	c__GCA-2746535	o__	f__	g__	s__	N/A	Bacteria;Planctomycetes;vadinHA49;uncultured organism;;;	92.646	0.40477	0.263022	GCF_000175275.1_ASM17527v1_genomic.fna.gz	5.33e-08
1671	SAMD00199519	Fresh_sea_sediment	FACS	835	3943777	46.39	9688	47.99	0.22	Low	16	111	1559	2148	d__Bacteria	p__Desulfobacterota	c__Desulfobacteria	o__Desulfobacterales	f__Desulfosarcinaceae	g__	s__	N/A	Bacteria;Proteobacteria;Deltaproteobacteria;Desulfobacterales;Desulfobacteraceae;SEEP-SRB1;uncultured delta proteobacterium	98.427	#N/A	0.295981	GCF_000001405.36_GRCh38.p10_genomic.fna.gz	0.00089522
1673	SAMD00199520	Fresh_sea_sediment	FACS	271	1235193	53.26	8354	25.75	1.4	Low	12	110;110	1537	2900;1480	d__Bacteria	p__Proteobacteria	c__Gammaproteobacteria	o__UBA10353	f__	g__	s__	N/A	Bacteria;Proteobacteria;Gammaproteobacteria;NKB5;uncultured bacterium;;	92.226	#N/A	0.164662	GCF_001708445.1_ASM170844v1_genomic.fna.gz	4.14e-72
1675	SAMD00199521	Fresh_sea_sediment	FACS	245	544305	46.11	2460	8.18	1.82	Low	1	-	-	-	-	-	-	-	-	-	-	-	-	-	#N/A	0.295981	GCF_000292685.1_ASM29268v1_genomic.fna.gz	4.91e-05
1677	SAMD00199522	Fresh_sea_sediment	FACS	269	1353870	49.43	12725	28.07	0	Low	7	111	1556	3027	d__Bacteria	p__Desulfobacterota	c__Desulfobulbia	o__Desulfobulbales	f__Desulfocapsaceae	g__	s__	N/A	Bacteria;Proteobacteria;Deltaproteobacteria;Desulfobacterales;Desulfobulbaceae;uncultured;uncultured Desulfobulbaceae bacterium	98.357	#N/A	0.263022	GCF_000585995.1_ASM58599v1_genomic.fna.gz	3.27e-08
1681	SAMD00199523	Fresh_sea_sediment	FACS	542	1531912	54.27	3809	22.83	17.68	Contamination	10	110	1078	2892	-	-	-	-	-	-	-	-	-	-	#N/A	0.263022	GCF_000262325.2_ASM26232v2_genomic.fna.gz	3.85e-08
1686	SAMD00199524	Fresh_sea_sediment	FACS	807	2418002	48.32	3998	24.56	0.88	Low	11	111	1283	867;1206	d__Bacteria	p__Desulfobacterota	c__Desulfobacteria	o__Desulfobacterales	f__Desulfosarcinaceae	g__	s__	N/A	Bacteria;Proteobacteria;Deltaproteobacteria;Desulfobacterales;Desulfobacteraceae;Sva0081 sediment group;metagenome	94.882	#N/A	0.295981	GCF_000002995.3_ASM299v2_genomic.fna.gz	0.00053581
1687	SAMD00199525	Fresh_sea_sediment	FACS	261	827152	44.66	4745	0	0	0	1	-	-	-	-	-	-	-	-	-	-	-	-	-	#N/A	0.203604	GCF_000959975.1_ASM95997v1_genomic.fna.gz	1.21e-31
1690	SAMD00199526	Fresh_sea_sediment	FACS	238	499061	46.7	2447	6.43	0	Low	2	-	-	-	-	-	-	-	-	-	-	-	-	-	#N/A	0.295981	GCF_000184365.1_ASM18436v1_genomic.fna.gz	9.08e-05
1692	SAMD00199527	Fresh_sea_sediment	FACS	1	1168	43.41	1168	0	0	0	0	-	-	-	-	-	-	-	-	-	-	-	-	-	#N/A	1	GCF_000001215.4_Release_6_plus_ISO1_MT_genomic.fna.gz	1
1693	SAMD00199528	Fresh_sea_sediment	FACS	128	669137	31.18	10759	58.04	0	Medium	14	110	-	2744	d__Bacteria	p__Proteobacteria	c__Alphaproteobacteria	o__Rickettsiales	f__	g__	s__	N/A	-	-	0.707578	0.295981	GCF_000002765.3_ASM276v1_genomic.fna.gz	0.000147881
1694	SAMD00199529	Fresh_sea_sediment	FACS	105	1041866	51.41	25218	31.74	0.33	Low	10	-	-	-	d__Bacteria	p__Proteobacteria	c__Gammaproteobacteria	o__GCA-001735895	f__	g__	s__	N/A	-	-	#N/A	0.263022	GCF_000173155.1_ASM17315v1_genomic.fna.gz	1.9e-08
1695	SAMD00199530	Fresh_sea_sediment	FACS	293	1420455	46.13	9014	45.32	1.35	Low	11	110	1551	2940	d__Bacteria	p__Verrucomicrobiota	c__Chlamydiia	o__Parachlamydiales	f__Criblamydiaceae	g__	s__	N/A	Bacteria;Chlamydiae;Chlamydiae;Chlamydiales;Waddliaceae;Waddlia;Waddlia sp. G817	90.482	#N/A	0.263022	GCF_000293645.1_ASM29364v1_genomic.fna.gz	2.02e-08
1696	SAMD00199531	Fresh_sea_sediment	FACS	231	2290381	52.13	36428	76.31	0	Medium	17	-	-	-	d__Bacteria	p__Marinisomatota	c__Marinisomatia	o__	f__	g__	s__	N/A	-	-	0.521003	0.295981	GCF_000007605.1_ASM760v1_genomic.fna.gz	0.000177192
1703	SAMD00199532	Fresh_sea_sediment	FACS	369	1636641	49.61	7280	27.09	4.59	Low	8	110	1536;1245	2894	d__Bacteria	p__Entotheonellota	c__	o__	f__	g__	s__	N/A	Bacteria;Proteobacteria;Gammaproteobacteria;Pasteurellales;Pasteurellaceae;Haemophilus;Haemophilus parainfluenzae ATCC 33392	99.87	#N/A	0.130979	GCF_001679405.1_ASM167940v1_genomic.fna.gz	3.51e-159
1704	SAMD00199533	Fresh_sea_sediment	FACS	117	532523	47.1	8333	17.38	1.72	Low	6	110	1498	2878	d__Bacteria	p__Proteobacteria	c__Gammaproteobacteria	o__	f__	g__	s__	N/A	Bacteria;Proteobacteria;Gammaproteobacteria;Chromatiales;Ectothiorhodospiraceae;uncultured bacterium;	93.506	#N/A	0.263022	GCF_000008605.1_ASM860v1_genomic.fna.gz	3.4e-09
1705	SAMD00199534	Fresh_sea_sediment	FACS	346	861341	38.98	3022	16.67	91.67	Contamination	6	-	-	-	-	-	-	-	-	-	-	-	-	-	#N/A	0.295981	GCF_000306965.1_ASM30696v1_genomic.fna.gz	0.000159926
1709	SAMD00199535	Fresh_sea_sediment	FACS	406	2202220	57.43	13225	55.71	5.3	Medium	16	110;110	1551	1514;1514	d__Bacteria	p__Proteobacteria	c__Gammaproteobacteria	o__UBA10353	f__LS-SOB	g__	s__	N/A	Bacteria;Proteobacteria;Gammaproteobacteria;E01-9C-26 marine group;uncultured bacterium;;	95.053	0.728559	0.263022	GCF_000269985.1_ASM26998v1_genomic.fna.gz	8e-08
1710	SAMD00199536	Fresh_sea_sediment	FACS	607	1895917	55.66	4312	39.66	10.34	Contamination	13	110;103	-	1514	-	-	-	-	-	-	-	-	-	-	#N/A	0.295981	GCF_000022025.1_ASM2202v1_genomic.fna.gz	0.000312184
1726	SAMD00199537	Fresh_sea_sediment	FACS	227	1677952	47.87	19821	43.44	0	Low	10	-	1524	-	d__Bacteria	p__Planctomycetota	c__Planctomycetes	o__Pirellulales	f__UBA1268	g__UBA1268	s__	N/A	Bacteria;Planctomycetes;Planctomycetacia;Planctomycetales;Planctomycetaceae;uncultured;uncultured bacterium	99.342	#N/A	0.263022	GCF_000007485.1_ASM748v1_genomic.fna.gz	9.21e-09
1729	SAMD00199538	Fresh_sea_sediment	FACS	330	2328352	45.08	16947	33.35	1.64	Low	13	111	1559	2159;859	d__Bacteria	p__Desulfobacterota	c__Desulfobacteria	o__Desulfobacterales	f__	g__	s__	N/A	Bacteria;Proteobacteria;Deltaproteobacteria;Desulfobacterales;Desulfobacteraceae;uncultured;uncultured organism	96.678	#N/A	0.295981	GCF_000007665.1_ASM766v1_genomic.fna.gz	0.000278448
1731	SAMD00199539	Fresh_sea_sediment	FACS	50	604097	31.4	36419	4.84	0	Low	0	-	-	-	-	-	-	-	-	-	-	-	-	-	#N/A	0.263022	GCF_000287295.1_ASM28729v1_genomic.fna.gz	4.03e-10
1732	SAMD00199540	Fresh_sea_sediment	FACS	117	995150	36.73	26962	43.93	0	Low	3	94	1434	2893	-	-	-	-	-	-	-	-	Archaea;Woesearchaeota (DHVEG-6);archaeon GW2011_AR16;;;;	84.407	#N/A	0.295981	GCF_000009605.1_ASM960v1_genomic.fna.gz	8.99e-05
1734	SAMD00199541	Fresh_sea_sediment	FACS	214	1720616	44.02	25115	30.62	0.42	Low	9	112	-	2117	d__Bacteria	p__O2-12-FULL-43-9	c__	o__	f__	g__	s__	N/A	-	-	#N/A	0.295981	GCF_000001765.3_Dpse_3.0_genomic.fna.gz	0.000386789
1735	SAMD00199542	Fresh_sea_sediment	FACS	220	929412	47.49	7329	21.5	1.4	Low	13	111	1412	2894;1152	d__Archaea	p__Thermoplasmatota	c__	o__	f__	g__	s__	N/A	Bacteria;Proteobacteria;Epsilonproteobacteria;Campylobacterales;Helicobacteraceae;Sulfurimonas;uncultured Campylobacterales bacterium	97.595	#N/A	0.161822	GCF_001071575.1_ASM107157v1_genomic.fna.gz	1.64e-80
1736	SAMD00199543	Fresh_sea_sediment	FACS	471	2716247	54.81	16440	51.38	2.81	Medium	12	111	-	2551	d__Bacteria	p__Proteobacteria	c__Gammaproteobacteria	o__	f__	g__	s__	N/A	-	-	0.642809	0.263022	GCF_001611275.1_ASM161127v1_genomic.fna.gz	6.65e-08
1737	SAMD00199544	Fresh_sea_sediment	FACS	460	1893379	54.8	8166	19.75	0.77	Low	7	111	-	3055	d__Bacteria	p__Proteobacteria	c__Gammaproteobacteria	o__Pseudomonadales	f__IMCC2047	g__	s__	N/A	-	-	#N/A	0.263022	GCF_000508205.1_ASM50820v1_genomic.fna.gz	5.74e-08
1738	SAMD00199545	Fresh_sea_sediment	FACS	161	395511	45.56	3141	0	0	0	1	-	-	-	-	-	-	-	-	-	-	-	-	-	#N/A	0.295981	GCF_000093085.1_ASM9308v1_genomic.fna.gz	8.1e-05
1739	SAMD00199546	Fresh_sea_sediment	FACS	233	2146251	48.68	35673	53.24	1.45	Medium	16	111	1013	1495;1370	d__Bacteria	p__Proteobacteria	c__Gammaproteobacteria	o__Chromatiales	f__Sedimenticolaceae	g__	s__	N/A	-	-	0.790942	0.263022	GCF_000397065.2_MarLipol1.0_genomic.fna.gz	5.05e-08
1740	SAMD00199547	Fresh_sea_sediment	FACS	310	2132402	50.24	20857	45.04	0.6	Low	13	-	413	-	d__Bacteria	p__Desulfobacterota	c__Desulfobulbia	o__Desulfobulbales	f__Desulfocapsaceae	g__	s__	N/A	-	-	#N/A	0.295981	GCF_000012645.1_ASM1264v1_genomic.fna.gz	0.000215697
1742	SAMD00199548	Fresh_sea_sediment	FACS	157	1431732	35.79	30659	28.07	0	Low	9	-	-	2859	d__Bacteria	p__Bdellovibrionota	c__Bacteriovoracia	o__Bacteriovoracales	f__Bacteriovoracaceae	g__XYC1-FULL-37-79	s__	Genome domain questionable ( 15.8% Bacterial, 6.6% Archaeal)	-	-	#N/A	0.295981	GCF_000001405.36_GRCh38.p10_genomic.fna.gz	0.000325341
1743	SAMD00199549	Fresh_sea_sediment	FACS	36	470118	47.68	42278	24.56	0	Low	9	-	-	-	d__Bacteria	p__Chloroflexota	c__Dehalococcoidia	o__	f__	g__	s__	N/A	-	-	#N/A	0.219531	GCF_001071575.1_ASM107157v1_genomic.fna.gz	4.2e-23
1747	SAMD00199550	Fresh_sea_sediment	FACS	494	2726756	51.81	16071	16.93	0.54	Low	11	107	901	2964	d__Bacteria	p__Spirochaetota	c__Spirochaetia	o__Spirochaetales	f__	g__	s__	N/A	-	-	#N/A	0.295981	GCF_000011185.1_ASM1118v1_genomic.fna.gz	0.000227865
1750	SAMD00199551	Fresh_sea_sediment	FACS	542	1446655	42.41	3180	25.86	24.14	Contamination	9	111	1530	2876	-	-	-	-	-	-	-	-	-	-	#N/A	0.263022	GCF_000170855.1_ASM17085v1_genomic.fna.gz	3.31e-08
1754	SAMD00199552	Fresh_sea_sediment	FACS	476	2760289	51.94	14416	17.73	0.14	Low	10	107	-	2964	d__Bacteria	p__Spirochaetota	c__Spirochaetia	o__Spirochaetales	f__	g__	s__	N/A	-	-	#N/A	0.295981	GCF_000011185.1_ASM1118v1_genomic.fna.gz	0.000228887
1756	SAMD00199553	Fresh_sea_sediment	FACS	191	320440	43.55	1680	0	0	0	1	-	-	-	-	-	-	-	-	-	-	-	-	-	#N/A	0.295981	GCF_000009925.1_ASM992v1_genomic.fna.gz	6.87e-05
1757	SAMD00199554	Fresh_sea_sediment	FACS	82	179061	39.38	2574	0	0	0	1	-	-	-	-	-	-	-	-	-	-	-	-	-	#N/A	0.295981	GCF_000172815.1_ASM17281v1_genomic.fna.gz	3.89e-05
1759	SAMD00199555	Fresh_sea_sediment	FACS	376	855230	38.72	2621	9.48	13.79	Contamination	5	-	-	-	-	-	-	-	-	-	-	-	-	-	#N/A	0.161822	GCF_001071575.1_ASM107157v1_genomic.fna.gz	6.07e-81
1760	SAMD00199556	Fresh_sea_sediment	FACS	221	1053409	43.7	7995	45.85	1.1	Low	11	111	1493	2731	d__Bacteria	p__Proteobacteria	c__Alphaproteobacteria	o__UBA998	f__	g__	s__	N/A	Bacteria;Proteobacteria;Alphaproteobacteria;Rickettsiales;SM2D12;uncultured bacterium;	91.964	#N/A	0.295981	GCF_000007365.1_ASM736v1_genomic.fna.gz	9.06e-05
1761	SAMD00199557	Fresh_sea_sediment	FACS	52	104013	42.27	2354	0	0	0	0	-	-	-	-	-	-	-	-	-	-	-	-	-	#N/A	0.295981	GCF_000732245.1_ASM73224v1_genomic.fna.gz	2.32e-05
1762	SAMD00199558	Fresh_sea_sediment	FACS	74	221551	40.5	4290	8.6	4.55	Low	2	-	-	-	-	-	-	-	-	-	-	-	-	-	#N/A	0.295981	GCF_000341395.1_ASM34139v1_genomic.fna.gz	4.77e-05
1767	SAMD00199559	Fresh_sea_sediment	FACS	312	1439986	47.65	9915	22.88	0	Low	13	-	-	-	d__Bacteria	p__Proteobacteria	c__Gammaproteobacteria	o__Chromatiales	f__Sedimenticolaceae	g__	s__	N/A	-	-	#N/A	0.182269	GCF_002005185.1_ASM200518v1_genomic.fna.gz	4.14e-49
1768	SAMD00199560	Fresh_sea_sediment	FACS	210	1264249	49.84	12751	15.79	0	Low	10	111	1556	3176	d__Bacteria	p__Desulfobacterota	c__Desulfobulbia	o__Desulfobulbales	f__Desulfocapsaceae	g__	s__	Genome domain questionable ( 10.0% Bacterial, 1.6% Archaeal)	Bacteria;Proteobacteria;Deltaproteobacteria;Desulfobacterales;Desulfobulbaceae;uncultured;uncultured Desulfobulbaceae bacterium	98.357	#N/A	0.263022	GCF_000262005.1_ASM26200v1_genomic.fna.gz	2.78e-08
1771	SAMD00199561	Fresh_sea_sediment	FACS	316	2147971	51.09	19158	65.47	1.39	Medium	17	110	-	2883	d__Bacteria	p__Proteobacteria	c__Gammaproteobacteria	o__	f__	g__	s__	N/A	-	-	0.635665	0.295981	GCF_000015585.1_ASM1558v1_genomic.fna.gz	0.000270999
1772	SAMD00199562	Fresh_sea_sediment	FACS	95	176233	37.7	2048	0	0	0	0	-	-	-	-	-	-	-	-	-	-	-	-	-	#N/A	1	GCF_000001215.4_Release_6_plus_ISO1_MT_genomic.fna.gz	1
1773	SAMD00199563	Fresh_sea_sediment	FACS	411	993926	49.39	2751	21.07	83.39	Contamination	11	-	604	-	-	-	-	-	-	-	-	-	-	-	#N/A	0.263022	GCF_000263675.1_ASM26367v2_genomic.fna.gz	1.89e-08
1775	SAMD00199564	Fresh_sea_sediment	FACS	299	1878503	37.71	16373	39.17	1.9	Low	11	-	1153	-	d__Bacteria	p__SM23-31	c__SM23-31	o__	f__	g__	s__	N/A	-	-	#N/A	0.295981	GCF_000007685.1_ASM768v1_genomic.fna.gz	0.000303749
1779	SAMD00199565	Fresh_sea_sediment	FACS	160	1475871	43.3	29263	54.95	1.98	Medium	11	112	-	2815	d__Bacteria	p__Chloroflexota	c__Dehalococcoidia	o__Dehalococcoidales	f__UBA2162	g__	s__	N/A	-	-	0.848802	0.295981	GCF_000016785.1_ASM1678v1_genomic.fna.gz	0.000185449
1783	SAMD00199566	Fresh_sea_sediment	FACS	269	1552910	51.15	20391	32.76	1.72	Low	10	110	1536	2883	d__Bacteria	p__Proteobacteria	c__Gammaproteobacteria	o__	f__	g__	s__	N/A	Bacteria;Proteobacteria;Gammaproteobacteria;Xanthomonadales;JTB255 marine benthic group;uncultured bacterium;	91.716	#N/A	0.219531	GCF_000959965.1_ASM95996v1_genomic.fna.gz	3.1e-21
1785	SAMD00199567	Fresh_sea_sediment	FACS	230	2155901	45.24	26409	77.54	1.17	Medium	17	96	1583	4030	d__Bacteria	p__Omnitrophota	c__koll11	o__UBA10015	f__kpj58rc	g__2-02-FULL-52-10	s__	N/A	Bacteria;Candidate division OP3;uncultured bacterium;;;;	94.9	0.882107	0.263022	GCF_000421385.1_ASM42138v1_genomic.fna.gz	3.16e-08
1789	SAMD00199568	Fresh_sea_sediment	FACS	459	1014093	32.05	2335	13.55	9.35	Low	0	102;102;102;102;102;102;102;102	1416	1807	-	-	-	-	-	-	-	-	Archaea;Woesearchaeota (DHVEG-6);archaeon GW2011_AR16;;;;	85.208	#N/A	0.295981	GCF_000011565.1_ASM1156v1_genomic.fna.gz	0.000162365
1791	SAMD00199569	Fresh_sea_sediment	FACS	318	1884568	35.81	14916	71.33	0.07	Medium	13	110	1498	3037	d__Bacteria	p__Dependentiae	c__Babeliae	o__Babeliales	f__RVW-14	g__	s__	N/A	Bacteria;TM6;uncultured bacterium;;;;	92.25	0.763942	0.263022	GCF_900142805.1_IMG-taxon_2582580728_annotated_assembly_genomic.fna.gz	3e-08
1793	SAMD00199570	Fresh_sea_sediment	FACS	322	2678119	50.96	26699	57.86	0.6	Medium	14	111	1556	3027	d__Bacteria	p__Desulfobacterota	c__Desulfobulbia	o__Desulfobulbales	f__Desulfocapsaceae	g__	s__	N/A	Bacteria;Proteobacteria;Deltaproteobacteria;Desulfobacterales;Desulfobulbaceae;uncultured;uncultured Desulfobulbaceae bacterium	98.22	0.821814	0.263022	GCF_001749745.1_ASM174974v1_genomic.fna.gz	8.12e-08
1794	SAMD00199571	Fresh_sea_sediment	FACS	324	1380696	47.08	7121	69.77	6.14	Medium	16	-	-	-	d__Bacteria	p__Chloroflexota	c__Dehalococcoidia	o__	f__	g__	s__	N/A	-	-	0.488052	0.295981	GCF_000163695.1_ASM16369v1_genomic.fna.gz	0.000189869
1795	SAMD00199572	Fresh_sea_sediment	FACS	191	1337895	49.82	17553	19.3	0	Low	13	111	-	3120	d__Bacteria	p__Desulfobacterota	c__Desulfobulbia	o__Desulfobulbales	f__Desulfocapsaceae	g__	s__	N/A	-	-	#N/A	0.263022	GCF_000262005.1_ASM26200v1_genomic.fna.gz	3.04e-08
1798	SAMD00199573	Fresh_sea_sediment	FACS	159	658806	43.95	6049	16.14	14.04	Contamination	2	-	1013	1738	-	-	-	-	-	-	-	-	-	-	#N/A	0.23011	GCF_000262525.1_ASM26252v1_genomic.fna.gz	7.59e-19
1799	SAMD00199574	Fresh_sea_sediment	FACS	340	899668	39.62	3151	0	0	0	6	112	862	2864	-	-	-	-	-	-	-	-	-	-	#N/A	0.203604	GCF_001071575.1_ASM107157v1_genomic.fna.gz	2.41e-31
1800	SAMD00199575	Fresh_sea_sediment	FACS	198	519415	38.97	3289	15.2	4.49	Low	1	-	-	-	d__Bacteria	p__Elusimicrobiota	c__Endomicrobia	o__	f__	g__	s__	N/A	-	-	#N/A	0.295981	GCF_000003215.1_ASM321v1_genomic.fna.gz	0.000104896
1803	SAMD00199576	Fresh_sea_sediment	FACS	206	1483231	46.33	14449	35.71	0	Low	9	-	514	-	d__Bacteria	p__Desulfobacterota	c__Desulfobacteria	o__Desulfobacterales	f__BuS5	g__	s__	N/A	-	-	#N/A	0.295981	GCF_000002715.2_ASM271v1_genomic.fna.gz	0.000320149
1806	SAMD00199577	Fresh_sea_sediment	FACS	434	1197521	51.93	3504	17.24	0.86	Low	11	-	949	1107	d__Bacteria	p__Proteobacteria	c__Alphaproteobacteria	o__Rhodospirillales	f__Magnetovibrionaceae	g__Magnetovibrio	s__	N/A	-	-	#N/A	0.263022	GCF_001571005.1_ASM157100v1_genomic.fna.gz	2.15e-08
1810	SAMD00199578	Fresh_sea_sediment	FACS	78	180304	41.66	3264	0	0	0	1	110;110;110	1532	2184;1455;2184;1756;1318;1228;1126;837;971;968	-	-	-	-	-	-	-	-	Bacteria;TM6;uncultured bacterium;;;;	93.037	#N/A	0.295981	GCF_000007025.1_ASM702v1_genomic.fna.gz	3.59e-05
1811	SAMD00199579	Fresh_sea_sediment	FACS	60	567577	41.89	19433	46.19	0.93	Low	14	-	1429	2884	-	-	-	-	-	-	-	-	Archaea;Woesearchaeota (DHVEG-6);uncultured euryarchaeote;;;;	88.696	#N/A	0.295981	GCF_000174715.1_ASM17471v1_genomic.fna.gz	0.000101877
1812	SAMD00199580	Fresh_sea_sediment	FACS	29	48591	38.61	1570	2.87	0	Low	1	-	-	-	-	-	-	-	-	-	-	-	-	-	#N/A	0.295981	GCF_000171335.1_ASM17133v1_genomic.fna.gz	1.09e-05
1815	SAMD00199581	Fresh_sea_sediment	FACS	158	498416	40.19	4255	4.17	0	Low	5	110	737	2894	d__Bacteria	p__Firmicutes	c__Bacilli	o__Lactobacillales	f__Streptococcaceae	g__Streptococcus	s__	Genome domain questionable ( 11.7% Bacterial, 2.5% Archaeal)	-	-	#N/A	0.174408	GCF_001680775.1_ASM168077v1_genomic.fna.gz	4.86e-63
1823	SAMD00199582	Fresh_sea_sediment	FACS	128	307930	47.01	2683	4.17	0	Low	7	-	1469	1486;948	-	-	-	-	-	-	-	-	Bacteria;Actinobacteria;Actinobacteria;Corynebacteriales;Corynebacteriaceae;Corynebacterium 1;Corynebacterium tuberculostearicum	99.864	#N/A	0.219531	GCF_001071575.1_ASM107157v1_genomic.fna.gz	7.02e-24
1825	SAMD00199706	Open_ocean_seawater	FACS	187	1338389	40.19	22651	77.38	5.84	Medium	15	108;110	940;886;497	1940;1817;992;974	d__Bacteria	p__Proteobacteria	c__Alphaproteobacteria	o__Pelagibacterales	f__Pelagibacteraceae	g__	s__	N/A	-	-	0.924846	0.12214	GCF_000508205.1_ASM50820v1_genomic.fna.gz	1.11e-192
1826	SAMD00199707	Open_ocean_seawater	FACS	43	195654	50.41	7022	10.26	0.85	Low	6	-	-	-	d__Bacteria	p__Actinobacteriota	c__Acidimicrobiia	o__TMED189	f__TMED189	g__	s__	N/A	-	-	#N/A	0.186761	GCF_001708445.1_ASM170844v1_genomic.fna.gz	5.98e-51
1827	SAMD00199708	Open_ocean_seawater	FACS	160	1340598	60.48	22197	43.97	1.72	Low	14	112	1481	2864	d__Bacteria	p__Cyanobacteriota	c__Cyanobacteriia	o__Synechococcales_A	f__Cyanobiaceae	g__Synechococcus_C	s__GCA_001628295.1	N/A	Bacteria;Cyanobacteria;Cyanobacteria;SubsectionI;FamilyI;Synechococcus;Synechococcus sp. WH 8109	99.864	#N/A	0.0786628	GCF_000161795.2_ASM16179v2_genomic.fna.gz	0
1828	SAMD00199709	Open_ocean_seawater	FACS	97	988182	31.71	56741	84.34	0	Medium	20	-	1469	2747	d__Bacteria	p__Proteobacteria	c__Alphaproteobacteria	o__Pelagibacterales	f__Pelagibacteraceae	g__Pelagibacter_A	s__	N/A	Bacteria;Proteobacteria;Alphaproteobacteria;SAR11 clade;Surface 2;marine metagenome;	99.656	0.9633	0.13538	GCF_001179945.1_CLC_assembled_contigs_genomic.fna.gz	1.8e-154
1829	SAMD00199710	Open_ocean_seawater	FACS	347	1792552	59.46	11521	46.2	4.95	Low	14	108	1479;1532	1919;990;1940;996	d__Bacteria	p__Cyanobacteriota	c__Cyanobacteriia	o__Synechococcales_A	f__Cyanobiaceae	g__Synechococcus_C	s__	N/A	Bacteria;Cyanobacteria;Cyanobacteria;SubsectionI;FamilyI;Synechococcus;Synechococcus sp. WH 8102	99.932	#N/A	0.109331	GCF_001708445.1_ASM170844v1_genomic.fna.gz	3.99e-256
1830	SAMD00199711	Open_ocean_seawater	FACS	273	2593016	50.14	31642	76.47	2.01	Medium	17	107	907;1095	1822;1885;1824	d__Bacteria	p__Proteobacteria	c__Alphaproteobacteria	o__Rhodobacterales	f__Rhodobacteraceae	g__HIMB11	s__	N/A	-	-	0.986897	0.0816138	GCF_000472185.1_HIMB11v1.0_genomic.fna.gz	0
1832	SAMD00199712	Open_ocean_seawater	FACS	190	1573005	38.45	30660	82.97	10.95	Contamination	19	110	1489	2704	-	-	-	-	-	-	-	-	-	-	#N/A	0.117785	GCF_000299115.1_ASM29911v1_genomic.fna.gz	1.56e-221
1833	SAMD00199713	Open_ocean_seawater	FACS	241	1642460	59.42	14129	39.51	1.63	Low	14	112	1481	2864	d__Bacteria	p__Cyanobacteriota	c__Cyanobacteriia	o__Synechococcales_A	f__Cyanobiaceae	g__Synechococcus_C	s__GCA_001628295.1	N/A	Bacteria;Cyanobacteria;Cyanobacteria;SubsectionI;FamilyI;Synechococcus;Synechococcus sp. WH 8109	99.932	#N/A	0.0968463	GCF_001708465.1_ASM170846v1_genomic.fna.gz	0
1834	SAMD00199714	Open_ocean_seawater	FACS	281	1459618	58.59	13347	42.26	6.57	Low	15	112	1480	2863	d__Bacteria	p__Cyanobacteriota	c__Cyanobacteriia	o__Synechococcales_A	f__Cyanobiaceae	g__Synechococcus_C	s__	N/A	Bacteria;Cyanobacteria;Cyanobacteria;SubsectionI;FamilyI;Synechococcus;marine metagenome	99.727	#N/A	0.164662	GCF_000161795.2_ASM16179v2_genomic.fna.gz	2.05e-73
1836	SAMD00199715	Open_ocean_seawater	FACS	298	1899814	60.48	15079	48.47	3.8	Low	19	112	1481	2864	d__Bacteria	p__Cyanobacteriota	c__Cyanobacteriia	o__Synechococcales_A	f__Cyanobiaceae	g__Synechococcus_C	s__	N/A	Bacteria;Cyanobacteria;Cyanobacteria;SubsectionI;FamilyI;Synechococcus;Synechococcus sp. WH 8109	100	#N/A	0.0893096	GCF_000161795.2_ASM16179v2_genomic.fna.gz	0
1839	SAMD00199716	Open_ocean_seawater	FACS	77	282420	52.52	7695	0	0	0	2	110;108;107	1088;1087	1859;1038	-	-	-	-	-	-	-	-	-	-	#N/A	0.13538	GCF_001708445.1_ASM170844v1_genomic.fna.gz	1.18e-159
1841	SAMD00199717	Open_ocean_seawater	FACS	264	1817610	58.86	21217	58.49	6.07	Medium	15	112;110;107	481	1921;990;1822;1816	d__Bacteria	p__Cyanobacteriota	c__Cyanobacteriia	o__Synechococcales_A	f__Cyanobiaceae	g__Synechococcus_C	s__	Genome has more than 10.8% of markers with multiple hits	-	-	N/A	0.0759181	GCF_000161795.2_ASM16179v2_genomic.fna.gz	0
1842	SAMD00199718	Open_ocean_seawater	FACS	184	1394079	59.28	24692	53.34	2.17	Medium	17	112	1481	990;1921;1940	d__Bacteria	p__Cyanobacteriota	c__Cyanobacteriia	o__Synechococcales_A	f__Cyanobiaceae	g__Synechococcus_C	s__	N/A	Bacteria;Cyanobacteria;Cyanobacteria;SubsectionI;FamilyI;Synechococcus;Synechococcus sp. WH 8109	99.932	N/A	0.0786628	GCF_000161795.2_ASM16179v2_genomic.fna.gz	0
1845	SAMD00199719	Open_ocean_seawater	FACS	221	1332277	59.81	14265	29.94	1.72	Low	11	-	1072;481;481	1694	d__Bacteria	p__Cyanobacteriota	c__Cyanobacteriia	o__Synechococcales_A	f__Cyanobiaceae	g__Synechococcus_C	s__	N/A	-	-	#N/A	0.102268	GCF_000508205.1_ASM50820v1_genomic.fna.gz	6.64711e-310
1846	SAMD00199720	Open_ocean_seawater	FACS	135	1643878	33.65	39682	86.65	4.4	Medium	20	109	1497	2727	d__Bacteria	p__Proteobacteria	c__Alphaproteobacteria	o__TMED127	f__TMED127	g__MED-G10	s__	N/A	Bacteria;Proteobacteria;Alphaproteobacteria;Rickettsiales;S25-593;uncultured bacterium;	99.863	0.95099	0.170926	GCF_001708445.1_ASM170844v1_genomic.fna.gz	4.92e-61
1847	SAMD00199721	Open_ocean_seawater	FACS	80	1053689	30.95	77247	83.46	2.41	Medium	17	109;110	498;484;402;691;1039	1940;1816;974;992	d__Bacteria	p__Proteobacteria	c__Alphaproteobacteria	o__Pelagibacterales	f__Pelagibacteraceae	g__Pelagibacter_A	s__	N/A	-	-	0.979832	0.203604	GCF_001179945.1_CLC_assembled_contigs_genomic.fna.gz	1.27e-32
1848	SAMD00199722	Open_ocean_seawater	FACS	447	2322389	45.49	22432	84.91	24.67	Contamination	20	110	1039;498;485;1088	992;974;1937;1814	-	-	-	-	-	-	-	-	-	-	#N/A	0.0726524	GCF_001708445.1_ASM170844v1_genomic.fna.gz	0
1849	SAMD00199723	Open_ocean_seawater	FACS	59	1339884	41.19	61830	86.92	0.58	Medium	20	110	1540	2933	d__Bacteria	p__Proteobacteria	c__Gammaproteobacteria	o__UBA7916	f__UBA729	g__	s__	N/A	Bacteria;Proteobacteria;Gammaproteobacteria;Legionellales;Coxiellaceae;Coxiella;uncultured gamma proteobacterium	95.539	0.790006	0.263022	GCF_000967305.2_ASM96730v2_genomic.fna.gz	2.68e-08
1852	SAMD00199724	Open_ocean_seawater	FACS	21	1045347	29.76	177519	98.8	0	High	20	111	1469	2747	d__Bacteria	p__Proteobacteria	c__Alphaproteobacteria	o__Pelagibacterales	f__Pelagibacteraceae	g__Pelagibacter_A	s__	N/A	Bacteria;Proteobacteria;Alphaproteobacteria;SAR11 clade;Surface 2;uncultured bacterium;	99.386	0.963966	0.182269	GCF_001179945.1_CLC_assembled_contigs_genomic.fna.gz	1.17e-52
1853	SAMD00199725	Open_ocean_seawater	FACS	171	1122522	59.73	13553	25.94	3.8	Low	11	-	1480	2863	d__Bacteria	p__Cyanobacteriota	c__Cyanobacteriia	o__Synechococcales_A	f__Cyanobiaceae	g__Synechococcus_C	s__	N/A	Bacteria;Cyanobacteria;Cyanobacteria;SubsectionI;FamilyI;Synechococcus;Synechococcus sp. NIBB 1026	99.593	#N/A	0.104495	GCF_001708445.1_ASM170844v1_genomic.fna.gz	1.28e-297
1854	SAMD00199726	Open_ocean_seawater	FACS	211	954710	59.01	10041	13.33	0.17	Low	9	112	929	2864	d__Bacteria	p__Proteobacteria	c__Gammaproteobacteria	o__Pseudomonadales	f__Pseudomonadaceae	g__Pseudomonas_E	s__Pseudomonas_E sp27	N/A	-	-	#N/A	0.0931964	GCF_001708445.1_ASM170844v1_genomic.fna.gz	0
1855	SAMD00199727	Open_ocean_seawater	FACS	320	2953030	50.82	32518	88.5	9.04	Medium	19	-	880	1116	d__Bacteria	p__Proteobacteria	c__Alphaproteobacteria	o__Rhodobacterales	f__Rhodobacteraceae	g__HIMB11	s__	Genome has more than 10.0% of markers with multiple hits	-	-	0.985464	0.0615839	GCF_000472185.1_HIMB11v1.0_genomic.fna.gz	0
1857	SAMD00199728	Open_ocean_seawater	FACS	130	1955811	50.29	40806	59.01	0.4	Medium	17	109	1457	2819	d__Bacteria	p__Proteobacteria	c__Alphaproteobacteria	o__Rhodobacterales	f__Rhodobacteraceae	g__HIMB11	s__	N/A	Bacteria;Proteobacteria;Alphaproteobacteria;Rhodobacterales;Rhodobacteraceae;uncultured;uncultured Rhodobacteraceae bacterium	99.931	0.985321	0.0943778	GCF_000472185.1_HIMB11v1.0_genomic.fna.gz	0
1858	SAMD00199729	Open_ocean_seawater	FACS	273	1481572	60.31	12128	43.89	1.49	Low	19	109	399	2590	d__Bacteria	p__Cyanobacteriota	c__Cyanobacteriia	o__Synechococcales_A	f__Cyanobiaceae	g__RCC307	s__	N/A	-	-	#N/A	0.140258	GCF_000508205.1_ASM50820v1_genomic.fna.gz	6.35e-125
1861	SAMD00199730	Open_ocean_seawater	FACS	266	3874560	58.81	56833	89.91	11.32	Contamination	18	110	-	1864;1881	-	-	-	-	-	-	-	-	-	-	#N/A	0.130979	GCF_001708445.1_ASM170844v1_genomic.fna.gz	2.67e-145
1862	SAMD00199731	Open_ocean_seawater	FACS	367	2185716	58.67	13071	40.52	5.36	Low	11	112	1481	2864	d__Bacteria	p__Cyanobacteriota	c__Cyanobacteriia	o__Synechococcales_A	f__Cyanobiaceae	g__Synechococcus_C	s__	N/A	Bacteria;Cyanobacteria;Cyanobacteria;SubsectionI;FamilyI;Synechococcus;Synechococcus sp. WH 8109	99.932	#N/A	0.100152	GCF_000508205.1_ASM50820v1_genomic.fna.gz	5.79393e-315
1863	SAMD00199732	Open_ocean_seawater	FACS	194	1759421	59.04	27996	63.07	3.67	Medium	16	-	1480	2862	d__Bacteria	p__Cyanobacteriota	c__Cyanobacteriia	o__Synechococcales_A	f__Cyanobiaceae	g__Synechococcus_C	s__	N/A	Bacteria;Cyanobacteria;Cyanobacteria;SubsectionI;FamilyI;Synechococcus;Synechococcus sp. RS9916	99.795	0.956836	0.14383	GCF_000508205.1_ASM50820v1_genomic.fna.gz	2e-113
1864	SAMD00199733	Open_ocean_seawater	FACS	176	2559126	48.94	95139	71.26	0.05	Medium	17	110	1514	2816	d__Bacteria	p__Proteobacteria	c__Alphaproteobacteria	o__Rhodobacterales	f__Rhodobacteraceae	g__HIMB11	s__	N/A	Bacteria;Proteobacteria;Alphaproteobacteria;Rhodobacterales;Rhodobacteraceae;uncultured;uncultured alpha proteobacterium	98.375	0.961821	0.263022	GCF_000161835.1_ASM16183v1_genomic.fna.gz	5.63e-08
1865	SAMD00199734	Open_ocean_seawater	FACS	329	2866100	59.3	25962	81.91	16.67	Contamination	18	108	483;480	990;1781;1919	-	-	-	-	-	-	-	-	-	-	#N/A	0.174408	GCF_001182765.1_WH8103.1_genomic.fna.gz	2.26e-56
1867	SAMD00199735	Open_ocean_seawater	FACS	293	1671283	60.18	13157	41.52	3.12	Low	15	112	1481	2864	d__Bacteria	p__Cyanobacteriota	c__Cyanobacteriia	o__Synechococcales_A	f__Cyanobiaceae	g__Synechococcus_C	s__	N/A	Bacteria;Cyanobacteria;Cyanobacteria;SubsectionI;FamilyI;Synechococcus;Synechococcus sp. WH 8109	99.932	#N/A	0.0937829	GCF_000508205.1_ASM50820v1_genomic.fna.gz	0
1868	SAMD00199736	Open_ocean_seawater	FACS	178	1166396	60.64	14435	0	0	0	12	110	1532	2889	d__Bacteria	p__Cyanobacteriota	c__Cyanobacteriia	o__Synechococcales_A	f__Cyanobiaceae	g__Synechococcus_C	s__GCA_001628295.1	N/A	Bacteria;Proteobacteria;Gammaproteobacteria;Pseudomonadales;Pseudomonadaceae;Pseudomonas;Pseudomonas sp. TKP	100	#N/A	0.107658	GCF_001708445.1_ASM170844v1_genomic.fna.gz	4.69e-275
2113	SAMD00200075	Mangrove_soil	FACS	285	1985977	39.06	17338	82.46	10.93	Contamination	18	110	1539	2895	-	-	-	-	-	-	-	-	-	-	#N/A	0.243761	GCF_000296775.1_ASM29677v1_genomic.fna.gz	2.11e-12
2114	SAMD00200076	Mangrove_soil	FACS	679	1536275	57.29	2534	9.8	8.62	Low	13	111;111;111;111;111;111;111;111;100;110	1240	2163;2163;2163;2163;2163;2163;2163;2163;2163;2163;1572;2163;2163;2163	d__Bacteria	p__Proteobacteria	c__Gammaproteobacteria	o__Pseudomonadales	f__Pseudomonadaceae	g__Pseudomonas_E	s__	Genome domain questionable ( 9.2% Bacterial, 0.8% Archaeal)	-	-	#N/A	0.136948	GCF_000508205.1_ASM50820v1_genomic.fna.gz	1.36e-134
2115	SAMD00200077	Mangrove_soil	FACS	812	5006860	42.39	12483	71.76	27.67	Contamination	17	102;107	-	1152	-	-	-	-	-	-	-	-	-	-	#N/A	0.263022	GCF_000156535.1_ASM15653v1_genomic.fna.gz	1.42e-07
2116	SAMD00200078	Mangrove_soil	FACS	176	1753548	51.06	52500	62.74	0.38	Medium	19	111	881	1722;1138	d__Bacteria	p__Proteobacteria	c__Gammaproteobacteria	o__Ectothiorhodospirales	f__	g__	s__	N/A	-	-	0.685139	0.295981	GCF_000005845.2_ASM584v2_genomic.fna.gz	0.000289343
2119	SAMD00200079	Mangrove_soil	FACS	1039	4054433	52.09	6055	43.91	3.02	Low	13	115;111	1538;929;579	2666;3137	d__Bacteria	p__Desulfobacterota	c__Desulfobacteria	o__Desulfobacterales	f__Desulfosarcinaceae	g__	s__	N/A	Bacteria;Proteobacteria;Gammaproteobacteria;Enterobacteriales;Enterobacteriaceae;Escherichia-Shigella;Escherichia coli str. K-12 substr. MG1655	100	#N/A	0.203604	GCF_000967305.2_ASM96730v2_genomic.fna.gz	1.01e-27
2120	SAMD00200080	Mangrove_soil	FACS	216	4645358	50.73	45526	99.97	0.53	High	21	111;111;111;111;111	1193	1278;1278;1278;1278;1278;1474;1231	d__Bacteria	p__Proteobacteria	c__Gammaproteobacteria	o__Enterobacterales	f__Enterobacteriaceae	g__Escherichia	s__Escherichia coli	N/A	-	-	N/A	0.000239895	GCF_001043215.1_ASM104321v1_genomic.fna.gz	0
2123	SAMD00200081	Mangrove_soil	FACS	386	2442659	35.57	12289	83.42	6.15	Medium	18	-	-	-	d__Bacteria	p__Cyanobacteriota	c__Vampirovibrionia	o__Gastranaerophilales	f__UBA9579	g__	s__	N/A	-	-	0.854584	0.243761	GCF_000508205.1_ASM50820v1_genomic.fna.gz	1.16e-11
2126	SAMD00200082	Mangrove_soil	FACS	519	2346599	57.72	7544	72.61	3.27	Medium	15	-	-	-	d__Bacteria	p__Nitrospinota	c__UBA9942	o__	f__	g__	s__	N/A	-	-	0.502169	0.219531	GCF_000226585.1_ASM22658v1_genomic.fna.gz	4.23e-20
2128	SAMD00200083	Mangrove_soil	FACS	596	1426223	44.68	2652	34.8	8.04	Low	12	110	1041;537	1644;1049;996	d__Bacteria	p__Proteobacteria	c__	o__	f__	g__	s__	N/A	-	-	#N/A	0.132399	GCF_000508205.1_ASM50820v1_genomic.fna.gz	1.38e-150
2129	SAMD00200084	Mangrove_soil	FACS	283	1139055	52.03	7737	32.16	1.72	Low	12	110;110	1532	2889;2322	d__Bacteria	p__Proteobacteria	c__Gammaproteobacteria	o__	f__	g__	s__	N/A	Bacteria;Proteobacteria;Gammaproteobacteria;Pseudomonadales;Pseudomonadaceae;Pseudomonas;Pseudomonas sp. TKP	100	#N/A	0.167688	GCF_001708445.1_ASM170844v1_genomic.fna.gz	1.01e-67
2130	SAMD00200085	Mangrove_soil	FACS	711	2059726	63.87	3657	34.26	0	Low	16	112	1559	2961	d__Bacteria	p__Gemmatimonadota	c__Gemmatimonadetes	o__SG8-23	f__	g__	s__	N/A	Bacteria;Gemmatimonadetes;Gemmatimonadetes;BD2-11 terrestrial group;uncultured bacterium;;	96.463	#N/A	0.161822	GCF_001708445.1_ASM170844v1_genomic.fna.gz	6.23e-74
2131	SAMD00200086	Mangrove_soil	FACS	126	823071	43.72	20053	40.09	0	Low	10	82;102	1549	2863	d__Bacteria	p__Proteobacteria	c__Gammaproteobacteria	o__Thiomicrospirales	f__Thiomicrospiraceae	g__Thiomicrorhabdus	s__	N/A	Bacteria;Proteobacteria;Gammaproteobacteria;Thiotrichales;Piscirickettsiaceae;Thiomicrospira;uncultured bacterium	97.488	#N/A	0.243761	GCF_000381085.1_ASM38108v1_genomic.fna.gz	4.71e-13
2133	SAMD00200087	Mangrove_soil	FACS	391	1310512	48.96	4729	28.28	11.74	Contamination	11	110	648	2964	-	-	-	-	-	-	-	-	-	-	#N/A	0.186761	GCF_000508205.1_ASM50820v1_genomic.fna.gz	2.62e-43
2134	SAMD00200088	Mangrove_soil	FACS	228	998283	57.14	7594	18.56	1	Low	13	103;111	467;1532;1522;515	1392;1906;1814;1498;1342;1093;1034;1034;929;934	d__Bacteria	p__Proteobacteria	c__Alphaproteobacteria	o__Rhodospirillales	f__2-12-FULL-67-15	g__	s__	N/A	Bacteria;Proteobacteria;Gammaproteobacteria;Pseudomonadales;Pseudomonadaceae;Pseudomonas;Pseudomonas sp. TKP	100	#N/A	0.159146	GCF_000739855.1_ASM73985v1_genomic.fna.gz	6.4e-84
2135	SAMD00200089	Mangrove_soil	FACS	651	1970984	50.61	4161	16.27	0	Low	5	-	-	-	d__Bacteria	p__Nitrospirota	c__Thermodesulfovibrionia	o__UBA6902	f__	g__	s__	N/A	-	-	#N/A	0.295981	GCF_000010525.1_ASM1052v1_genomic.fna.gz	0.000327768
2137	SAMD00200090	Mangrove_soil	FACS	481	3927933	38.79	16170	91.72	3.24	High	19	106	1516	2865	d__Bacteria	p__Bacteroidota	c__Bacteroidia	o__Cytophagales	f__Cyclobacteriaceae	g__UBA4465	s__	N/A	Bacteria;Bacteroidetes;Cytophagia;Cytophagales;Flammeovirgaceae;Marinoscillum;uncultured organism	96.215	0.876797	0.23011	GCF_000005845.2_ASM584v2_genomic.fna.gz	2.27e-15
2138	SAMD00200091	Mangrove_soil	FACS	806	3540065	59.44	7816	52.51	10.66	Contamination	15	111	1546	1069;1598	-	-	-	-	-	-	-	-	-	-	#N/A	0.174408	GCF_000508205.1_ASM50820v1_genomic.fna.gz	4.36e-53
2139	SAMD00200092	Mangrove_soil	FACS	163	498248	47.64	4190	9.15	3.24	Low	8	110;103	1532	2889;974	d__Bacteria	p__Bdellovibrionota	c__UBA2394	o__UBA2394	f__	g__	s__	N/A	Bacteria;Proteobacteria;Gammaproteobacteria;Pseudomonadales;Pseudomonadaceae;Pseudomonas;Pseudomonas sp. TKP	100	#N/A	0.197292	GCF_000508205.1_ASM50820v1_genomic.fna.gz	3.78e-37
2140	SAMD00200093	Mangrove_soil	FACS	281	1163334	55.7	7166	30.7	10.53	Contamination	11	110;111	1532	2889;1029;1986	-	-	-	-	-	-	-	-	-	-	#N/A	0.12214	GCF_001708445.1_ASM170844v1_genomic.fna.gz	6.9e-195
2142	SAMD00200094	Mangrove_soil	FACS	864	3219166	58.74	6081	25.94	1.72	Low	20	111	724;897;857;889;974;855	1293	d__Bacteria	p__Planctomycetota	c__Planctomycetes	o__Pirellulales	f__Pirellulaceae	g__	s__	N/A	-	-	#N/A	0.12827	GCF_000144245.1_ASM14424v1_genomic.fna.gz	3.05e-163
2143	SAMD00200095	Mangrove_soil	FACS	547	1918132	57.99	5158	30.85	5.26	Low	11	110;111	1271	-	d__Bacteria	p__SAR324	c__SAR324	o__XYD2-FULL-50-16	f__XYD2-FULL-50-16	g__	s__	N/A	Bacteria;Proteobacteria;Deltaproteobacteria;SAR324 clade(Marine group B);uncultured bacterium;;	93.775	#N/A	0.178173	GCF_001708445.1_ASM170844v1_genomic.fna.gz	4.4e-51
2144	SAMD00200096	Mangrove_soil	FACS	200	1609659	41.26	24751	85.61	2.47	Medium	19	109	1533	1709;2368;1917	d__Bacteria	p__Proteobacteria	c__Gammaproteobacteria	o__Coxiellales	f__Coxiellaceae	g__	s__	N/A	Bacteria;Proteobacteria;Gammaproteobacteria;Legionellales;Coxiellaceae;Coxiella;uncultured bacterium	94.004	0.85902	0.263022	GCF_000508205.1_ASM50820v1_genomic.fna.gz	4.43e-08
2147	SAMD00200097	Mangrove_soil	FACS	396	1544748	39.89	5759	53.04	7.85	Medium	16	66;110	959	2889	d__Bacteria	p__Proteobacteria	c__Gammaproteobacteria	o__Coxiellales	f__Coxiellaceae	g__	s__	N/A	-	-	0.835831	0.164662	GCF_001708445.1_ASM170844v1_genomic.fna.gz	8e-71
2148	SAMD00200098	Mangrove_soil	FACS	361	2190453	39.47	13482	70.88	3.4	Medium	19	107	952	2950	d__Bacteria	p__Cloacimonadota	c__Cloacimonadia	o__JGIOTU-2	f__JGIOTU-2	g__	s__	N/A	-	-	0.898589	0.243761	GCF_000005845.2_ASM584v2_genomic.fna.gz	6.44e-12
2149	SAMD00200099	Mangrove_soil	FACS	434	3318390	47.69	16364	71.81	2.69	Medium	16	-	1532	2016;1487	d__Bacteria	p__Bacteroidota	c__Rhodothermia	o__Balneolales	f__Balneolaceae	g__	s__	N/A	Bacteria;Proteobacteria;Gammaproteobacteria;Pseudomonadales;Pseudomonadaceae;Pseudomonas;Pseudomonas sp. TKP	100	0.869291	0.243761	GCF_001907565.1_ASM190756v1_genomic.fna.gz	1.69e-11
2150	SAMD00200100	Mangrove_soil	FACS	417	2369516	50.39	11617	41.48	0.85	Low	16	-	1529	2873	d__Bacteria	p__Cyanobacteriota	c__Vampirovibrionia	o__Vampirovibrionales	f__	g__	s__	N/A	Bacteria;Proteobacteria;Betaproteobacteria;Burkholderiales;Comamonadaceae;Delftia;Delftia tsuruhatensis	100	#N/A	0.203604	GCF_001708445.1_ASM170844v1_genomic.fna.gz	3.02e-28
2151	SAMD00200101	Mangrove_soil	FACS	495	1310485	51.7	3241	23.67	19.12	Contamination	10	-	-	-	-	-	-	-	-	-	-	-	-	-	#N/A	0.159146	GCF_000508205.1_ASM50820v1_genomic.fna.gz	2.1e-81
2152	SAMD00200102	Mangrove_soil	FACS	508	1921197	51.27	6684	45.56	7.53	Low	18	110	1350	2963;1820	d__Bacteria	p__Proteobacteria	c__Alphaproteobacteria	o__Rhodospirillales	f__Rhodospirillaceae	g__	s__	N/A	Bacteria;Proteobacteria;Alphaproteobacteria;Rhodospirillales;Rhodospirillaceae;uncultured;uncultured bacterium	98.313	#N/A	0.186761	GCF_001708445.1_ASM170844v1_genomic.fna.gz	5.25e-42
2153	SAMD00200103	Mangrove_soil	FACS	289	2184262	40.14	18462	88.74	18.68	Contamination	18	109	1540	3041	-	-	-	-	-	-	-	-	-	-	#N/A	0.295981	GCF_000005845.2_ASM584v2_genomic.fna.gz	0.000337663
2157	SAMD00200104	Mangrove_soil	FACS	175	1265373	45.89	25074	78.65	3.73	Medium	20	110	1487;801	1031	d__Bacteria	p__Patescibacteria	c__ABY1	o__	f__	g__	s__	N/A	Bacteria;Parcubacteria;uncultured bacterium;;;;	86.193	0.572606	0.170926	GCF_001708445.1_ASM170844v1_genomic.fna.gz	2.43e-62
2158	SAMD00200105	Mangrove_soil	FACS	706	3863473	46.63	11293	49.93	0	Low	20	110	1487	934;2068	d__Bacteria	p__SAR324	c__SAR324	o__XYD2-FULL-50-16	f__XYD2-FULL-50-16	g__	s__	N/A	Bacteria;Proteobacteria;Deltaproteobacteria;SAR324 clade(Marine group B);uncultured bacterium;;	97.022	#N/A	0.263022	GCF_001636625.1_ASM163662v1_genomic.fna.gz	1.22e-07
2159	SAMD00200106	Mangrove_soil	FACS	635	4247077	46.59	13902	75.87	2.2	Medium	15	111;111;111	1538;1523	1474	d__Bacteria	p__AABM5-125-24	c__AABM5-125-24	o__	f__	g__	s__	N/A	Bacteria;Proteobacteria;Gammaproteobacteria;Enterobacteriales;Enterobacteriaceae;Escherichia-Shigella;Escherichia coli str. K-12 substr. MG1655	100	0.459639	0.219531	GCF_000508205.1_ASM50820v1_genomic.fna.gz	6.49e-19
2160	SAMD00200107	Mangrove_soil	FACS	842	2880692	61.39	5027	33.09	1.03	Low	16	-	646	2971;939	d__Bacteria	p__Gemmatimonadota	c__Gemmatimonadetes	o__SG8-23	f__	g__	s__	N/A	-	-	#N/A	0.178173	GCF_001708445.1_ASM170844v1_genomic.fna.gz	1.61e-49
2161	SAMD00200108	Mangrove_soil	FACS	424	1578517	56.62	5549	36.57	5.17	Low	14	110	949	1177;1196	d__Bacteria	p__Actinobacteriota	c__Acidimicrobiia	o__TMED189	f__	g__	s__	N/A	-	-	#N/A	0.11676	GCF_000508205.1_ASM50820v1_genomic.fna.gz	3.11e-216
2162	SAMD00200109	Mangrove_soil	FACS	393	917312	53.63	2627	0	0	0	10	-	995;1092;419;588;448;444;577	844;1674;1635;1562;1474;1495;1109;1474;1155;1005	-	-	-	-	-	-	-	-	-	-	#N/A	0.182269	GCF_001708445.1_ASM170844v1_genomic.fna.gz	1.86e-49
2164	SAMD00200110	Mangrove_soil	FACS	638	2475068	54.28	6011	44.1	0.27	Low	17	-	1561	1195;1010	d__Bacteria	p__Desulfobacterota	c__Desulfobacteria	o__Desulfobacterales	f__Desulfosarcinaceae	g__	s__	N/A	Bacteria;Proteobacteria;Deltaproteobacteria;Desulfobacterales;Desulfobacteraceae;SEEP-SRB1;uncultured delta proteobacterium	94.557	#N/A	0.219531	GCF_000508205.1_ASM50820v1_genomic.fna.gz	1.03e-19
2166	SAMD00200111	Mangrove_soil	FACS	752	1542653	53.34	2217	21.46	14.61	Contamination	9	110;110;110;110;110;110;110	-	2258;2305;2305;2305;2305;2305;2305;1637;1443;1295;1255	-	-	-	-	-	-	-	-	-	-	#N/A	0.140258	GCF_001708445.1_ASM170844v1_genomic.fna.gz	1.19e-124
2167	SAMD00200112	Mangrove_soil	FACS	251	843763	51.64	4207	21.86	3.5	Low	5	110	1562	2962	d__Bacteria	p__Proteobacteria	c__	o__	f__	g__	s__	N/A	Bacteria;Gemmatimonadetes;Gemmatimonadetes;BD2-11 terrestrial group;uncultured bacterium;;	97.177	#N/A	0.14383	GCF_000508205.1_ASM50820v1_genomic.fna.gz	3.3e-120
2168	SAMD00200113	Mangrove_soil	FACS	665	2906966	55.91	7493	38.44	0.49	Low	16	111	-	1227	d__Bacteria	p__Desulfobacterota	c__Desulfobacteria	o__Desulfobacterales	f__Desulfosarcinaceae	g__	s__	N/A	-	-	#N/A	0.182269	GCF_000508205.1_ASM50820v1_genomic.fna.gz	5.49e-45
2170	SAMD00200114	Mangrove_soil	FACS	313	810659	45.8	2782	26.8	1.72	Low	8	106	1088;730	2310	d__Bacteria	p__Campylobacterota	c__	o__	f__	g__	s__	N/A	-	-	#N/A	0.210897	GCF_000508205.1_ASM50820v1_genomic.fna.gz	2.78e-26
2172	SAMD00200115	Mangrove_soil	FACS	249	1751159	40.44	24430	23.35	0.16	Low	9	104	1525	2785	d__Bacteria	p__Bacteroidota	c__Bacteroidia	o__Bacteroidales	f__	g__	s__	N/A	Bacteria;Bacteroidetes;Bacteroidetes VC2.1 Bac22;uncultured bacterium;;;	93.05	#N/A	0.23011	GCF_000005845.2_ASM584v2_genomic.fna.gz	2.89e-16
2173	SAMD00200116	Mangrove_soil	FACS	550	3899479	40.61	16549	85.68	2.57	Medium	21	103	1517	2879	d__Bacteria	p__Bacteroidota	c__Bacteroidia	o__Bacteroidales	f__	g__	s__	N/A	Bacteria;Bacteroidetes;Sphingobacteriia;Sphingobacteriales;WCHB1-69;uncultured Bacteroidetes bacterium;	92.91	0.811901	0.263022	GCF_000007405.1_ASM740v1_genomic.fna.gz	1.15e-07
2174	SAMD00200117	Mangrove_soil	FACS	776	3386507	48.01	8014	86.91	4.01	Medium	14	112	-	984	d__Bacteria	p__Bacteroidota	c__Rhodothermia	o__Balneolales	f__Balneolaceae	g__	s__	N/A	-	-	0.869325	0.295981	GCF_000008345.1_ASM834v1_genomic.fna.gz	0.000331454
2175	SAMD00200118	Mangrove_soil	FACS	482	2397002	51.47	10391	34.82	3.57	Low	12	111	1559	3040	d__Bacteria	p__Desulfobacterota	c__Desulfobacteria	o__Desulfobacterales	f__	g__	s__	N/A	Bacteria;Proteobacteria;Deltaproteobacteria;Desulfobacterales;Desulfobacteraceae;SEEP-SRB1;uncultured delta proteobacterium	97.037	#N/A	0.210897	GCF_000508205.1_ASM50820v1_genomic.fna.gz	6.14e-24
2178	SAMD00200119	Mangrove_soil	FACS	536	1670508	46.73	3956	25.47	0	Low	12	-	1313	2996	d__Bacteria	p__Dependentiae	c__	o__	f__	g__	s__	Genome domain questionable ( 20.8% Bacterial, 14.8% Archaeal)	Bacteria;Chlorobi;Ignavibacteria;Ignavibacteriales;Ignavibacteriales Incertae Sedis;Melioribacter;uncultured bacterium	94.936	#N/A	0.12827	GCF_000508205.1_ASM50820v1_genomic.fna.gz	5.78e-164
2180	SAMD00200120	Mangrove_soil	FACS	356	1039021	59.87	4063	13.22	0	Low	10	111;112	1537;500	3300;2961	d__Bacteria	p__Gemmatimonadota	c__Gemmatimonadetes	o__SG8-23	f__	g__	s__	Genome domain questionable ( 13.3% Bacterial, 5.7% Archaeal)	Bacteria;TA06;uncultured bacterium;;;;	98.331	#N/A	0.263022	GCF_000173095.1_ASM17309v1_genomic.fna.gz	1.17e-08
2181	SAMD00200121	Mangrove_soil	FACS	675	2537637	59.76	5726	33.33	0	Low	14	107;112	1533	2881;1904	d__Bacteria	p__Latescibacterota	c__UBA2968	o__	f__	g__	s__	N/A	Bacteria;Proteobacteria;Betaproteobacteria;Burkholderiales;Alcaligenaceae;Alcaligenes;Alcaligenes faecalis	100	#N/A	0.156619	GCF_001708465.1_ASM170846v1_genomic.fna.gz	4.17e-82
2182	SAMD00200122	Mangrove_soil	FACS	518	4221417	46.54	18060	66.1	0	Medium	15	111;111;111	1538;1523	1370;1255	d__Bacteria	p__AABM5-125-24	c__AABM5-125-24	o__	f__	g__	s__	N/A	Bacteria;Proteobacteria;Gammaproteobacteria;Enterobacteriales;Enterobacteriaceae;Escherichia-Shigella;Escherichia coli str. K-12 substr. MG1655	100	0.459802	0.243761	GCF_000005845.2_ASM584v2_genomic.fna.gz	2.11e-11
2184	SAMD00200123	Mangrove_soil	FACS	296	2335462	47.13	23477	70.69	10.56	Contamination	19	111	1538	2863	-	-	-	-	-	-	-	-	-	-	#N/A	0.243761	GCF_000302795.1_Pav013_1.0_genomic.fna.gz	9.36e-12
2185	SAMD00200124	Mangrove_soil	FACS	766	4178425	33.76	10435	86.92	3.27	Medium	13	77;77	1471	2886	-	-	-	-	-	-	-	-	Archaea;Thaumarchaeota;Marine Benthic Group B;uncultured marine archaeon;;;	97.105	#N/A	0.263022	GCF_000739855.1_ASM73985v1_genomic.fna.gz	1.09e-07
2186	SAMD00200125	Mangrove_soil	FACS	646	2356381	54.8	5965	45.49	5	Low	19	110;110;110;110	-	2723;2889	d__Bacteria	p__Proteobacteria	c__Alphaproteobacteria	o__Rhodospirillales	f__Rhodospirillaceae	g__	s__	N/A	-	-	#N/A	0.203604	GCF_000508205.1_ASM50820v1_genomic.fna.gz	3.24e-28
2187	SAMD00200126	Mangrove_soil	FACS	310	1131257	57.84	6575	14.66	0	Low	15	109	1493	2729	d__Bacteria	p__Proteobacteria	c__Alphaproteobacteria	o__Rhodospirillales	f__Magnetovibrionaceae	g__Magnetovibrio	s__	N/A	Bacteria;Proteobacteria;Alphaproteobacteria;Rhodospirillales;Rhodospirillaceae;Magnetovibrio;uncultured bacterium	95.539	#N/A	0.263022	GCF_000009985.1_ASM998v1_genomic.fna.gz	2.19e-08
2190	SAMD00200127	Mangrove_soil	FACS	652	1756782	41.15	3377	48.93	17.02	Contamination	14	107	1533	2881	-	-	-	-	-	-	-	-	-	-	#N/A	0.161822	GCF_000967305.2_ASM96730v2_genomic.fna.gz	1.15e-75
2191	SAMD00200128	Mangrove_soil	FACS	443	1120043	50.21	2899	6.53	2.43	Low	7	110;110	663	1252	d__Bacteria	p__Proteobacteria	c__Gammaproteobacteria	o__Pseudomonadales	f__Pseudomonadaceae	g__	s__	Genome domain questionable ( 10.8% Bacterial, 4.1% Archaeal)	-	-	#N/A	0.11478	GCF_001708445.1_ASM170844v1_genomic.fna.gz	1.02e-232
2193	SAMD00200129	Mangrove_soil	FACS	635	4036450	52.21	14698	49.68	0.56	Low	19	110	1529	2859	d__Bacteria	p__Proteobacteria	c__Gammaproteobacteria	o__Pseudomonadales	f__UBA3067	g__	s__	N/A	Bacteria;Proteobacteria;Gammaproteobacteria;Cellvibrionales;Porticoccaceae;C1-B045;uncultured bacterium	92.159	#N/A	0.263022	GCF_000508205.1_ASM50820v1_genomic.fna.gz	1.69e-07
2195	SAMD00200130	Mangrove_soil	FACS	382	2006274	57.19	11546	43.2	4.8	Low	17	110	429	2644	d__Bacteria	p__Spirochaetota	c__Spirochaetia	o__Spirochaetales	f__Alkalispirochaetaceae	g__	s__	N/A	-	-	#N/A	0.12827	GCF_001708445.1_ASM170844v1_genomic.fna.gz	6.04e-162
2196	SAMD00200131	Mangrove_soil	FACS	206	1059057	47.21	15045	55.89	5.94	Medium	19	91;107	1457	2833;2722	d__Bacteria	p__Patescibacteria	c__Doudnabacteria	o__	f__	g__	s__	N/A	Bacteria;Proteobacteria;Alphaproteobacteria;Rhodospirillales;Rhodospirillaceae;Defluviicoccus;uncultured organism	91.866	0.463521	0.210897	GCF_000739855.1_ASM73985v1_genomic.fna.gz	6.58e-26
2197	SAMD00200132	Mangrove_soil	FACS	793	2044439	52.88	3138	8.93	1.72	Low	11	-	-	995	d__Bacteria	p__Proteobacteria	c__Gammaproteobacteria	o__Pseudomonadales	f__Pseudomonadaceae	g__Pseudomonas_E	s__Pseudomonas_E sp27	Genome domain questionable ( 11.7% Bacterial, 3.3% Archaeal)	-	-	#N/A	0.11478	GCF_001708445.1_ASM170844v1_genomic.fna.gz	9.91e-223
2199	SAMD00200133	Mangrove_soil	FACS	594	2275971	60.6	6138	12.5	0	Low	11	111;112	1538;1556	2901;3034	d__Bacteria	p__Latescibacterota	c__UBA2968	o__	f__	g__	s__	N/A	Bacteria;Proteobacteria;Gammaproteobacteria;Enterobacteriales;Enterobacteriaceae;Escherichia-Shigella;Escherichia coli str. K-12 substr. MG1655	100	#N/A	0.203604	GCF_000350185.1_ASM35018v1_genomic.fna.gz	8.12e-29
2201	SAMD00200134	Mangrove_soil	FACS	209	4646661	50.73	47361	99.9	0.42	High	20	111;102;111;102;110	1324	1089;1011	d__Bacteria	p__Proteobacteria	c__Gammaproteobacteria	o__Enterobacterales	f__Enterobacteriaceae	g__Escherichia	s__Escherichia coli	N/A	Bacteria;Proteobacteria;Gammaproteobacteria;Enterobacteriales;Enterobacteriaceae;Escherichia-Shigella;Escherichia coli str. K-12 substr. MG1655	100	N/A	0.000191626	GCF_001043215.1_ASM104321v1_genomic.fna.gz	0
2205	SAMD00200135	Mangrove_soil	FACS	729	2880472	60.11	6182	51.02	7.76	Medium	16	109	1554;462	3051;1329;965	d__Bacteria	p__Acidobacteriota	c__GCA-2747255	o__GCA-2747255	f__	g__	s__	N/A	Bacteria;Acidobacteria;Holophagae;Acanthopleuribacterales;Acanthopleuribacteraceae;Acanthopleuribacter;uncultured deep-sea bacterium	91.184	0.661937	0.219531	GCF_000508205.1_ASM50820v1_genomic.fna.gz	1.78e-19
2210	SAMD00200136	Mangrove_soil	FACS	245	1668284	35.55	16324	72.2	1.83	Medium	13	-	1510	2885	d__Bacteria	p__Campylobacterota	c__Campylobacteria	o__Campylobacterales	f__Thiovulaceae	g__	s__	N/A	Bacteria;Proteobacteria;Epsilonproteobacteria;Campylobacterales;Helicobacteraceae;Sulfurimonas;uncultured bacterium	95.935	0.899804	0.243761	GCF_000005845.2_ASM584v2_genomic.fna.gz	3.61e-12
2214	SAMD00200137	Mangrove_soil	FACS	657	3652207	42.24	10011	78.44	1.87	Medium	17	-	880	1772	d__Bacteria	p__Desulfobacterota	c__Desulfobacteria	o__Desulfatiglanales	f__	g__	s__	N/A	-	-	0.622771	0.295981	GCF_000015085.1_ASM1508v1_genomic.fna.gz	0.000271413
2215	SAMD00200138	Mangrove_soil	FACS	532	2699916	49.47	11489	72.41	4.39	Medium	19	110	1535	2870	d__Bacteria	p__Proteobacteria	c__Gammaproteobacteria	o__GCA-001735895	f__	g__	s__	N/A	Bacteria;Proteobacteria;Gammaproteobacteria;Thiotrichales;Thiotrichaceae;uncultured;uncultured gamma proteobacterium	98.906	0.903281	0.23011	GCF_000005845.2_ASM584v2_genomic.fna.gz	9.4e-16
2217	SAMD00200139	Mangrove_soil	FACS	1046	3728557	52.07	5181	54.12	6.9	Medium	15	-	1310	-	d__Bacteria	p__Acidobacteriota	c__Blastocatellia	o__	f__	g__	s__	N/A	Bacteria;Acidobacteria;Acidobacteria;Subgroup 21;uncultured organism;;	99.207	0.452643	0.219531	GCF_001708445.1_ASM170844v1_genomic.fna.gz	3.89e-19
2220	SAMD00200140	Mangrove_soil	FACS	448	897687	45.79	2198	3.92	5.17	Low	4	102	1533	2881;1321;1764	-	-	-	-	-	-	-	-	Bacteria;Proteobacteria;Betaproteobacteria;Burkholderiales;Alcaligenaceae;Alcaligenes;Alcaligenes faecalis	100	#N/A	0.186761	GCF_000739855.1_ASM73985v1_genomic.fna.gz	4.43e-45
2221	SAMD00200141	Mangrove_soil	FACS	158	412105	56.85	3097	3.51	0	Low	6	-	1004	2777	-	-	-	-	-	-	-	-	-	-	#N/A	0.210897	GCF_000508205.1_ASM50820v1_genomic.fna.gz	6.57e-28
2222	SAMD00200142	Mangrove_soil	FACS	139	1531508	43.19	25382	75.98	2.69	Medium	18	-	-	-	d__Bacteria	p__Omnitrophota	c__koll11	o__UBA1560	f__RBG-13-46-9	g__	s__	N/A	-	-	0.809095	0.295981	GCF_000013085.1_ASM1308v1_genomic.fna.gz	0.000258379
2226	SAMD00200143	Mangrove_soil	FACS	407	2254728	49.59	12291	70.23	1.18	Medium	17	109	1538	2504;1108	d__Bacteria	p__Proteobacteria	c__Gammaproteobacteria	o__Betaproteobacteriales	f__Gallionellaceae	g__	s__	N/A	Bacteria;Proteobacteria;Betaproteobacteria;Nitrosomonadales;Gallionellaceae;uncultured bacterium;	92.412	0.841539	0.263022	GCF_000015365.1_ASM1536v1_genomic.fna.gz	6.06e-08
2227	SAMD00200144	Mangrove_soil	FACS	296	1362754	50.57	8250	25.52	1.75	Low	8	107	-	848;1440	d__Bacteria	p__Bdellovibrionota	c__Bdellovibrionia	o__Bdellovibrionales	f__	g__	s__	N/A	-	-	#N/A	0.263022	GCF_000739855.1_ASM73985v1_genomic.fna.gz	2.68e-08
2228	SAMD00200145	Mangrove_soil	FACS	108	971103	36.87	32074	58.68	0.83	Medium	16	75;107	544;683	1837;2881	d__Bacteria	p__Patescibacteria	c__Paceibacteria	o__Moranbacterales	f__	g__	s__	N/A	-	-	0.775346	0.23011	GCF_000313875.1_ASM31387v1_genomic.fna.gz	4.34e-17
2231	SAMD00200146	Mangrove_soil	FACS	896	3210649	49.53	5448	61.58	0.7	Medium	16	-	-	-	d__Bacteria	p__Desulfobacterota	c__Desulfobacteria	o__Desulfobacterales	f__Desulfosarcinaceae	g__	s__	N/A	-	-	0.760958	0.23011	GCF_000164335.1_ASM16433v1_genomic.fna.gz	1.32e-15
2232	SAMD00200147	Mangrove_soil	FACS	631	2824393	52.85	7464	44.49	2.14	Low	14	107	501	829;864	d__Bacteria	p__Acidobacteriota	c__Blastocatellia	o__	f__	g__	s__	N/A	-	-	#N/A	0.243761	GCF_000508205.1_ASM50820v1_genomic.fna.gz	1.59e-11
2234	SAMD00200148	Mangrove_soil	FACS	400	1615675	61.74	6644	15.13	0	Low	9	112	1556	3034	-	-	-	-	-	-	-	-	Bacteria;PAUC34f;uncultured organism;;;;	98.192	#N/A	0.203604	GCF_000350185.1_ASM35018v1_genomic.fna.gz	1.61e-29
2236	SAMD00200149	Mangrove_soil	FACS	261	920792	56.72	5436	4.21	0	Low	5	-	-	-	-	-	-	-	-	-	-	-	-	-	#N/A	0.210897	GCF_000350185.1_ASM35018v1_genomic.fna.gz	3.3e-26
2239	SAMD00200150	Mangrove_soil	FACS	273	846334	49.24	4226	10.21	0	Low	11	-	932;691	-	d__Bacteria	p__Myxococcota	c__XYA12-FULL-58-9	o__	f__	g__	s__	Genome domain questionable ( 10.0% Bacterial, 9.8% Archaeal)	-	-	#N/A	0.203604	GCF_000005845.2_ASM584v2_genomic.fna.gz	5.88e-31
2241	SAMD00200151	Mangrove_soil	FACS	258	1200338	55.68	6720	28.7	2.22	Low	15	110;110	1541	2885	d__Bacteria	p__Desulfobacterota	c__Desulfobacteria	o__Desulfobacterales	f__	g__	s__	N/A	Bacteria;Proteobacteria;Gammaproteobacteria;Chromatiales;Ectothiorhodospiraceae;Thioalkalispira;uncultured bacterium	97.872	#N/A	0.197292	GCF_000350185.1_ASM35018v1_genomic.fna.gz	8.99e-35
2242	SAMD00200152	Mangrove_soil	FACS	444	2576687	54.07	10748	44.02	1.75	Low	15	73;73;73	1554	2769	d__Bacteria	p__Desulfobacterota	c__Desulfobulbia	o__Desulfobulbales	f__Desulfocapsaceae	g__	s__	N/A	Bacteria;Proteobacteria;Deltaproteobacteria;Desulfobacterales;Desulfobulbaceae;uncultured;uncultured bacterium	95.498	#N/A	0.243761	GCF_000006925.2_ASM692v2_genomic.fna.gz	9.26e-12
2243	SAMD00200153	Mangrove_soil	FACS	194	358767	45.67	1919	1.98	0	Low	2	-	1256	-	-	-	-	-	-	-	-	-	-	-	#N/A	0.210897	GCF_000902715.1_ViralProj183148_genomic.fna.gz	7.29e-34
2246	SAMD00200154	Mangrove_soil	FACS	337	952051	47.7	3442	14.25	1.63	Low	8	-	1533	2881	d__Bacteria	p__Dependentiae	c__	o__	f__	g__	s__	N/A	Bacteria;Proteobacteria;Betaproteobacteria;Burkholderiales;Alcaligenaceae;Alcaligenes;Alcaligenes faecalis	100	#N/A	0.161822	GCF_001641975.1_ASM164197v1_genomic.fna.gz	3.35e-79
2248	SAMD00200155	Mangrove_soil	FACS	1146	2888077	43.62	2949	49.69	37.17	Contamination	17	81;112	1522	1043	-	-	-	-	-	-	-	-	-	-	#N/A	0.263022	GCF_000010645.1_ASM1064v1_genomic.fna.gz	1.91e-08
2249	SAMD00200156	Mangrove_soil	FACS	73	149479	51.72	2097	0	0	0	1	-	1443	-	-	-	-	-	-	-	-	-	Bacteria;Proteobacteria;Gammaproteobacteria;Enterobacteriales;Enterobacteriaceae;Escherichia-Shigella;Escherichia coli str. K-12 substr. MG1655	100	#N/A	0.0608169	GCF_000902695.1_ViralProj183144_genomic.fna.gz	0
2250	SAMD00200157	Mangrove_soil	FACS	727	2944934	50.83	7001	24.56	0	Low	16	111	-	3050	d__Bacteria	p__Desulfobacterota	c__Desulfobacteria	o__Desulfobacterales	f__	g__	s__	N/A	-	-	#N/A	0.210897	GCF_000768055.1_ASM76805v1_genomic.fna.gz	4.01e-24
2251	SAMD00200158	Mangrove_soil	FACS	152	478802	53.38	4267	8.62	1.72	Low	3	110	1531	918;1416	d__Bacteria	p__Gemmatimonadota	c__Gemmatimonadetes	o__	f__	g__	s__	N/A	Bacteria;Cyanobacteria;ML635J-21;uncultured bacterium;;;	91.116	#N/A	0.178173	GCF_000005845.2_ASM584v2_genomic.fna.gz	1.67e-57
2253	SAMD00200159	Mangrove_soil	FACS	922	4297149	42.97	8003	83.13	35.45	Contamination	21	-	1471	1289	-	-	-	-	-	-	-	-	-	-	#N/A	0.243761	GCF_000296775.1_ASM29677v1_genomic.fna.gz	5.62e-12
2254	SAMD00200160	Mangrove_soil	FACS	337	1080260	58.45	4569	12.23	1.1	Low	9	110	462	2359;1541	d__Bacteria	p__Latescibacterota	c__	o__	f__	g__	s__	Genome domain questionable ( 13.3% Bacterial, 6.6% Archaeal)	-	-	#N/A	0.191731	GCF_000350185.1_ASM35018v1_genomic.fna.gz	9.94e-40
2255	SAMD00200161	Mangrove_soil	FACS	364	2258976	43.18	12755	55.55	3.83	Medium	12	-	1530	1720	d__Bacteria	p__Bacteroidota	c__Rhodothermia	o__Balneolales	f__Balneolaceae	g__Aliifodinibius	s__	N/A	Bacteria;Bacteroidetes;Cytophagia;Order III;Unknown Family;Fodinibius;uncultured bacterium	99.396	0.961439	0.161822	GCF_001811645.1_ASM181164v1_genomic.fna.gz	4.92e-76
2256	SAMD00200162	Mangrove_soil	FACS	323	3134826	52.79	20743	57.74	1.72	Medium	12	-	-	-	d__Bacteria	p__Proteobacteria	c__Gammaproteobacteria	o__Pseudomonadales	f__Pseudohongiellaceae	g__UBA5109	s__	N/A	-	-	0.869281	0.23011	GCF_000739855.1_ASM73985v1_genomic.fna.gz	1.07e-15
2257	SAMD00200163	Mangrove_soil	FACS	367	983511	50.79	3309	22.87	1.72	Low	7	110;110	1499;841	2733;1111	-	-	-	-	-	-	-	-	Bacteria;Proteobacteria;Alphaproteobacteria;Rhodospirillales;Rhodospirillaceae;uncultured;uncultured bacterium	96.866	#N/A	0.197292	GCF_001708445.1_ASM170844v1_genomic.fna.gz	5e-35
2258	SAMD00200164	Mangrove_soil	FACS	415	1746496	45.35	7046	40.55	0.93	Low	15	-	1464	2954	-	-	-	-	-	-	-	-	Archaea;Thaumarchaeota;Group C3;uncultured archaeon;;;	97.951	#N/A	0.243761	GCF_000005845.2_ASM584v2_genomic.fna.gz	3.99e-12
2260	SAMD00200165	Mangrove_soil	FACS	673	1324548	48.14	2082	13.95	5.17	Low	10	110;110;110;110;110;110;110;110;110	-	2505;2554;2552;2751;1770;2356;1200;821;840;1096	-	-	-	-	-	-	-	-	-	-	#N/A	0.167688	GCF_001043215.1_ASM104321v1_genomic.fna.gz	2.61e-67
2262	SAMD00200166	Mangrove_soil	FACS	327	1409973	55.81	6718	31.85	0	Low	14	109	1501	3992	d__Bacteria	p__Proteobacteria	c__Alphaproteobacteria	o__UBA998	f__	g__	s__	N/A	Bacteria;Proteobacteria;Alphaproteobacteria;Rickettsiales;SM2D12;uncultured bacterium;	89.259	#N/A	0.186761	GCF_001708445.1_ASM170844v1_genomic.fna.gz	4.4e-43
2264	SAMD00200167	Mangrove_soil	FACS	783	3233341	48.22	6335	40.47	0.95	Low	10	111	1252	2952	d__Bacteria	p__SAR324	c__SAR324	o__XYD2-FULL-50-16	f__XYD2-FULL-50-16	g__	s__	N/A	-	-	#N/A	0.263022	GCF_000472285.1_ASM47228v1_genomic.fna.gz	8.97e-08
2265	SAMD00200168	Mangrove_soil	FACS	485	1309088	46.44	3131	24.44	10.34	Contamination	7	107	1533	2873	-	-	-	-	-	-	-	-	-	-	#N/A	0.145727	GCF_000508205.1_ASM50820v1_genomic.fna.gz	4.69e-111
2267	SAMD00200169	Mangrove_soil	FACS	560	2985718	44.71	9305	67.97	0.67	Medium	16	-	-	-	d__Bacteria	p__Desulfobacterota	c__Desulfobacteria	o__Desulfatiglanales	f__HGW-15	g__	s__	N/A	-	-	0.711485	0.263022	GCF_000005845.2_ASM584v2_genomic.fna.gz	8.52e-08
2268	SAMD00200170	Mangrove_soil	FACS	741	1998763	51.96	3370	26.32	85.09	Contamination	7	112;112;112;112;112;112;112;112;112	-	1333	-	-	-	-	-	-	-	-	-	-	#N/A	0.23011	GCF_000350185.1_ASM35018v1_genomic.fna.gz	3.46e-16
2269	SAMD00200171	Mangrove_soil	FACS	285	690246	42.94	2882	25.63	3.45	Low	5	110	-	2889	d__Bacteria	p__Desulfobacterota	c__Desulfobaccia	o__	f__	g__	s__	N/A	-	-	#N/A	0.243761	GCF_000739855.1_ASM73985v1_genomic.fna.gz	4e-13
2272	SAMD00200172	Mangrove_soil	FACS	521	4079924	43.19	15977	85.27	3.06	Medium	15	110	917	2865	d__Bacteria	p__Proteobacteria	c__Gammaproteobacteria	o__GCA-2400775	f__	g__	s__	N/A	-	-	0.694204	0.263022	GCF_000012805.1_ASM1280v1_genomic.fna.gz	9.22e-08
2278	SAMD00200173	Mangrove_soil	FACS	171	1719635	57.05	39033	47.58	0.99	Low	16	112	1514	2524	d__Bacteria	p__Chloroflexota	c__Dehalococcoidia	o__UBA1151	f__UBA1151	g__	s__	N/A	Bacteria;Chloroflexi;SAR202 clade;uncultured bacterium;;;	91.387	#N/A	0.263022	GCF_000005845.2_ASM584v2_genomic.fna.gz	4.07e-08
2280	SAMD00200174	Mangrove_soil	FACS	407	3645387	48.16	24795	57.82	2.06	Medium	16	111	1213	2883	d__Bacteria	p__Proteobacteria	c__Gammaproteobacteria	o__Pseudomonadales	f__Ketobacteraceae	g__GCA-2748575	s__	N/A	-	-	0.923798	0.243761	GCF_000384075.1_ASM38407v1_genomic.fna.gz	1.68e-11
2281	SAMD00200175	Mangrove_soil	FACS	266	3181851	47.41	29017	92.93	3.54	High	20	111	1538	2863	d__Bacteria	p__Proteobacteria	c__Gammaproteobacteria	o__Chromatiales	f__Sedimenticolaceae	g__	s__	N/A	Bacteria;Proteobacteria;Gammaproteobacteria;Arenicellales;Arenicellaceae;uncultured gamma proteobacterium;	98.156	0.800128	0.243761	GCF_001646945.1_AVMART05_1.0_genomic.fna.gz	1.79e-11
2284	SAMD00200176	Mangrove_soil	FACS	430	3444335	47.53	17594	85.79	1.37	Medium	16	-	1541	2986	d__Bacteria	p__Bacteroidota	c__Rhodothermia	o__Balneolales	f__Balneolaceae	g__	s__	N/A	Bacteria;Bacteroidetes;Cytophagia;Order III;Unknown Family;uncultured;uncultured bacterium	96.156	0.869541	0.263022	GCF_000194135.1_ASM19413v1_genomic.fna.gz	3.33e-08
2285	SAMD00200177	Mangrove_soil	FACS	99	1047928	46.43	39025	75.74	0.99	Medium	20	91	1500	2833	d__Bacteria	p__Patescibacteria	c__GCA-002792135	o__GCA-2778805	f__	g__	s__	N/A	Bacteria;Parcubacteria;uncultured bacterium;;;;	95.693	0.56367	0.295981	GCF_000003135.1_ASM313v1_genomic.fna.gz	0.000165763
2286	SAMD00200178	Mangrove_soil	FACS	296	2463317	45.29	20112	86.08	3.36	Medium	19	110	1532	2889	d__Bacteria	p__Proteobacteria	c__Alphaproteobacteria	o__Micavibrionales	f__Micavibrionaceae	g__	s__	N/A	Bacteria;Proteobacteria;Gammaproteobacteria;Pseudomonadales;Pseudomonadaceae;Pseudomonas;Pseudomonas sp. TKP	100	0.820468	0.182269	GCF_000508205.1_ASM50820v1_genomic.fna.gz	1.47e-45
2287	SAMD00200179	Mangrove_soil	FACS	298	2879261	47.17	25771	84.21	3.26	Medium	17	111	1538	2443	d__Bacteria	p__Proteobacteria	c__Gammaproteobacteria	o__Chromatiales	f__Sedimenticolaceae	g__	s__	N/A	Bacteria;Proteobacteria;Gammaproteobacteria;Arenicellales;Arenicellaceae;uncultured gamma proteobacterium;	98.224	0.79906	0.243761	GCF_001646945.1_AVMART05_1.0_genomic.fna.gz	1.47e-11
2288	SAMD00200180	Mangrove_soil	FACS	556	2217435	54.67	6149	15.97	3.41	Low	8	111	-	-	d__Bacteria	p__Desulfobacterota	c__Desulfobacteria	o__Desulfobacterales	f__Desulfosarcinaceae	g__	s__	N/A	-	-	#N/A	0.156619	GCF_000739855.1_ASM73985v1_genomic.fna.gz	3.75e-84
2289	SAMD00200181	Mangrove_soil	FACS	803	5050063	45.41	14141	73.33	9.34	Medium	19	-	1176	1662	d__Bacteria	p__	c__	o__	f__	g__	s__	N/A	-	-	0.381115	0.263022	GCF_000508205.1_ASM50820v1_genomic.fna.gz	2.22e-07
2291	SAMD00200182	Mangrove_soil	FACS	166	692205	42.33	6432	18.92	0	Low	8	111	1114	2728	d__Bacteria	p__Campylobacterota	c__Campylobacteria	o__Campylobacterales	f__Thiovulaceae	g__Sulfurimonas	s__	N/A	-	-	#N/A	0.191731	GCF_000303635.2_ASM30363v2_genomic.fna.gz	4.86e-41
2294	SAMD00200183	Mangrove_soil	FACS	643	2576721	43.62	6609	22.75	0.93	Low	11	111;112	1415	2139;1047;1002	-	-	-	-	-	-	-	-	Bacteria;Proteobacteria;Deltaproteobacteria;Desulfobacterales;Desulfobulbaceae;Desulfobulbus;uncultured delta proteobacterium	95.96	#N/A	0.263022	GCF_000012025.1_ASM1202v1_genomic.fna.gz	7.09e-08
2295	SAMD00200184	Mangrove_soil	FACS	155	431072	45.22	3403	0	0	0	9	110;96	1532	2889;1689;921	-	-	-	-	-	-	-	-	Bacteria;Proteobacteria;Gammaproteobacteria;Pseudomonadales;Pseudomonadaceae;Pseudomonas;Pseudomonas sp. TKP	100	#N/A	0.197292	GCF_001708445.1_ASM170844v1_genomic.fna.gz	1.24e-37
2296	SAMD00200185	Mangrove_soil	FACS	373	2357921	58.8	12907	62.2	7.41	Medium	18	-	-	-	d__Bacteria	p__Desulfobacterota	c__Desulfobulbia	o__Desulfobulbales	f__YD12-FULL-57-12	g__	s__	Genome has more than 11.7% of markers with multiple hits	-	-	0.773386	0.151946	GCF_000508205.1_ASM50820v1_genomic.fna.gz	7.43e-92
2298	SAMD00200186	Mangrove_soil	FACS	510	1308202	48.65	2869	25.78	4.34	Low	12	110;110	1532	2889	d__Bacteria	p__Proteobacteria	c__	o__	f__	g__	s__	N/A	Bacteria;Proteobacteria;Gammaproteobacteria;Pseudomonadales;Pseudomonadaceae;Pseudomonas;Pseudomonas sp. TKP	100	#N/A	0.119909	GCF_001708465.1_ASM170846v1_genomic.fna.gz	1.15e-203
2301	SAMD00200187	Mangrove_soil	FACS	77	879289	35.95	32418	72.85	0	Medium	18	75	1487	2960	d__Bacteria	p__Patescibacteria	c__Paceibacteria	o__Moranbacterales	f__UBA9337	g__UBA9337	s__	N/A	Bacteria;Parcubacteria;uncultured bacterium;;;;	87.706	0.881902	0.263022	GCF_000012005.1_ASM1200v1_genomic.fna.gz	1.4e-08
2302	SAMD00200188	Mangrove_soil	FACS	896	2684158	58.69	3971	37.96	4.03	Low	15	112	1556	1252;1030	d__Bacteria	p__Latescibacterota	c__UBA2968	o__	f__	g__	s__	N/A	Bacteria;PAUC34f;uncultured organism;;;;	98.192	#N/A	0.197292	GCF_000508205.1_ASM50820v1_genomic.fna.gz	3.47e-32
2303	SAMD00200189	Mangrove_soil	FACS	136	1720203	42.35	39552	65.41	0.97	Medium	20	-	1439	2895	d__Bacteria	p__Proteobacteria	c__Gammaproteobacteria	o__UBA1113	f__	g__	s__	N/A	Bacteria;Proteobacteria;Gammaproteobacteria;Gammaproteobacteria Incertae Sedis;Unknown Family;Thiohalomonas;uncultured bacterium	88.843	0.693645	0.295981	GCF_000004335.2_AilMel_1.0_genomic.fna.gz	0.00039076
2308	SAMD00200190	Mangrove_soil	FACS	141	980194	43.77	21797	41.65	0	Low	20	110	1513;1494	3046;2738	d__Bacteria	p__Patescibacteria	c__Dojkabacteria	o__B142	f__	g__	s__	N/A	Bacteria;Candidate division WS6;uncultured bacterium;;;;	87.979	#N/A	0.203604	GCF_000566025.1_ASM56602v1_genomic.fna.gz	1.27e-30
2311	SAMD00200191	Mangrove_soil	FACS	236	520873	43.53	2359	0	0	0	8	111	1538;1068;439	1450;972	-	-	-	-	-	-	-	-	Bacteria;Proteobacteria;Gammaproteobacteria;Enterobacteriales;Enterobacteriaceae;Escherichia-Shigella;Escherichia coli str. K-12 substr. MG1655	100	#N/A	0.203604	GCF_000175915.1_ASM17591v1_genomic.fna.gz	1.85e-32
2312	SAMD00200192	Mangrove_soil	FACS	286	4621980	50.78	34314	99.15	0.33	High	21	111;111;111	429;1044	1045	d__Bacteria	p__Proteobacteria	c__Gammaproteobacteria	o__Enterobacterales	f__Enterobacteriaceae	g__Escherichia	s__Escherichia coli	N/A	-	-	N/A	0.000312573	GCF_001043215.1_ASM104321v1_genomic.fna.gz	0
2314	SAMD00200193	Mangrove_soil	FACS	441	2514819	49.17	11231	41.23	0	Low	16	111	507;910	3037	d__Bacteria	p__Desulfobacterota_B	c__Syntrophorhabdia	o__	f__	g__	s__	N/A	-	-	#N/A	0.243761	GCF_000268105.1_ASM26810v1_genomic.fna.gz	8.8e-12
2316	SAMD00200194	Mangrove_soil	FACS	206	1615964	42.93	18130	74.61	2.23	Medium	16	108	1535	1815	d__Bacteria	p__Proteobacteria	c__Gammaproteobacteria	o__Coxiellales	f__Coxiellaceae	g__	s__	N/A	Bacteria;Proteobacteria;Gammaproteobacteria;Legionellales;Coxiellaceae;Coxiella;uncultured bacterium	96.871	0.862454	0.263022	GCF_001708445.1_ASM170844v1_genomic.fna.gz	4.36e-08
2317	SAMD00200195	Mangrove_soil	FACS	306	2619432	54.56	24494	76.95	3.22	Medium	15	110	1535	2883	d__Bacteria	p__Proteobacteria	c__Gammaproteobacteria	o__Thiohalomonadales	f__Thiohalomonadaceae	g__	s__	N/A	Bacteria;Proteobacteria;Gammaproteobacteria;Chromatiales;Ectothiorhodospiraceae;Thioalkalispira;uncultured bacterium	97.067	0.795303	0.161822	GCF_000508205.1_ASM50820v1_genomic.fna.gz	1.66e-72
2320	SAMD00200196	Mangrove_soil	FACS	560	1633267	42.61	3642	35.97	5.17	Low	16	104	1522;619	2359	d__Bacteria	p__Dependentiae	c__	o__	f__	g__	s__	N/A	Bacteria;Actinobacteria;Actinobacteria;Propionibacteriales;Propionibacteriaceae;Propionibacterium;Propionibacterium acnes ATCC 11828	100	#N/A	0.191731	GCF_000144105.1_ASM14410v1_genomic.fna.gz	3.79e-39
2321	SAMD00200197	Mangrove_soil	FACS	242	550501	43.08	2634	10.34	1.72	Low	6	-	789	1556	-	-	-	-	-	-	-	-	-	-	#N/A	0.263022	GCF_000005845.2_ASM584v2_genomic.fna.gz	6.25e-09
2324	SAMD00200198	Mangrove_soil	FACS	813	5003973	37.49	11566	75.57	0.73	Medium	16	106	-	2865	d__Bacteria	p__Bacteroidota	c__Bacteroidia	o__Flavobacteriales	f__GCA-2746335	g__	s__	N/A	-	-	0.779278	0.263022	GCF_000004095.1_Hydra_RP_1.0_genomic.fna.gz	6.39e-07
2326	SAMD00200199	Mangrove_soil	FACS	344	1512903	44.77	7594	27.98	4.21	Low	12	109	1527	2857	d__Bacteria	p__Proteobacteria	c__Gammaproteobacteria	o__Pseudomonadales	f__Moraxellaceae	g__Enhydrobacter	s__	N/A	Bacteria;Proteobacteria;Gammaproteobacteria;Pseudomonadales;Moraxellaceae;Moraxella;Aptenodytes forsteri (emperor penguin)	100	#N/A	0.0799006	GCF_001679205.1_ASM167920v1_genomic.fna.gz	0
2329	SAMD00200200	Mangrove_soil	FACS	497	1581006	58.17	4608	27.15	5.64	Low	12	-	1493	918;1275;1291	d__Bacteria	p__Proteobacteria	c__Alphaproteobacteria	o__UBA8366	f__UBA8366	g__	s__	N/A	Bacteria;Proteobacteria;Alphaproteobacteria;Rhodospirillales;Rhodospirillaceae;uncultured;uncultured bacterium	96.651	#N/A	0.161822	GCF_000508205.1_ASM50820v1_genomic.fna.gz	2.16e-75
2330	SAMD00200201	Mangrove_soil	FACS	498	2186057	57.79	7642	43.55	3.35	Low	17	110;105	1450	2884;1026	d__Bacteria	p__Proteobacteria	c__Gammaproteobacteria	o__Thiohalomonadales	f__Thiohalomonadaceae	g__	s__	N/A	Bacteria;Proteobacteria;Gammaproteobacteria;Chromatiales;Ectothiorhodospiraceae;Thioalkalispira;uncultured bacterium	98.376	#N/A	0.159146	GCF_001708445.1_ASM170844v1_genomic.fna.gz	2.74e-78
2331	SAMD00200202	Mangrove_soil	FACS	229	1096766	33	8013	77.11	1.9	Medium	19	107;110	1533;1498	2881;936;1625;1133;1145	d__Bacteria	p__Proteobacteria	c__Alphaproteobacteria	o__Rickettsiales	f__Rickettsiaceae	g__	s__	N/A	Bacteria;Proteobacteria;Betaproteobacteria;Burkholderiales;Alcaligenaceae;Alcaligenes;Alcaligenes faecalis	100	0.771629	0.161822	GCF_000739855.1_ASM73985v1_genomic.fna.gz	2.29e-78
2332	SAMD00200203	Mangrove_soil	FACS	306	1219534	52.81	7051	28.28	4.55	Low	14	110	-	1750	d__Bacteria	p__Chloroflexota	c__Anaerolineae	o__	f__	g__	s__	N/A	-	-	#N/A	0.156619	GCF_001708445.1_ASM170844v1_genomic.fna.gz	7.32e-87
2333	SAMD00200204	Mangrove_soil	FACS	615	2809775	48.98	7804	81.03	47.35	Contamination	20	111	1537	958;2391;2003	-	-	-	-	-	-	-	-	-	-	#N/A	0.197292	GCF_000739855.1_ASM73985v1_genomic.fna.gz	9.75e-33
2335	SAMD00200205	Mangrove_soil	FACS	319	1376365	54.42	7781	19.16	2.87	Low	16	109	1494	2729	d__Bacteria	p__Proteobacteria	c__Gammaproteobacteria	o__Pseudomonadales	f__Moraxellaceae	g__Enhydrobacter	s__	N/A	Bacteria;Proteobacteria;Alphaproteobacteria;Rhodospirillales;Rhodospirillaceae;Magnetovibrio;uncultured Rhodospirillaceae bacterium	98.47	#N/A	0.142009	GCF_001188545.1_ASM118854v1_genomic.fna.gz	4.93e-123
2336	SAMD00200206	Mangrove_soil	FACS	595	3659824	38.47	10766	77.09	2.81	Medium	16	-	1527;1527	2995	d__Bacteria	p__Bacteroidota	c__Ignavibacteria	o__Ignavibacteriales	f__Melioribacteraceae	g__	s__	N/A	Bacteria;Chlorobi;Ignavibacteria;Ignavibacteriales;Ignavibacteriales Incertae Sedis;Melioribacter;uncultured bacterium	94.014	0.797078	0.23011	GCF_000739855.1_ASM73985v1_genomic.fna.gz	1.5e-15
2338	SAMD00200207	Mangrove_soil	FACS	226	656436	50.47	3672	5.14	0	Low	7	-	-	-	-	-	-	-	-	-	-	-	-	-	#N/A	0.140258	GCF_000508205.1_ASM50820v1_genomic.fna.gz	2.86e-133
2339	SAMD00200208	Mangrove_soil	FACS	185	441793	48.86	2626	2.59	0	Low	3	111;111	-	2068	-	-	-	-	-	-	-	-	-	-	#N/A	0.170926	GCF_000739855.1_ASM73985v1_genomic.fna.gz	2.6e-68
2340	SAMD00200209	Mangrove_soil	FACS	193	631938	50.8	4096	11.03	1.08	Low	5	-	-	1852	d__Bacteria	p__SAR324	c__	o__	f__	g__	s__	Genome domain questionable ( 15.0% Bacterial, 5.7% Archaeal)	-	-	#N/A	0.145727	GCF_000508205.1_ASM50820v1_genomic.fna.gz	9.23e-118
2341	SAMD00200210	Mangrove_soil	FACS	253	857682	53.2	5121	7.01	0	Low	10	110;109	700;621	2790	d__Bacteria	p__Proteobacteria	c__Gammaproteobacteria	o__Betaproteobacteriales	f__	g__	s__	Genome domain questionable ( 14.2% Bacterial, 4.9% Archaeal)	-	-	#N/A	0.119909	GCF_000508205.1_ASM50820v1_genomic.fna.gz	3.56e-210
2342	SAMD00200211	Mangrove_soil	FACS	922	4587860	43.49	9974	89.83	56.97	Contamination	19	109;110	1527	2856	-	-	-	-	-	-	-	-	-	-	#N/A	0.0535266	GCF_001679205.1_ASM167920v1_genomic.fna.gz	0
2344	SAMD00200212	Mangrove_soil	FACS	497	1373727	54.37	3520	25.94	5.17	Low	16	110	1507	-	d__Bacteria	p__Proteobacteria	c__Alphaproteobacteria	o__Sneathiellales	f__GCA-2731375	g__	s__	N/A	Bacteria;Proteobacteria;Alphaproteobacteria;Rhodospirillales;Rhodospirillaceae;Defluviicoccus;uncultured bacterium	95.325	#N/A	0.174408	GCF_000508205.1_ASM50820v1_genomic.fna.gz	3.91e-57
2345	SAMD00200213	Mangrove_soil	FACS	1217	4625719	48.02	6053	50.16	22.41	Contamination	14	110	1495	1585;1202	-	-	-	-	-	-	-	-	-	-	#N/A	0.203604	GCF_000508205.1_ASM50820v1_genomic.fna.gz	7.97e-27
2346	SAMD00200214	Mangrove_soil	FACS	326	1240353	56.38	6442	22.41	1.72	Low	13	109	1134	2855;1368;967	d__Bacteria	p__Proteobacteria	c__Alphaproteobacteria	o__Rhodospirillales	f__Magnetovibrionaceae	g__	s__	N/A	-	-	#N/A	0.154223	GCF_001708445.1_ASM170844v1_genomic.fna.gz	1.12e-91
2347	SAMD00200215	Mangrove_soil	FACS	793	3026240	54.78	6170	36.65	4.52	Low	16	111	-	1048;818	d__Bacteria	p__Desulfobacterota	c__Desulfobacteria	o__Desulfobacterales	f__	g__	s__	N/A	-	-	#N/A	0.151946	GCF_000508205.1_ASM50820v1_genomic.fna.gz	3.3e-90
2348	SAMD00200216	Mangrove_soil	FACS	363	2422333	57.32	17613	69.01	7.03	Medium	17	-	1535	1014	d__Bacteria	p__Proteobacteria	c__Gammaproteobacteria	o__Pseudomonadales	f__Saccharospirillaceae	g__	s__	Genome has more than 12.5% of markers with multiple hits	Bacteria;Proteobacteria;Gammaproteobacteria;Oceanospirillales;ML617.5J-3;uncultured bacterium;	97.333	0.843308	0.140258	GCF_001708445.1_ASM170844v1_genomic.fna.gz	1.48e-120
2349	SAMD00200217	Mangrove_soil	FACS	349	1030876	50.52	3832	10.38	0.86	Low	14	110	1532	2389;1343	d__Bacteria	p__Proteobacteria	c__Gammaproteobacteria	o__	f__	g__	s__	N/A	Bacteria;Proteobacteria;Gammaproteobacteria;Pseudomonadales;Pseudomonadaceae;Pseudomonas;Pseudomonas sp. TKP	100	#N/A	0.159146	GCF_001708445.1_ASM170844v1_genomic.fna.gz	4.55e-83
2350	SAMD00200218	Mangrove_soil	FACS	607	4112314	47.48	14209	72.3	11.47	Contamination	16	111;109	1527	2977;2856	-	-	-	-	-	-	-	-	-	-	#N/A	0.133864	GCF_001679205.1_ASM167920v1_genomic.fna.gz	3.11e-141
2351	SAMD00200219	Mangrove_soil	FACS	304	2174339	45.45	17569	42.42	0.55	Low	9	-	1532	-	d__Bacteria	p__Bacteroidota	c__Rhodothermia	o__Balneolales	f__Balneolaceae	g__	s__	N/A	Bacteria;Bacteroidetes;Cytophagia;Order III;Unknown Family;Fodinibius;uncultured bacterium	91.259	#N/A	0.23011	GCF_000508205.1_ASM50820v1_genomic.fna.gz	8.4e-16
2352	SAMD00200220	Mangrove_soil	FACS	242	1099498	54.12	11068	12.73	1.82	Low	13	110;109;108	1532	2889;1742	d__Bacteria	p__Proteobacteria	c__	o__	f__	g__	s__	Genome domain questionable ( 12.5% Bacterial, 4.1% Archaeal)	Bacteria;Proteobacteria;Gammaproteobacteria;Pseudomonadales;Pseudomonadaceae;Pseudomonas;Pseudomonas sp. TKP	100	#N/A	0.104495	GCF_000508205.1_ASM50820v1_genomic.fna.gz	7.02e-298
2353	SAMD00200221	Mangrove_soil	FACS	468	1819317	58.05	6979	44.58	3.74	Low	14	109;110	1493	2092;2186	d__Bacteria	p__Proteobacteria	c__Alphaproteobacteria	o__Rhodospirillales	f__Magnetovibrionaceae	g__	s__	N/A	Bacteria;Proteobacteria;Alphaproteobacteria;Rhodospirillales;Rhodospirillaceae;Magnetovibrio;uncultured Rhodospirillaceae bacterium	98.775	#N/A	0.167688	GCF_000739855.1_ASM73985v1_genomic.fna.gz	4.59e-66
2355	SAMD00200222	Mangrove_soil	FACS	519	2532167	59.3	9349	62.78	7.4	Medium	18	111	610	2777	d__Bacteria	p__Bacteroidota	c__Rhodothermia	o__Rhodothermales	f__	g__	s__	N/A	-	-	0.709818	0.263022	GCF_000426325.1_ASM42632v1_genomic.fna.gz	8.13e-08
2356	SAMD00200223	Mangrove_soil	FACS	368	3116599	44.97	20198	68.07	2.1	Medium	20	-	867	-	d__Bacteria	p__Bdellovibrionota	c__Oligoflexia	o__Oligoflexales	f__	g__	s__	N/A	-	-	0.69202	0.219531	GCF_000012005.1_ASM1200v1_genomic.fna.gz	1.09e-19
2358	SAMD00200224	Mangrove_soil	FACS	223	1237547	47.88	13161	36.67	1.53	Low	13	89;111	1527	2732;2857;824;1049	d__Bacteria	p__Proteobacteria	c__Gammaproteobacteria	o__Pseudomonadales	f__Moraxellaceae	g__Enhydrobacter	s__Enhydrobacter aerosaccus	N/A	Bacteria;Proteobacteria;Gammaproteobacteria;Pseudomonadales;Moraxellaceae;Moraxella;Aptenodytes forsteri (emperor penguin)	100	#N/A	0.0755413	GCF_001982645.1_ASM198264v1_genomic.fna.gz	0
2359	SAMD00200225	Mangrove_soil	FACS	284	838700	44.36	3509	21.63	1.03	Low	10	-	1527;1532	2809;959;1117	d__Bacteria	p__Campylobacterota	c__Campylobacteria	o__	f__	g__	s__	N/A	Bacteria;Proteobacteria;Betaproteobacteria;Burkholderiales;Alcaligenaceae;Achromobacter;Achromobacter insuavis AXX-A	99.869	#N/A	0.182269	GCF_000167915.2_ASM16791v2_genomic.fna.gz	5.83e-50
2360	SAMD00200226	Mangrove_soil	FACS	655	1987684	56.83	3749	27.7	6.55	Low	15	109;110	1527;1533	2640;1345	d__Bacteria	p__Proteobacteria	c__Gammaproteobacteria	o__Pseudomonadales	f__Halomonadaceae	g__Halomonas	s__	N/A	Bacteria;Proteobacteria;Gammaproteobacteria;Pseudomonadales;Moraxellaceae;Moraxella;Moraxella sp. D30C2A	99.475	#N/A	0.174408	GCF_000508205.1_ASM50820v1_genomic.fna.gz	1.9e-55
2361	SAMD00200227	Mangrove_soil	FACS	497	2734147	52.68	11382	62.07	33.46	Contamination	18	108	-	2345	-	-	-	-	-	-	-	-	-	-	#N/A	0.219531	GCF_000006925.2_ASM692v2_genomic.fna.gz	8.13e-20
2363	SAMD00200228	Mangrove_soil	FACS	253	1459675	45.34	10362	62.91	1.35	Medium	14	110	1541	3631	d__Bacteria	p__Verrucomicrobiota	c__Chlamydiia	o__Parachlamydiales	f__Simkaniaceae	g__	s__	N/A	Bacteria;Chlamydiae;Chlamydiae;Chlamydiales;Simkaniaceae;Candidatus Fritschea;uncultured Simkaniaceae bacterium	97.668	0.825767	0.263022	GCF_000007665.1_ASM766v1_genomic.fna.gz	2.25e-08
2366	SAMD00200229	Mangrove_soil	FACS	255	1387728	43.85	11004	49.02	1.86	Low	14	109	1527	2857	d__Bacteria	p__Proteobacteria	c__Gammaproteobacteria	o__Pseudomonadales	f__Moraxellaceae	g__Enhydrobacter	s__Enhydrobacter aerosaccus	N/A	Bacteria;Proteobacteria;Gammaproteobacteria;Pseudomonadales;Moraxellaceae;Moraxella;Enhydrobacter sp. KB3-12	99.737	#N/A	0.0610707	GCF_001982645.1_ASM198264v1_genomic.fna.gz	0
2367	SAMD00200230	Mangrove_soil	FACS	56	428856	43.6	18309	13.79	0	Low	11	111;109	1528	2901;2857	d__Bacteria	p__Proteobacteria	c__Gammaproteobacteria	o__Pseudomonadales	f__Moraxellaceae	g__Enhydrobacter	s__Enhydrobacter aerosaccus	N/A	Bacteria;Proteobacteria;Gammaproteobacteria;Pseudomonadales;Moraxellaceae;Moraxella;Moraxella osloensis	94.889	#N/A	0.0920479	GCF_000175915.1_ASM17591v1_genomic.fna.gz	0
2368	SAMD00200231	Mangrove_soil	FACS	365	1699656	45.27	9010	33.18	0.97	Low	15	-	1464	2951	-	-	-	-	-	-	-	-	Archaea;Thaumarchaeota;Group C3;uncultured archaeon;;;	97.102	#N/A	0.263022	GCF_000429385.1_ASM42938v1_genomic.fna.gz	3.8e-08
2370	SAMD00200232	Mangrove_soil	FACS	455	3230750	47.51	16219	72.1	5.65	Medium	16	110	1021;468	2873	d__Bacteria	p__Bacteroidota	c__Bacteroidia	o__Bacteroidales	f__GCA-2748055	g__	s__	N/A	-	-	0.817707	0.263022	GCF_000739855.1_ASM73985v1_genomic.fna.gz	8.31e-08
2371	SAMD00200233	Mangrove_soil	FACS	732	3730423	61.66	10401	42.13	1.83	Low	17	111	-	1823	d__Bacteria	p__Myxococcota	c__Polyangia	o__Kofleriales	f__Kofleriaceae	g__	s__	N/A	-	-	#N/A	0.203604	GCF_000005845.2_ASM584v2_genomic.fna.gz	9.88e-28
2374	SAMD00200234	Mangrove_soil	FACS	264	1258468	49.85	9771	27.87	0	Low	9	109	1527	2856	d__Bacteria	p__Proteobacteria	c__Gammaproteobacteria	o__Pseudomonadales	f__Moraxellaceae	g__Enhydrobacter	s__Enhydrobacter aerosaccus	N/A	Bacteria;Proteobacteria;Gammaproteobacteria;Pseudomonadales;Moraxellaceae;Moraxella;Aptenodytes forsteri (emperor penguin)	100	#N/A	0.0943778	GCF_001679205.1_ASM167920v1_genomic.fna.gz	0
2376	SAMD00200235	Mangrove_soil	FACS	222	890554	53.78	7435	15.95	0	Low	4	110	1532	2889	d__Bacteria	p__Proteobacteria	c__Gammaproteobacteria	o__Betaproteobacteriales	f__Burkholderiaceae	g__Alcaligenes	s__	Genome domain questionable ( 10.8% Bacterial, 2.5% Archaeal)	Bacteria;Proteobacteria;Gammaproteobacteria;Pseudomonadales;Pseudomonadaceae;Pseudomonas;Pseudomonas sp. TKP	100	#N/A	0.125715	GCF_001708445.1_ASM170844v1_genomic.fna.gz	7.64e-183
2378	SAMD00200236	Mangrove_soil	FACS	364	1438415	56.87	6680	24.54	3.23	Low	11	-	-	-	d__Bacteria	p__Desulfobacterota	c__Desulfobacteria	o__Desulfobacterales	f__	g__	s__	N/A	-	-	#N/A	0.23011	GCF_000005845.2_ASM584v2_genomic.fna.gz	1.61e-16
2379	SAMD00200237	Mangrove_soil	FACS	684	4210840	39.53	11784	82.48	2.34	Medium	14	-	1039	1201;990	-	-	-	-	-	-	-	-	-	-	#N/A	0.23011	GCF_001708445.1_ASM170844v1_genomic.fna.gz	4.88e-15
2380	SAMD00200238	Mangrove_soil	FACS	385	3440637	48.44	24424	46.55	1.72	Low	11	-	622;883	-	d__Bacteria	p__Proteobacteria	c__Gammaproteobacteria	o__Pseudomonadales	f__Ketobacteraceae	g__GCA-2748575	s__	N/A	-	-	#N/A	0.263022	GCF_000005845.2_ASM584v2_genomic.fna.gz	1.01e-07
2381	SAMD00200239	Mangrove_soil	FACS	825	3443058	61.89	6824	50.73	4.03	Medium	18	111;107	1559;604	996;1759;2881	d__Bacteria	p__Gemmatimonadota	c__Gemmatimonadetes	o__SG8-23	f__	g__	s__	N/A	Bacteria;Gemmatimonadetes;Gemmatimonadetes;BD2-11 terrestrial group;uncultured bacterium;;	96.911	0.664668	0.203604	GCF_001641975.1_ASM164197v1_genomic.fna.gz	4.63e-28
2382	SAMD00200240	Mangrove_soil	FACS	780	4419566	48.69	10810	69.73	8.94	Medium	17	109	1533	2890;843	d__Bacteria	p__Hydrogenedentota	c__Hydrogenedentia	o__Hydrogenedentiales	f__	g__	s__	Genome has more than 10.0% of markers with multiple hits	Bacteria;Proteobacteria;Gammaproteobacteria;Pseudomonadales;Pseudomonadaceae;Pseudomonas;Pseudomonas psychrotolerans L19	99.935	0.644434	0.142009	GCF_001982645.1_ASM198264v1_genomic.fna.gz	2.74e-116
2384	SAMD00200241	Mangrove_soil	FACS	620	3638789	48.81	12601	43.1	3.45	Low	13	111	1538	2883	d__Bacteria	p__Proteobacteria	c__Gammaproteobacteria	o__Pseudomonadales	f__Ketobacteraceae	g__GCA-2748575	s__	N/A	Bacteria;Proteobacteria;Gammaproteobacteria;Oceanospirillales;Alcanivoracaceae;Alcanivorax;uncultured bacterium	92.829	#N/A	0.203604	GCF_000508205.1_ASM50820v1_genomic.fna.gz	2.76e-27
2386	SAMD00200242	Mangrove_soil	FACS	389	1955138	58.27	9273	45.19	9.16	Low	13	96;108;107	1533	2880	d__Bacteria	p__Actinobacteriota	c__Actinobacteria	o__Propionibacteriales	f__Propionibacteriaceae	g__Cutibacterium	s__	N/A	Bacteria;Proteobacteria;Betaproteobacteria;Burkholderiales;Alcaligenaceae;Achromobacter;Achromobacter insuavis AXX-A	98.565	#N/A	0.0444041	GCF_000144735.1_ASM14473v1_genomic.fna.gz	0
2388	SAMD00200243	Mangrove_soil	FACS	964	3665710	43.22	5732	71.16	27.76	Contamination	16	107;109;112	1533;427	2890;2617;986	-	-	-	-	-	-	-	-	-	-	#N/A	0.263022	GCF_000217695.1_ASM21769v2_genomic.fna.gz	1.21e-07
2389	SAMD00200244	Mangrove_soil	FACS	269	1979845	40.49	16525	75.82	4.44	Medium	15	110	1505;859	2865;2889	d__Bacteria	p__Campylobacterota	c__Campylobacteria	o__Campylobacterales	f__Sulfurovaceae	g__Sulfurovum	s__	N/A	Bacteria;Proteobacteria;Epsilonproteobacteria;Campylobacterales;Helicobacteraceae;Sulfurovum;uncultured Sulfurovum sp.	97.154	0.974344	0.182269	GCF_000508205.1_ASM50820v1_genomic.fna.gz	2.37e-46
2390	SAMD00200245	Mangrove_soil	FACS	862	2949432	54.39	5012	27.66	6.9	Low	14	110;109;112	1532;1527;1556	2889;2856;3034	d__Bacteria	p__Proteobacteria	c__Gammaproteobacteria	o__Pseudomonadales	f__Moraxellaceae	g__Enhydrobacter	s__	N/A	Bacteria;Proteobacteria;Gammaproteobacteria;Pseudomonadales;Pseudomonadaceae;Pseudomonas;Pseudomonas sp. TKP	100	#N/A	0.0943778	GCF_001679205.1_ASM167920v1_genomic.fna.gz	0
2393	SAMD00200246	Mangrove_soil	FACS	200	4644813	50.71	50963	99.9	0.33	High	21	111;111;111	632	2091;1046	d__Bacteria	p__Proteobacteria	c__Gammaproteobacteria	o__Enterobacterales	f__Enterobacteriaceae	g__Escherichia	s__Escherichia coli	N/A	-	-	N/A	0.000191626	GCF_001043215.1_ASM104321v1_genomic.fna.gz	0
2395	SAMD00200247	Mangrove_soil	FACS	174	1038865	45.54	23674	14.24	0	Low	13	-	1464	2951	-	-	-	-	-	-	-	-	Archaea;Thaumarchaeota;Group C3;uncultured archaeon;;;	97.102	#N/A	0.243761	GCF_000005845.2_ASM584v2_genomic.fna.gz	1.19e-12
2399	SAMD00200248	Mangrove_soil	FACS	499	3343059	41.96	14211	68.76	6.28	Medium	18	101	1538	2890	d__Bacteria	p__Bacteroidota	c__Rhodothermia	o__Balneolales	f__Balneolaceae	g__	s__	N/A	Bacteria;Bacteroidetes;Cytophagia;Order III;uncultured;uncultured bacterium;	98.136	0.870869	0.151946	GCF_001982645.1_ASM198264v1_genomic.fna.gz	2.55e-93
2401	SAMD00199737	Harbor_seawater	FACS	21	230890	52.36	32908	10.34	0	Low	3	-	-	-	-	-	-	-	-	-	-	-	-	-	#N/A	0.203604	GCF_000472185.1_HIMB11v1.0_genomic.fna.gz	1.29e-34
2405	SAMD00199738	Harbor_seawater	FACS	266	2116828	49.22	22772	50	5.17	Medium	14	109	1457	2546	d__Bacteria	p__Proteobacteria	c__Alphaproteobacteria	o__Rhodobacterales	f__Rhodobacteraceae	g__HIMB11	s__	N/A	Bacteria;Proteobacteria;Alphaproteobacteria;Rhodobacterales;Rhodobacteraceae;uncultured;uncultured Rhodobacteraceae bacterium	99.931	0.985576	0.080322	GCF_000472185.1_HIMB11v1.0_genomic.fna.gz	0
2407	SAMD00199739	Harbor_seawater	FACS	230	2540126	49.21	31166	75.87	1.92	Medium	17	109	1457	2819	d__Bacteria	p__Proteobacteria	c__Alphaproteobacteria	o__Rhodobacterales	f__Rhodobacteraceae	g__HIMB11	s__	N/A	Bacteria;Proteobacteria;Alphaproteobacteria;Rhodobacterales;Rhodobacteraceae;uncultured;uncultured Rhodobacteraceae bacterium	99.862	0.985564	0.0774628	GCF_000472185.1_HIMB11v1.0_genomic.fna.gz	0
2408	SAMD00199740	Harbor_seawater	FACS	199	963805	53.09	9950	10.32	2.18	Low	12	110;112	1481	2435;2201	d__Bacteria	p__Proteobacteria	c__Gammaproteobacteria	o__Pseudomonadales	f__Pseudomonadaceae	g__Pseudomonas_E	s__	N/A	Bacteria;Cyanobacteria;Cyanobacteria;SubsectionI;FamilyI;Synechococcus;Synechococcus sp. WH 8109	99.932	#N/A	0.142009	GCF_001982645.1_ASM198264v1_genomic.fna.gz	4.98e-126
2409	SAMD00199741	Harbor_seawater	FACS	259	2508795	49.38	30786	76.48	0.97	Medium	20	109	1457	2819	d__Bacteria	p__Proteobacteria	c__Alphaproteobacteria	o__Rhodobacterales	f__Rhodobacteraceae	g__HIMB11	s__	N/A	Bacteria;Proteobacteria;Alphaproteobacteria;Rhodobacterales;Rhodobacteraceae;uncultured;uncultured Rhodobacteraceae bacterium	99.931	0.985489	0.0719629	GCF_000472185.1_HIMB11v1.0_genomic.fna.gz	0
2410	SAMD00199742	Harbor_seawater	FACS	163	327573	32.84	2268	0	0	0	1	-	741	-	-	-	-	-	-	-	-	-	-	-	#N/A	0.197292	GCF_000299115.1_ASM29911v1_genomic.fna.gz	4.29e-39
2411	SAMD00199743	Harbor_seawater	FACS	418	1227894	31.96	4009	73.73	5.49	Medium	13	109	1497	2725	d__Bacteria	p__Proteobacteria	c__Alphaproteobacteria	o__TMED127	f__TMED127	g__TMED13	s__	N/A	Bacteria;Proteobacteria;Alphaproteobacteria;Rickettsiales;S25-593;uncultured bacterium;	99.864	0.97602	0.23011	GCF_000967305.2_ASM96730v2_genomic.fna.gz	9.11e-17
2414	SAMD00199744	Harbor_seawater	FACS	238	940175	44.1	6274	17.24	0	Low	5	109	835;769	2857	d__Bacteria	p__Proteobacteria	c__Gammaproteobacteria	o__Pseudomonadales	f__Moraxellaceae	g__Enhydrobacter	s__	Genome domain questionable ( 11.7% Bacterial, 3.3% Archaeal)	-	-	#N/A	0.0799006	GCF_001982645.1_ASM198264v1_genomic.fna.gz	0
2416	SAMD00199745	Harbor_seawater	FACS	81	151032	38.96	1886	0	0	0	3	-	1527	2637;1052	-	-	-	-	-	-	-	-	Bacteria;Proteobacteria;Gammaproteobacteria;Pseudomonadales;Moraxellaceae;Moraxella;Aptenodytes forsteri (emperor penguin)	99.934	#N/A	0.161822	GCF_001982645.1_ASM198264v1_genomic.fna.gz	1.26e-91
2417	SAMD00199746	Harbor_seawater	FACS	168	561997	54.12	4936	3.51	0	Low	1	-	-	-	-	-	-	-	-	-	-	-	-	-	#N/A	0.151946	GCF_000508205.1_ASM50820v1_genomic.fna.gz	5.4e-103
2418	SAMD00199747	Harbor_seawater	FACS	292	2461259	49.16	23802	69.3	0	Medium	15	109	1456	2821	d__Bacteria	p__Proteobacteria	c__Alphaproteobacteria	o__Rhodobacterales	f__Rhodobacteraceae	g__HIMB11	s__	N/A	Bacteria;Proteobacteria;Alphaproteobacteria;Rhodobacterales;Rhodobacteraceae;uncultured;Rhodobacteraceae bacterium HIMB11	99.862	0.987209	0.0560862	GCF_000472185.1_HIMB11v1.0_genomic.fna.gz	0
2419	SAMD00199748	Harbor_seawater	FACS	265	1897760	49.37	20227	37.93	1.72	Low	14	-	856	-	d__Bacteria	p__Proteobacteria	c__Alphaproteobacteria	o__Rhodobacterales	f__Rhodobacteraceae	g__HIMB11	s__	N/A	-	-	#N/A	0.0838645	GCF_000472185.1_HIMB11v1.0_genomic.fna.gz	0
2421	SAMD00199749	Harbor_seawater	FACS	433	1878487	57.94	7866	58.93	3.01	Medium	16	110;111	1273	1689;1070;1754;1435;1364;1250	d__Bacteria	p__Cyanobacteriota	c__Cyanobacteriia	o__Synechococcales_A	f__Cyanobiaceae	g__Synechococcus_C	s__	N/A	Bacteria;Cyanobacteria;Cyanobacteria;SubsectionI;FamilyI;Synechococcus;Synechococcus sp. NIBB 1026	99.686	0.970458	0.138572	GCF_000063505.1_ASM6350v1_genomic.fna.gz	7.96e-132
2422	SAMD00199750	Harbor_seawater	FACS	246	2213540	48.16	28202	72.41	13.79	Contamination	18	109	1527	2654	-	-	-	-	-	-	-	-	-	-	#N/A	0.0400373	GCF_000227525.1_ASM22752v2_genomic.fna.gz	0
2424	SAMD00199751	Harbor_seawater	FACS	110	409146	52.73	6340	7.76	0	Low	6	112	1481	2864	-	-	-	-	-	-	-	-	Bacteria;Cyanobacteria;Cyanobacteria;SubsectionI;FamilyI;Synechococcus;Synechococcus sp. WH 8109	99.932	#N/A	0.159146	GCF_000012625.1_ASM1262v1_genomic.fna.gz	2.41e-90
2425	SAMD00199752	Harbor_seawater	FACS	166	1027132	59.03	14494	28.42	1.39	Low	13	112	1481	2864	d__Bacteria	p__Cyanobacteriota	c__Cyanobacteriia	o__Synechococcales_A	f__Cyanobiaceae	g__Synechococcus_C	s__GCA_001628295.1	N/A	Bacteria;Cyanobacteria;Cyanobacteria;SubsectionI;FamilyI;Synechococcus;Synechococcus sp. WH 8109	99.932	#N/A	0.0943778	GCF_000161795.2_ASM16179v2_genomic.fna.gz	0
2426	SAMD00199753	Harbor_seawater	FACS	346	2529813	50.06	19013	72.33	4.8	Medium	18	109	1457	2819	d__Bacteria	p__Proteobacteria	c__Alphaproteobacteria	o__Rhodobacterales	f__Rhodobacteraceae	g__HIMB11	s__	N/A	Bacteria;Proteobacteria;Alphaproteobacteria;Rhodobacterales;Rhodobacteraceae;uncultured;uncultured Rhodobacteraceae bacterium	99.793	0.985089	0.0843302	GCF_000472185.1_HIMB11v1.0_genomic.fna.gz	0
2427	SAMD00199754	Harbor_seawater	FACS	193	1397510	31.76	13443	94.75	6.11	Medium	19	109	1470	2749	d__Bacteria	p__Proteobacteria	c__Alphaproteobacteria	o__Pelagibacterales	f__Pelagibacteraceae	g__Pelagibacter	s__	N/A	Bacteria;Proteobacteria;Alphaproteobacteria;SAR11 clade;Surface 1;Candidatus Pelagibacter ubique;	99.456	0.983561	0.129604	GCF_000299095.1_ASM29909v1_genomic.fna.gz	6.67e-169
2428	SAMD00199755	Harbor_seawater	FACS	217	449154	51.89	2100	0	0	0	0	-	-	-	-	-	-	-	-	-	-	-	-	-	#N/A	0.186761	GCF_000472185.1_HIMB11v1.0_genomic.fna.gz	8.4e-48
2429	SAMD00199756	Harbor_seawater	FACS	316	1844455	57.76	14064	63.88	0.14	Medium	19	111	396;1160	1275;1314	d__Bacteria	p__Cyanobacteriota	c__Cyanobacteriia	o__Synechococcales_A	f__Cyanobiaceae	g__Synechococcus_C	s__	N/A	-	-	0.971692	0.132399	GCF_000063505.1_ASM6350v1_genomic.fna.gz	1.9e-152
2431	SAMD00199757	Harbor_seawater	FACS	498	1504250	34.52	4271	65.2	19.44	Contamination	16	109;110	1527;1532;1523	2856;2889;1491;1149	-	-	-	-	-	-	-	-	-	-	#N/A	0.149777	GCF_000175915.1_ASM17591v1_genomic.fna.gz	2.34e-102
2434	SAMD00199758	Harbor_seawater	FACS	297	963296	58.11	5292	4.17	0	Low	10	110	-	1028	d__Bacteria	p__Proteobacteria	c__Gammaproteobacteria	o__Pseudomonadales	f__Pseudomonadaceae	g__Pseudomonas_E	s__Pseudomonas_E sp27	Genome domain questionable ( 10.8% Bacterial, 2.5% Archaeal)	-	-	#N/A	0.0834041	GCF_001708445.1_ASM170844v1_genomic.fna.gz	0
2435	SAMD00199759	Harbor_seawater	FACS	184	551498	55.53	5030	0	0	0	10	-	1532	2889	-	-	-	-	-	-	-	-	Bacteria;Proteobacteria;Gammaproteobacteria;Pseudomonadales;Pseudomonadaceae;Pseudomonas;Pseudomonas sp. TKP	100	#N/A	0.12827	GCF_001708445.1_ASM170844v1_genomic.fna.gz	8.95e-179
2437	SAMD00199760	Harbor_seawater	FACS	343	1995012	61.9	11575	59.64	6.05	Medium	14	111	1533	1928;1029;1022	d__Bacteria	p__Proteobacteria	c__Gammaproteobacteria	o__Pseudomonadales	f__HTCC2089	g__	s__	N/A	Bacteria;Proteobacteria;Gammaproteobacteria;Oceanospirillales;OM182 clade;marine metagenome;	99.671	0.792809	0.154223	GCF_001708445.1_ASM170844v1_genomic.fna.gz	2.41e-88
2438	SAMD00199761	Harbor_seawater	FACS	433	2214967	38.05	9330	83.96	26.09	Contamination	20	109;111	1263;1489	2856;2707	-	-	-	-	-	-	-	-	-	-	#N/A	0.0610707	GCF_000299115.1_ASM29911v1_genomic.fna.gz	0
2439	SAMD00199762	Harbor_seawater	FACS	135	637767	53.14	10478	0	0	0	4	-	1533	1430	-	-	-	-	-	-	-	-	Bacteria;Proteobacteria;Betaproteobacteria;Burkholderiales;Alcaligenaceae;Alcaligenes;Alcaligenes faecalis	100	#N/A	0.124491	GCF_001982645.1_ASM198264v1_genomic.fna.gz	4.38e-195
2442	SAMD00199763	Harbor_seawater	FACS	75	287178	54.52	7006	6.09	0.04	Low	4	-	-	-	d__Bacteria	p__Proteobacteria	c__Alphaproteobacteria	o__Rhodobacterales	f__Rhodobacteraceae	g__HIMB11	s__	N/A	-	-	#N/A	0.164662	GCF_000472185.1_HIMB11v1.0_genomic.fna.gz	1.12e-81
2445	SAMD00199764	Harbor_seawater	FACS	217	1730531	48.87	29155	46.55	3.45	Low	17	109;110	1457	2819;2186	d__Bacteria	p__Proteobacteria	c__Alphaproteobacteria	o__Rhodobacterales	f__Rhodobacteraceae	g__HIMB11	s__	N/A	Bacteria;Proteobacteria;Alphaproteobacteria;Rhodobacterales;Rhodobacteraceae;uncultured;uncultured Rhodobacteraceae bacterium	99.931	#N/A	0.0903831	GCF_000472185.1_HIMB11v1.0_genomic.fna.gz	0
2448	SAMD00199765	Harbor_seawater	FACS	204	488343	54.75	2680	8.33	0	Low	0	-	-	-	-	-	-	-	-	-	-	-	-	-	#N/A	0.167688	GCF_001708445.1_ASM170844v1_genomic.fna.gz	1.14e-72
2449	SAMD00199766	Harbor_seawater	FACS	261	1326012	59.15	10359	34.38	2.76	Low	17	111	1479	2863	d__Bacteria	p__Cyanobacteriota	c__Cyanobacteriia	o__Synechococcales_A	f__Cyanobiaceae	g__Synechococcus_C	s__	N/A	Bacteria;Cyanobacteria;Cyanobacteria;SubsectionI;FamilyI;Synechococcus;Synechococcus sp. NIBB 1026	99.255	#N/A	0.154223	GCF_000063505.1_ASM6350v1_genomic.fna.gz	1.79e-93
2450	SAMD00199767	Harbor_seawater	FACS	278	1887796	49.01	20475	50.41	0.44	Medium	16	109	1457	2558	d__Bacteria	p__Proteobacteria	c__Alphaproteobacteria	o__Rhodobacterales	f__Rhodobacteraceae	g__HIMB11	s__	N/A	Bacteria;Proteobacteria;Alphaproteobacteria;Rhodobacterales;Rhodobacteraceae;uncultured;uncultured Rhodobacteraceae bacterium	99.793	0.985629	0.0867434	GCF_000472185.1_HIMB11v1.0_genomic.fna.gz	0
2453	SAMD00199768	Harbor_seawater	FACS	85	182567	57.54	2317	0	0	0	6	-	856	1646	-	-	-	-	-	-	-	-	-	-	#N/A	0.178173	GCF_001708445.1_ASM170844v1_genomic.fna.gz	3.69e-62
2455	SAMD00199769	Harbor_seawater	FACS	327	735870	49.95	2434	12.92	0	Low	4	-	-	-	-	-	-	-	-	-	-	-	-	-	#N/A	0.170926	GCF_000472185.1_HIMB11v1.0_genomic.fna.gz	7.14e-66
2457	SAMD00199770	Harbor_seawater	FACS	77	957055	36.09	37701	66.81	0.57	Medium	19	-	1518	2707	d__Bacteria	p__Proteobacteria	c__Gammaproteobacteria	o__SAR86	f__TMED112	g__	s__	N/A	Bacteria;Proteobacteria;Gammaproteobacteria;Oceanospirillales;SAR86 clade;uncultured bacterium;	99.73	0.928941	0.263022	GCF_000012345.1_ASM1234v1_genomic.fna.gz	7.89e-09
2459	SAMD00199771	Harbor_seawater	FACS	332	2858590	49.92	19638	80.16	2.19	Medium	21	109	1457	2819	d__Bacteria	p__Proteobacteria	c__Alphaproteobacteria	o__Rhodobacterales	f__Rhodobacteraceae	g__HIMB11	s__	N/A	Bacteria;Proteobacteria;Alphaproteobacteria;Rhodobacterales;Rhodobacteraceae;uncultured;uncultured Rhodobacteraceae bacterium	99.862	0.985299	0.0774628	GCF_000472185.1_HIMB11v1.0_genomic.fna.gz	0
2460	SAMD00199772	Harbor_seawater	FACS	187	562270	57.68	4073	3.45	0	Low	7	-	-	-	-	-	-	-	-	-	-	-	-	-	#N/A	0.130979	GCF_000508205.1_ASM50820v1_genomic.fna.gz	1.76e-167
2462	SAMD00199773	Harbor_seawater	FACS	283	882065	42.89	5013	8.33	0	Low	2	-	1052	-	d__Bacteria	p__Proteobacteria	c__Gammaproteobacteria	o__Pseudomonadales	f__Moraxellaceae	g__Enhydrobacter	s__	N/A	-	-	#N/A	0.0898429	GCF_001188545.1_ASM118854v1_genomic.fna.gz	0
2500	SAMD00199774	Harbor_seawater	FACS	242	2086076	49.88	23991	60.19	2.35	Medium	19	109	1205	2817	d__Bacteria	p__Proteobacteria	c__Alphaproteobacteria	o__Rhodobacterales	f__Rhodobacteraceae	g__HIMB11	s__	N/A	-	-	0.986241	0.0887833	GCF_000472185.1_HIMB11v1.0_genomic.fna.gz	0
2501	SAMD00199775	Harbor_seawater	FACS	228	2294607	55.51	27827	20.69	0	Low	12	-	1534	1674;1286	d__Bacteria	p__Proteobacteria	c__Gammaproteobacteria	o__	f__	g__	s__	N/A	Bacteria;Proteobacteria;Gammaproteobacteria;Chromatiales;Chromatiaceae;Nitrosococcus;uncultured bacterium	98.666	#N/A	0.161822	GCF_000227525.1_ASM22752v2_genomic.fna.gz	1.81e-76
2503	SAMD00199776	Harbor_seawater	FACS	176	432583	42.13	3188	6.9	1.72	Low	4	109	-	-	-	-	-	-	-	-	-	-	-	-	#N/A	0.129604	GCF_001188545.1_ASM118854v1_genomic.fna.gz	9.04e-178
2505	SAMD00199777	Harbor_seawater	FACS	121	348776	57.69	3960	0	0	0	2	-	-	-	-	-	-	-	-	-	-	-	-	-	#N/A	0.145727	GCF_000508205.1_ASM50820v1_genomic.fna.gz	1.46e-123
2506	SAMD00199778	Harbor_seawater	FACS	176	2852643	49.81	68510	93.72	0.45	High	18	109	1457	2819	d__Bacteria	p__Proteobacteria	c__Alphaproteobacteria	o__Rhodobacterales	f__Rhodobacteraceae	g__HIMB11	s__	N/A	Bacteria;Proteobacteria;Alphaproteobacteria;Rhodobacterales;Rhodobacteraceae;uncultured;uncultured Rhodobacteraceae bacterium	99.862	0.986365	0.0556462	GCF_000472185.1_HIMB11v1.0_genomic.fna.gz	0
2507	SAMD00199779	Harbor_seawater	FACS	317	862548	57.56	3468	25.46	3.89	Low	9	108	-	2862	d__Bacteria	p__Cyanobacteriota	c__Cyanobacteriia	o__Synechococcales_A	f__Cyanobiaceae	g__Synechococcus_C	s__	N/A	-	-	#N/A	0.142009	GCF_000195975.1_ASM19597v1_genomic.fna.gz	2.71e-127
2509	SAMD00199780	Harbor_seawater	FACS	120	286263	52.19	3056	0	0	0	3	-	-	-	-	-	-	-	-	-	-	-	-	-	#N/A	0.243761	GCF_001429205.1_Root9_genomic.fna.gz	4.03e-14
2510	SAMD00199781	Harbor_seawater	FACS	408	1942540	51.62	9362	51.72	16.38	Contamination	15	112;109	1481	2864	-	-	-	-	-	-	-	-	-	-	#N/A	0.0759181	GCF_001982645.1_ASM198264v1_genomic.fna.gz	0
2511	SAMD00199782	Harbor_seawater	FACS	281	2015588	56.28	19251	65.84	3.38	Medium	16	111;109	1480	2863;1641	d__Bacteria	p__Cyanobacteriota	c__Cyanobacteriia	o__Synechococcales_A	f__Cyanobiaceae	g__Synechococcus_C	s__	N/A	Bacteria;Cyanobacteria;Cyanobacteria;SubsectionI;FamilyI;Synechococcus;Synechococcus sp. NIBB 1026	99.593	0.970979	0.133864	GCF_001679205.1_ASM167920v1_genomic.fna.gz	7.12e-146
2512	SAMD00199783	Harbor_seawater	FACS	31	130971	44.3	33971	0	0	0	2	-	-	-	-	-	-	-	-	-	-	-	-	-	#N/A	0.174408	GCF_000175915.1_ASM17591v1_genomic.fna.gz	1.16e-69
2516	SAMD00199784	Harbor_seawater	FACS	165	1311450	58.07	25729	39.92	1.1	Low	17	110	1528	2885	d__Bacteria	p__Proteobacteria	c__Gammaproteobacteria	o__Pseudomonadales	f__Halieaceae	g__Luminiphilus	s__	N/A	Bacteria;Proteobacteria;Gammaproteobacteria;Cellvibrionales;Halieaceae;OM60(NOR5) clade;uncultured bacterium	99.799	#N/A	0.243761	GCF_000005845.2_ASM584v2_genomic.fna.gz	2.09e-12
2517	SAMD00199785	Harbor_seawater	FACS	160	348608	53.26	2158	6.9	0	Low	2	110	514	2889	-	-	-	-	-	-	-	-	-	-	#N/A	0.191731	GCF_001708465.1_ASM170846v1_genomic.fna.gz	2.07e-43
2520	SAMD00199786	Harbor_seawater	FACS	369	1943108	49.36	13123	34.48	1.72	Low	15	109;109;109;109;109;109;109;109;109;109	1162	2768	d__Bacteria	p__Proteobacteria	c__Alphaproteobacteria	o__Rhodobacterales	f__Rhodobacteraceae	g__HIMB11	s__	N/A	-	-	#N/A	0.0914855	GCF_000472185.1_HIMB11v1.0_genomic.fna.gz	0
2521	SAMD00199787	Harbor_seawater	FACS	170	1541412	49.52	49251	41.74	0.34	Low	14	109	1457	2819	d__Bacteria	p__Proteobacteria	c__Alphaproteobacteria	o__Rhodobacterales	f__Rhodobacteraceae	g__HIMB11	s__	N/A	Bacteria;Proteobacteria;Alphaproteobacteria;Rhodobacterales;Rhodobacteraceae;uncultured;uncultured Rhodobacteraceae bacterium	99.862	#N/A	0.107658	GCF_000472185.1_HIMB11v1.0_genomic.fna.gz	3.56e-274
2523	SAMD00199788	Harbor_seawater	FACS	28	364209	51.23	44409	11.44	0.82	Low	6	110	1532	2889	d__Bacteria	p__Proteobacteria	c__Alphaproteobacteria	o__Rhodobacterales	f__Rhodobacteraceae	g__HIMB11	s__	N/A	Bacteria;Proteobacteria;Gammaproteobacteria;Pseudomonadales;Pseudomonadaceae;Pseudomonas;Pseudomonas sp. TKP	100	#N/A	0.138572	GCF_000472185.1_HIMB11v1.0_genomic.fna.gz	5.07e-146
2525	SAMD00199789	Harbor_seawater	FACS	228	1773059	46.43	21277	77.03	1.07	Medium	19	110	667;835	2333;1259	d__Bacteria	p__Proteobacteria	c__Gammaproteobacteria	o__	f__	g__	s__	N/A	-	-	0.521603	0.210897	GCF_000508205.1_ASM50820v1_genomic.fna.gz	1.52e-24
2529	SAMD00199790	Harbor_seawater	FACS	238	1177020	57.55	11525	32.32	1.63	Low	14	112	1193	2863	d__Bacteria	p__Cyanobacteriota	c__Cyanobacteriia	o__Synechococcales_A	f__Cyanobiaceae	g__Synechococcus_C	s__	N/A	-	-	#N/A	0.186761	GCF_001708445.1_ASM170844v1_genomic.fna.gz	9.71e-44
2530	SAMD00199791	Harbor_seawater	FACS	454	1351838	56.64	3903	30.91	3.4	Low	13	-	463;580	2863;1979;1634	d__Bacteria	p__Cyanobacteriota	c__Cyanobacteriia	o__Synechococcales_A	f__Cyanobiaceae	g__Synechococcus_C	s__	N/A	-	-	#N/A	0.178173	GCF_000063505.1_ASM6350v1_genomic.fna.gz	6.14e-54
2531	SAMD00199792	Harbor_seawater	FACS	49	84781	51.22	1376	0	0	0	0	-	-	-	-	-	-	-	-	-	-	-	-	-	#N/A	0.23011	GCF_000739855.1_ASM73985v1_genomic.fna.gz	5.26e-21
2533	SAMD00199793	Harbor_seawater	FACS	57	197298	57.02	5282	0	0	0	0	-	1356	-	-	-	-	-	-	-	-	-	Bacteria;Proteobacteria;Gammaproteobacteria;Enterobacteriales;Enterobacteriaceae;Escherichia-Shigella;Escherichia coli str. K-12 substr. MG1655	100	#N/A	0.174408	GCF_000508205.1_ASM50820v1_genomic.fna.gz	3.08e-67
2534	SAMD00199794	Harbor_seawater	FACS	240	1868762	37.77	19032	75.9	22.09	Contamination	20	109	1527	2856	-	-	-	-	-	-	-	-	-	-	#N/A	0.0723061	GCF_000299115.1_ASM29911v1_genomic.fna.gz	0
2535	SAMD00199795	Harbor_seawater	FACS	75	311104	50	9073	8.33	0	Low	6	109	1527	2856	-	-	-	-	-	-	-	-	Bacteria;Proteobacteria;Gammaproteobacteria;Pseudomonadales;Moraxellaceae;Moraxella;Aptenodytes forsteri (emperor penguin)	99.934	#N/A	0.159146	GCF_001679205.1_ASM167920v1_genomic.fna.gz	3.68e-92
2536	SAMD00199796	Harbor_seawater	FACS	75	430324	38.06	32213	29.84	0.48	Low	9	-	1518	2709	d__Bacteria	p__Proteobacteria	c__Gammaproteobacteria	o__SAR86	f__TMED112	g__GCA-2716745	s__	N/A	Bacteria;Proteobacteria;Gammaproteobacteria;Oceanospirillales;SAR86 clade;uncultured bacterium;	99.662	#N/A	0.219531	GCF_001641975.1_ASM164197v1_genomic.fna.gz	4.45e-23
2537	SAMD00199797	Harbor_seawater	FACS	262	2595768	49.79	35131	72.62	2.91	Medium	17	109;107;110	1457	2819	d__Bacteria	p__Proteobacteria	c__Alphaproteobacteria	o__Rhodobacterales	f__Rhodobacteraceae	g__HIMB11	s__	N/A	Bacteria;Proteobacteria;Alphaproteobacteria;Rhodobacterales;Rhodobacteraceae;uncultured;uncultured Rhodobacteraceae bacterium	99.931	0.984791	0.0799006	GCF_000472185.1_HIMB11v1.0_genomic.fna.gz	0
2539	SAMD00199798	Harbor_seawater	FACS	177	390453	56.28	2413	5.21	0	Low	5	-	1532	1594	-	-	-	-	-	-	-	-	Bacteria;Proteobacteria;Gammaproteobacteria;Pseudomonadales;Pseudomonadaceae;Pseudomonas;Pseudomonas sp. TKP	100	#N/A	0.136948	GCF_000508205.1_ASM50820v1_genomic.fna.gz	4.94e-150
2540	SAMD00199799	Harbor_seawater	FACS	158	339162	56.13	2325	6.25	0	Low	2	-	871	-	-	-	-	-	-	-	-	-	-	-	#N/A	0.170926	GCF_000508205.1_ASM50820v1_genomic.fna.gz	1.42e-69
2541	SAMD00199800	Harbor_seawater	FACS	153	1714964	48.82	51030	87.99	0	Medium	20	110	-	840	d__Bacteria	p__Proteobacteria	c__Alphaproteobacteria	o__Puniceispirillales	f__Puniceispirillaceae	g__	s__	N/A	-	-	0.805281	0.243761	GCF_000024465.1_ASM2446v1_genomic.fna.gz	2.3e-12
2542	SAMD00199801	Harbor_seawater	FACS	343	2248772	48.65	15433	64.97	6.38	Medium	17	109;109	1457	987;1494;986	d__Bacteria	p__Proteobacteria	c__Alphaproteobacteria	o__Rhodobacterales	f__Rhodobacteraceae	g__HIMB11	s__	N/A	Bacteria;Proteobacteria;Alphaproteobacteria;Rhodobacterales;Rhodobacteraceae;uncultured;uncultured Rhodobacteraceae bacterium	99.862	0.986589	0.0659724	GCF_000472185.1_HIMB11v1.0_genomic.fna.gz	0
2543	SAMD00199802	Harbor_seawater	FACS	352	1840221	56.85	10265	53.26	5.8	Medium	17	111;111;109	1479;1479	2863;2863;1097	d__Bacteria	p__Cyanobacteriota	c__Cyanobacteriia	o__Synechococcales_A	f__Cyanobiaceae	g__Synechococcus_C	s__	N/A	Bacteria;Cyanobacteria;Cyanobacteria;SubsectionI;FamilyI;Synechococcus;Synechococcus sp. NIBB 1026	99.39	0.9539	0.125715	GCF_001982645.1_ASM198264v1_genomic.fna.gz	1.95e-177
2544	SAMD00199803	Harbor_seawater	FACS	169	517381	51.68	4289	0	0	0	4	66;110;66;66;66;66	1399;817;556;517	2889;2889;2889;950;915	-	-	-	-	-	-	-	-	Bacteria;Proteobacteria;Gammaproteobacteria;Pseudomonadales;Pseudomonadaceae;Pseudomonas;Pseudomonas sp. TKP	100	#N/A	0.12827	GCF_001708465.1_ASM170846v1_genomic.fna.gz	1.12e-179
2545	SAMD00199804	Harbor_seawater	FACS	120	342401	53.91	3912	4.17	0	Low	7	111	-	2619	-	-	-	-	-	-	-	-	-	-	#N/A	0.159146	GCF_001708445.1_ASM170844v1_genomic.fna.gz	5.98e-91
2546	SAMD00199805	Harbor_seawater	FACS	253	2401438	50.15	28330	57.76	1.72	Medium	18	109	1457	2819	d__Bacteria	p__Proteobacteria	c__Alphaproteobacteria	o__Rhodobacterales	f__Rhodobacteraceae	g__HIMB11	s__	N/A	Bacteria;Proteobacteria;Alphaproteobacteria;Rhodobacterales;Rhodobacteraceae;uncultured;uncultured Rhodobacteraceae bacterium	99.931	0.98561	0.0762985	GCF_000472185.1_HIMB11v1.0_genomic.fna.gz	0
2547	SAMD00199806	Harbor_seawater	FACS	99	245134	54.55	3015	0	0	0	3	-	1405	-	-	-	-	-	-	-	-	-	Bacteria;Proteobacteria;Gammaproteobacteria;Pseudomonadales;Pseudomonadaceae;Pseudomonas;Pseudomonas sp. TKP	100	#N/A	0.159146	GCF_000508205.1_ASM50820v1_genomic.fna.gz	1.94e-93
2548	SAMD00199807	Harbor_seawater	FACS	345	1509996	59.48	9183	34.83	0	Low	14	110	1480	2863	d__Bacteria	p__Cyanobacteriota	c__Cyanobacteriia	o__Synechococcales_A	f__Cyanobiaceae	g__RCC307	s__	N/A	Bacteria;Cyanobacteria;Cyanobacteria;SubsectionI;FamilyI;Synechococcus;uncultured bacterium	99.931	#N/A	0.12101	GCF_001708445.1_ASM170844v1_genomic.fna.gz	2.7e-196
2549	SAMD00199808	Harbor_seawater	FACS	202	1840647	49.73	28848	57.8	1.75	Medium	15	109	1457	2819	d__Bacteria	p__Proteobacteria	c__Alphaproteobacteria	o__Rhodobacterales	f__Rhodobacteraceae	g__HIMB11	s__	N/A	Bacteria;Proteobacteria;Alphaproteobacteria;Rhodobacterales;Rhodobacteraceae;uncultured;uncultured Rhodobacteraceae bacterium	99.931	0.986034	0.0931964	GCF_000472185.1_HIMB11v1.0_genomic.fna.gz	0
2550	SAMD00199809	Harbor_seawater	FACS	208	1182621	47.45	12075	29.33	5.75	Low	11	109	1527	2856	d__Bacteria	p__Proteobacteria	c__Gammaproteobacteria	o__Pseudomonadales	f__Moraxellaceae	g__Enhydrobacter	s__	N/A	Bacteria;Proteobacteria;Gammaproteobacteria;Pseudomonadales;Moraxellaceae;Moraxella;Aptenodytes forsteri (emperor penguin)	99.934	#N/A	0.0824989	GCF_001982645.1_ASM198264v1_genomic.fna.gz	0
2552	SAMD00199810	Harbor_seawater	FACS	279	1829818	55.09	15100	36.49	6.03	Low	14	109	1457	2821	d__Bacteria	p__Proteobacteria	c__Gammaproteobacteria	o__Pseudomonadales	f__Halieaceae	g__Luminiphilus	s__	N/A	Bacteria;Proteobacteria;Alphaproteobacteria;Rhodobacterales;Rhodobacteraceae;uncultured;uncultured Rhodobacteraceae bacterium	99.931	#N/A	0.151946	GCF_001679205.1_ASM167920v1_genomic.fna.gz	2.97e-96
2553	SAMD00199811	Harbor_seawater	FACS	175	484732	54.09	3549	0	0	0	4	111;80	1532;403;730	2694	-	-	-	-	-	-	-	-	Bacteria;Proteobacteria;Gammaproteobacteria;Pseudomonadales;Pseudomonadaceae;Pseudomonas;Pseudomonas sp. TKP	99.935	#N/A	0.161822	GCF_001708445.1_ASM170844v1_genomic.fna.gz	3.87e-83
2554	SAMD00199812	Harbor_seawater	FACS	127	324374	51.25	3081	0	0	0	0	-	-	-	-	-	-	-	-	-	-	-	-	-	#N/A	0.243761	GCF_000012625.1_ASM1262v1_genomic.fna.gz	4.63e-14
2555	SAMD00199813	Harbor_seawater	FACS	193	442270	54.82	2486	5.42	0	Low	7	110	1532	2332;1244	-	-	-	-	-	-	-	-	Bacteria;Proteobacteria;Gammaproteobacteria;Pseudomonadales;Pseudomonadaceae;Pseudomonas;Pseudomonas sp. TKP	100	#N/A	0.154223	GCF_001708465.1_ASM170846v1_genomic.fna.gz	1.04e-99
2556	SAMD00199814	Harbor_seawater	FACS	469	1289641	55.69	3508	27.3	0	Low	15	112	1480	904	d__Bacteria	p__Cyanobacteriota	c__Cyanobacteriia	o__Synechococcales_A	f__Cyanobiaceae	g__Synechococcus_C	s__	N/A	Bacteria;Cyanobacteria;Cyanobacteria;SubsectionI;FamilyI;Synechococcus;Synechococcus sp. KORDI-52	99.662	#N/A	0.151946	GCF_001182765.1_WH8103.1_genomic.fna.gz	1.34e-98
2557	SAMD00199815	Harbor_seawater	FACS	355	1924095	58.49	11256	48.76	6.37	Low	15	107;112	1481	2873	d__Bacteria	p__Cyanobacteriota	c__Cyanobacteriia	o__Synechococcales_A	f__Cyanobiaceae	g__Synechococcus_C	s__	N/A	Bacteria;Cyanobacteria;Cyanobacteria;SubsectionI;FamilyI;Synechococcus;Synechococcus sp. WH 8109	99.932	#N/A	0.0882637	GCF_000161795.2_ASM16179v2_genomic.fna.gz	0
2558	SAMD00199816	Harbor_seawater	FACS	319	2759139	55.89	28392	75.68	11.17	Contamination	19	110	1528	2493	-	-	-	-	-	-	-	-	-	-	#N/A	0.129604	GCF_001982645.1_ASM198264v1_genomic.fna.gz	1.22e-158
2560	SAMD00199817	Harbor_seawater	FACS	333	989434	51.89	3874	0	0	0	6	-	1532;519	1121	-	-	-	-	-	-	-	-	Bacteria;Proteobacteria;Gammaproteobacteria;Pseudomonadales;Pseudomonadaceae;Pseudomonas;Pseudomonas sp. TKP	100	#N/A	0.112887	GCF_001708445.1_ASM170844v1_genomic.fna.gz	9.9e-246
2561	SAMD00199818	Harbor_seawater	FACS	386	1461847	48.43	5461	36.77	9.58	Low	15	109	1456	2819	d__Bacteria	p__Proteobacteria	c__Alphaproteobacteria	o__Rhodobacterales	f__Rhodobacteraceae	g__HIMB11	s__GCF_000472185.1	N/A	Bacteria;Proteobacteria;Alphaproteobacteria;Rhodobacterales;Rhodobacteraceae;uncultured;Rhodobacteraceae bacterium HIMB11	99.931	#N/A	0.057671	GCF_000472185.1_HIMB11v1.0_genomic.fna.gz	0
2563	SAMD00199819	Harbor_seawater	FACS	468	1711777	58	6104	29.31	0	Low	9	-	1482	2437	d__Bacteria	p__Proteobacteria	c__Alphaproteobacteria	o__Puniceispirillales	f__Puniceispirillaceae	g__UBA8309	s__	N/A	Bacteria;Proteobacteria;Alphaproteobacteria;Rickettsiales;SAR116 clade;uncultured bacterium;	99.517	#N/A	0.191731	GCF_001708445.1_ASM170844v1_genomic.fna.gz	6.91e-38
2564	SAMD00199820	Harbor_seawater	FACS	186	1424242	54.46	24570	52.84	4.26	Medium	18	111	1534	2869	d__Bacteria	p__Proteobacteria	c__Gammaproteobacteria	o__Pseudomonadales	f__Litoricolaceae	g__	s__	N/A	Bacteria;Proteobacteria;Gammaproteobacteria;Oceanospirillales;Litoricolaceae;Litoricola;Litoricola marina	98.031	0.747798	0.14383	GCF_000508205.1_ASM50820v1_genomic.fna.gz	2.68e-115
2566	SAMD00199821	Harbor_seawater	FACS	317	1048535	45.64	4802	17.24	19.83	Contamination	12	108;109	1527	2880	-	-	-	-	-	-	-	-	-	-	#N/A	0.0755413	GCF_001982645.1_ASM198264v1_genomic.fna.gz	0
2567	SAMD00199822	Harbor_seawater	FACS	196	1429516	51.18	17126	20.75	2.47	Low	11	-	1527;1155	1384;2864;1328	d__Bacteria	p__Proteobacteria	c__Gammaproteobacteria	o__Pseudomonadales	f__Moraxellaceae	g__	s__	N/A	Bacteria;Proteobacteria;Gammaproteobacteria;Pseudomonadales;Moraxellaceae;Moraxella;Aptenodytes forsteri (emperor penguin)	99.934	#N/A	0.0943778	GCF_000175915.1_ASM17591v1_genomic.fna.gz	0
2569	SAMD00199823	Harbor_seawater	FACS	595	3090662	49.2	10169	60.34	8.62	Medium	16	109	1457	2204	d__Bacteria	p__Proteobacteria	c__Alphaproteobacteria	o__Rhodobacterales	f__Rhodobacteraceae	g__HIMB11	s__	N/A	Bacteria;Proteobacteria;Alphaproteobacteria;Rhodobacterales;Rhodobacteraceae;uncultured;uncultured Rhodobacteraceae bacterium	99.931	0.985431	0.0733545	GCF_000472185.1_HIMB11v1.0_genomic.fna.gz	0
2570	SAMD00199824	Harbor_seawater	FACS	229	1003849	59.09	8390	27.59	5.17	Low	11	110	-	1808	d__Bacteria	p__Cyanobacteriota	c__Cyanobacteriia	o__Synechococcales_A	f__Cyanobiaceae	g__Synechococcus_C	s__GCA_001628295.1	N/A	-	-	#N/A	0.11197	GCF_000161795.2_ASM16179v2_genomic.fna.gz	2.82e-256
2573	SAMD00199825	Harbor_seawater	FACS	279	1359143	30.3	9035	90.66	2.2	High	19	109	1497	2725	d__Bacteria	p__Proteobacteria	c__Alphaproteobacteria	o__TMED127	f__TMED127	g__TMED13	s__	N/A	Bacteria;Proteobacteria;Alphaproteobacteria;Rickettsiales;S25-593;uncultured bacterium;	99.864	0.975777	0.263022	GCF_000026005.1_ASM2600v1_genomic.fna.gz	1.33e-08
2575	SAMD00199826	Harbor_seawater	FACS	441	1193400	55.12	3433	23.89	0	Low	8	111	1522;976;976;976;976;976;976	1301;1843;1107;1054;1014	d__Bacteria	p__Actinobacteriota	c__Actinobacteria	o__Propionibacteriales	f__Propionibacteriaceae	g__Cutibacterium	s__Cutibacterium acnes	N/A	Bacteria;Actinobacteria;Actinobacteria;Propionibacteriales;Propionibacteriaceae;Propionibacterium;Propionibacterium acnes FZ1/2/0	100	#N/A	0.041003	GCF_000147145.1_ASM14714v1_genomic.fna.gz	0
2576	SAMD00199827	Harbor_seawater	FACS	244	1209961	57.47	10246	24.1	2.26	Low	9	111	1479	2863	d__Bacteria	p__Cyanobacteriota	c__Cyanobacteriia	o__Synechococcales_A	f__Cyanobiaceae	g__Synechococcus_C	s__	N/A	Bacteria;Cyanobacteria;Cyanobacteria;SubsectionI;FamilyI;Synechococcus;Synechococcus sp. NIBB 1026	99.39	#N/A	0.147707	GCF_000508205.1_ASM50820v1_genomic.fna.gz	9.9e-107
2577	SAMD00199828	Harbor_seawater	FACS	216	2548300	49.73	48068	68.97	0	Medium	19	109	-	2090	d__Bacteria	p__Proteobacteria	c__Alphaproteobacteria	o__Rhodobacterales	f__Rhodobacteraceae	g__HIMB11	s__	N/A	-	-	0.985078	0.0838645	GCF_000472185.1_HIMB11v1.0_genomic.fna.gz	0
2578	SAMD00199829	Harbor_seawater	FACS	220	1792071	57.69	23371	72.04	2.02	Medium	18	110;110	1482	2713;809	d__Bacteria	p__Proteobacteria	c__Alphaproteobacteria	o__Puniceispirillales	f__UBA1172	g__	s__	N/A	Bacteria;Proteobacteria;Alphaproteobacteria;Rickettsiales;SAR116 clade;uncultured alpha proteobacterium;	97.805	0.790748	0.182269	GCF_000508205.1_ASM50820v1_genomic.fna.gz	9.97e-47
2579	SAMD00199830	Harbor_seawater	FACS	389	1898300	50.64	9807	46.3	4.58	Low	17	109;66;110	1314	2819	d__Bacteria	p__Proteobacteria	c__Alphaproteobacteria	o__Rhodobacterales	f__Rhodobacteraceae	g__HIMB11	s__	N/A	Bacteria;Proteobacteria;Alphaproteobacteria;Rhodobacterales;Rhodobacteraceae;uncultured;uncultured Rhodobacteraceae bacterium	99.924	#N/A	0.0852783	GCF_000472185.1_HIMB11v1.0_genomic.fna.gz	0
2580	SAMD00199831	Harbor_seawater	FACS	160	987438	29.77	13510	74.44	0	Medium	15	111	1470	2749	d__Bacteria	p__Proteobacteria	c__Alphaproteobacteria	o__Pelagibacterales	f__Pelagibacteraceae	g__Pelagibacter	s__	N/A	Bacteria;Proteobacteria;Alphaproteobacteria;SAR11 clade;Surface 1;Candidatus Pelagibacter ubique;	99.388	0.98247	0.130979	GCF_000299095.1_ASM29909v1_genomic.fna.gz	3.33e-166
2582	SAMD00199832	Harbor_seawater	FACS	332	1380451	46.54	7255	34.39	3.16	Low	9	109	1286	3124	d__Bacteria	p__Proteobacteria	c__Gammaproteobacteria	o__Pseudomonadales	f__Moraxellaceae	g__Enhydrobacter	s__	N/A	Bacteria;Proteobacteria;Gammaproteobacteria;Pseudomonadales;Moraxellaceae;Moraxella;Moraxella sp. D30C2A	100	#N/A	0.0843302	GCF_000175915.1_ASM17591v1_genomic.fna.gz	0
2586	SAMD00199833	Harbor_seawater	FACS	354	1422004	59.74	6609	44.68	4.35	Low	8	-	1482;976;877	959;959	d__Bacteria	p__Proteobacteria	c__Alphaproteobacteria	o__Puniceispirillales	f__Puniceispirillaceae	g__UBA8309	s__UBA8309 sp3	N/A	Bacteria;Proteobacteria;Alphaproteobacteria;Rickettsiales;SAR116 clade;alpha proteobacterium SCGC AAA300-B11;	99.864	#N/A	0.124491	GCF_001708445.1_ASM170844v1_genomic.fna.gz	1.37e-181
2587	SAMD00199834	Harbor_seawater	FACS	486	2501591	61.33	10471	59.25	4.31	Medium	18	-	1029;1027	1075	d__Bacteria	p__Proteobacteria	c__Gammaproteobacteria	o__Pseudomonadales	f__HTCC2089	g__	s__	N/A	-	-	0.791821	0.138572	GCF_000508205.1_ASM50820v1_genomic.fna.gz	6.01e-125
2588	SAMD00199835	Harbor_seawater	FACS	162	1652032	49.61	71488	47.51	1.39	Low	14	109	1457	2819	d__Bacteria	p__Proteobacteria	c__Alphaproteobacteria	o__Rhodobacterales	f__Rhodobacteraceae	g__HIMB11	s__	N/A	Bacteria;Proteobacteria;Alphaproteobacteria;Rhodobacterales;Rhodobacteraceae;uncultured;uncultured Rhodobacteraceae bacterium	99.931	#N/A	0.0962153	GCF_000472185.1_HIMB11v1.0_genomic.fna.gz	0
2589	SAMD00199836	Harbor_seawater	FACS	158	2225589	40.91	46786	96.07	0	High	20	86	1531	2867	d__Bacteria	p__Bacteroidota	c__Rhodothermia	o__Balneolales	f__Balneolaceae	g__UBA1275	s__	N/A	Bacteria;Bacteroidetes;Cytophagia;Order III;Unknown Family;Balneola;uncultured bacterium	99.265	0.973481	0.182269	GCF_000264645.1_ASM26464v3_genomic.fna.gz	2.07e-46
2591	SAMD00199837	Harbor_seawater	FACS	71	602743	43.81	22590	13.79	1.72	Low	4	90	1527	1359	d__Bacteria	p__Proteobacteria	c__Gammaproteobacteria	o__Pseudomonadales	f__Moraxellaceae	g__Enhydrobacter	s__	N/A	Bacteria;Proteobacteria;Gammaproteobacteria;Pseudomonadales;Moraxellaceae;Moraxella;Aptenodytes forsteri (emperor penguin)	99.934	#N/A	0.0877506	GCF_000175915.1_ASM17591v1_genomic.fna.gz	0
