# Supplementary material for: Validation of the application of gel beads-based single-cell genome sequencing platform to soil and seawater
Source: ISME Commun. 2022 Sep 29;2:92. doi: 10.1038/s43705-022-00179-4 (PMC9723564; doi:10.1038/s43705-022-00179-4)
Supplement: Supplementary file 11 — Table S5 [file 43705_2022_179_MOESM11_ESM.xlsx]

## Sheet: Supplementary Table 5
	Rhodobacter spp. RS1	Rhodobacter spp. RS2
Intra-cluster ANI	0.953	0.963
Inter-cluster ANI	0.911
Completeness	0.8016	0.9139
Contamination	0.0219	0.0433
The sequence identities of 5S rRNA gene	1
The sequence identities of 23S rRNA gene	0.998
Genome region which shows less than 75% homology to HIMB11	0.8681	0.7004
The average amino acid sequence identity (AAI) of translated CDSs	0.914
