# Supplementary material for: Validation of the application of gel beads-based single-cell genome sequencing platform to soil and seawater
Source: ISME Commun. 2022 Sep 29;2:92. doi: 10.1038/s43705-022-00179-4 (PMC9723564; doi:10.1038/s43705-022-00179-4)
Supplement: Supplementary file 13 — Table S7 [file 43705_2022_179_MOESM13_ESM.xlsx]

## Sheet: Supplementary Table 7
Sample ID	Samplig site	Antismash_ID	Length
197	Seashore_soil	cf_putative	5588
197	Seashore_soil	cf_putative	7369
197	Seashore_soil	cf_putative	5451
197	Seashore_soil	cf_putative	12372
197	Seashore_soil	nrps	30988
197	Seashore_soil	nrps	25079
197	Seashore_soil	cf_saccharide	24576
197	Seashore_soil	cf_saccharide	18836
197	Seashore_soil	other	14011
197	Seashore_soil	bacteriocin	2532
197	Seashore_soil	cf_putative	20509
197	Seashore_soil	cf_fatty_acid	20126
203	Seashore_soil	cf_saccharide	17105
203	Seashore_soil	cf_saccharide	34775
203	Seashore_soil	cf_putative	2738
203	Seashore_soil	cf_putative	6548
203	Seashore_soil	cf_saccharide	9569
204	Seashore_soil	cf_putative	4232
204	Seashore_soil	cf_saccharide	2374
204	Seashore_soil	cf_fatty_acid	5988
204	Seashore_soil	cf_saccharide	4830
204	Seashore_soil	cf_putative	11370
204	Seashore_soil	cf_fatty_acid	2065
204	Seashore_soil	cf_fatty_acid	20966
204	Seashore_soil	cf_saccharide	25530
204	Seashore_soil	cf_fatty_acid	15443
204	Seashore_soil	cf_putative	5056
204	Seashore_soil	cf_putative	6706
204	Seashore_soil	cf_saccharide	4350
204	Seashore_soil	other	3190
204	Seashore_soil	cf_fatty_acid	22334
204	Seashore_soil	cf_putative	6778
217	Seashore_soil	cf_putative	6082
217	Seashore_soil	cf_putative	15617
217	Seashore_soil	cf_saccharide	48247
217	Seashore_soil	cf_saccharide	6833
217	Seashore_soil	cf_fatty_acid	2558
217	Seashore_soil	cf_saccharide	10502
217	Seashore_soil	cf_putative	6056
217	Seashore_soil	cf_putative	7940
218	Seashore_soil	cf_putative	7739
218	Seashore_soil	cf_putative	8182
218	Seashore_soil	cf_putative	14497
218	Seashore_soil	terpene	1624
218	Seashore_soil	terpene	20933
218	Seashore_soil	cf_putative	3729
218	Seashore_soil	cf_fatty_acid	21257
218	Seashore_soil	cf_putative	6075
218	Seashore_soil	cf_fatty_acid	12651
218	Seashore_soil	cf_putative	8773
218	Seashore_soil	cf_putative	11284
218	Seashore_soil	cf_putative	7779
218	Seashore_soil	cf_putative	4586
218	Seashore_soil	cf_putative	6356
218	Seashore_soil	cf_putative	10609
218	Seashore_soil	cf_putative	6651
218	Seashore_soil	cf_putative	7288
218	Seashore_soil	cf_putative	4913
218	Seashore_soil	cf_putative	7568
218	Seashore_soil	cf_putative	9880
226	Seashore_soil	cf_fatty_acid	1037
226	Seashore_soil	cf_putative	14751
226	Seashore_soil	cf_saccharide	2301
226	Seashore_soil	cf_fatty_acid	11056
226	Seashore_soil	cf_putative	5368
226	Seashore_soil	cf_fatty_acid	1337
226	Seashore_soil	cf_fatty_acid	1730
226	Seashore_soil	cf_saccharide	12925
226	Seashore_soil	cf_putative	12669
226	Seashore_soil	cf_saccharide	5346
226	Seashore_soil	cf_putative	11123
226	Seashore_soil	cf_putative	8485
226	Seashore_soil	cf_fatty_acid	1832
226	Seashore_soil	cf_putative	4789
226	Seashore_soil	cf_putative	7112
226	Seashore_soil	cf_fatty_acid	4773
226	Seashore_soil	cf_putative	10033
226	Seashore_soil	cf_fatty_acid	5568
226	Seashore_soil	cf_saccharide	47383
226	Seashore_soil	cf_fatty_acid	13407
226	Seashore_soil	cf_saccharide	3768
226	Seashore_soil	cf_putative	6630
226	Seashore_soil	cf_saccharide	9579
226	Seashore_soil	cf_saccharide	8164
226	Seashore_soil	cf_saccharide	6284
226	Seashore_soil	cf_putative	4951
229	Seashore_soil	cf_putative	17475
229	Seashore_soil	cf_saccharide	17885
229	Seashore_soil	cf_putative	7030
229	Seashore_soil	terpene	21143
229	Seashore_soil	cf_putative	8254
229	Seashore_soil	cf_fatty_acid	4846
229	Seashore_soil	cf_putative	5933
229	Seashore_soil	cf_fatty_acid	21251
229	Seashore_soil	cf_putative	14068
229	Seashore_soil	cf_saccharide	24766
229	Seashore_soil	cf_fatty_acid -terpene	37909
229	Seashore_soil	cf_fatty_acid	10464
229	Seashore_soil	cf_fatty_acid	21062
229	Seashore_soil	arylpolyene	21050
229	Seashore_soil	cf_saccharide	12708
229	Seashore_soil	cf_putative	8343
229	Seashore_soil	cf_putative	11163
229	Seashore_soil	cf_putative	7651
232	Seashore_soil	cf_fatty_acid	8381
232	Seashore_soil	nrps	25906
232	Seashore_soil	cf_fatty_acid	12894
232	Seashore_soil	cf_putative	7366
232	Seashore_soil	cf_fatty_acid	20999
232	Seashore_soil	terpene	8506
232	Seashore_soil	cf_putative	6370
232	Seashore_soil	t3pks	4229
232	Seashore_soil	cf_saccharide	26901
232	Seashore_soil	cf_putative	13227
232	Seashore_soil	cf_putative	17190
232	Seashore_soil	terpene	20837
232	Seashore_soil	cf_saccharide	29382
232	Seashore_soil	cf_saccharide	10177
232	Seashore_soil	arylpolyene-cf_saccharide	27860
232	Seashore_soil	cf_putative	15331
232	Seashore_soil	cf_putative	4863
232	Seashore_soil	cf_putative	7595
232	Seashore_soil	nrps	21843
232	Seashore_soil	cf_putative	4893
232	Seashore_soil	cf_fatty_acid	21248
232	Seashore_soil	cf_putative	15729
232	Seashore_soil	cf_putative	14323
232	Seashore_soil	cf_putative	21419
232	Seashore_soil	cf_putative	2419
232	Seashore_soil	cf_saccharide	24743
232	Seashore_soil	cf_putative	23055
233	Seashore_soil	cf_saccharide	5506
233	Seashore_soil	cf_putative	5270
233	Seashore_soil	cf_putative	3913
233	Seashore_soil	other	12971
233	Seashore_soil	cf_saccharide	24399
233	Seashore_soil	cf_fatty_acid -cf_saccharide	36347
233	Seashore_soil	ladderane	32056
233	Seashore_soil	cf_saccharide	11300
233	Seashore_soil	cf_putative	5822
233	Seashore_soil	ladderane	4100
233	Seashore_soil	cf_saccharide	2297
233	Seashore_soil	cf_putative	8033
233	Seashore_soil	cf_saccharide	14389
234	Seashore_soil	cf_saccharide	14172
234	Seashore_soil	cf_fatty_acid	1196
234	Seashore_soil	cf_fatty_acid	12563
234	Seashore_soil	cf_saccharide	21620
234	Seashore_soil	cf_putative	11994
234	Seashore_soil	cf_fatty_acid	13501
234	Seashore_soil	cf_fatty_acid	2046
234	Seashore_soil	cf_putative	11403
234	Seashore_soil	cf_saccharide	9240
234	Seashore_soil	arylpolyene	3528
234	Seashore_soil	cf_putative	4375
234	Seashore_soil	cf_fatty_acid	1554
234	Seashore_soil	cf_putative	14214
234	Seashore_soil	arylpolyene	2325
234	Seashore_soil	cf_saccharide	15690
234	Seashore_soil	cf_putative	17110
234	Seashore_soil	cf_fatty_acid	1296
234	Seashore_soil	arylpolyene	5393
234	Seashore_soil	cf_putative	9238
234	Seashore_soil	cf_fatty_acid	6248
234	Seashore_soil	cf_saccharide	3636
234	Seashore_soil	cf_putative	15398
235	Seashore_soil	terpene	20900
235	Seashore_soil	cf_saccharide	36839
235	Seashore_soil	cf_putative	8592
235	Seashore_soil	cf_saccharide	75242
235	Seashore_soil	cf_putative	8762
236	Seashore_soil	cf_putative	25825
236	Seashore_soil	cf_putative	5703
236	Seashore_soil	terpene	3691
236	Seashore_soil	cf_saccharide	87538
236	Seashore_soil	cf_fatty_acid -cf_saccharide	14269
236	Seashore_soil	cf_saccharide	10738
236	Seashore_soil	cf_saccharide	14600
236	Seashore_soil	cf_putative	13559
236	Seashore_soil	cf_saccharide	20857
236	Seashore_soil	cf_fatty_acid	6854
236	Seashore_soil	cf_putative	5662
237	Seashore_soil	cf_putative	3432
237	Seashore_soil	cf_fatty_acid	1421
237	Seashore_soil	cf_putative	16580
237	Seashore_soil	cf_putative	9782
237	Seashore_soil	cf_fatty_acid	1261
237	Seashore_soil	cf_putative	16664
237	Seashore_soil	cf_fatty_acid	20984
237	Seashore_soil	cf_saccharide	9357
237	Seashore_soil	cf_putative	4850
237	Seashore_soil	cf_putative	7077
237	Seashore_soil	cf_fatty_acid	1392
237	Seashore_soil	cf_saccharide	11312
237	Seashore_soil	cf_putative	9661
237	Seashore_soil	cf_putative	8697
237	Seashore_soil	cf_putative	9679
237	Seashore_soil	cf_saccharide	10107
237	Seashore_soil	cf_saccharide	40900
237	Seashore_soil	cf_putative	8813
237	Seashore_soil	cf_putative	4752
237	Seashore_soil	cf_saccharide	12345
237	Seashore_soil	cf_putative	18167
237	Seashore_soil	cf_putative	7369
237	Seashore_soil	cf_putative	7317
237	Seashore_soil	cf_putative	7891
239	Seashore_soil	other	35377
239	Seashore_soil	cf_fatty_acid	21257
239	Seashore_soil	phosphonate-cf_saccharide	49014
241	Seashore_soil	cf_fatty_acid	15103
241	Seashore_soil	cf_putative	14458
241	Seashore_soil	cf_saccharide	23456
241	Seashore_soil	cf_putative	4055
241	Seashore_soil	bacteriocin	12114
241	Seashore_soil	cf_putative	5306
241	Seashore_soil	cf_saccharide	33008
241	Seashore_soil	cf_putative	11552
241	Seashore_soil	cf_putative	10742
241	Seashore_soil	cf_saccharide	19100
241	Seashore_soil	cf_saccharide	24003
241	Seashore_soil	cf_putative	13099
241	Seashore_soil	cf_putative	3834
241	Seashore_soil	cf_saccharide	24706
241	Seashore_soil	cf_putative	9070
241	Seashore_soil	cf_putative	14841
241	Seashore_soil	cf_putative	6765
241	Seashore_soil	cf_saccharide	8892
241	Seashore_soil	cf_putative	5349
241	Seashore_soil	cf_saccharide	18595
246	Seashore_soil	cf_putative	5411
246	Seashore_soil	cf_putative	8732
246	Seashore_soil	cf_saccharide	18618
246	Seashore_soil	cf_fatty_acid	1482
246	Seashore_soil	cf_putative	5100
246	Seashore_soil	cf_putative	5269
246	Seashore_soil	cf_saccharide	17157
246	Seashore_soil	cf_putative	5757
246	Seashore_soil	cf_putative	11006
246	Seashore_soil	cf_putative	14333
246	Seashore_soil	cf_putative	6637
246	Seashore_soil	cf_putative	8970
246	Seashore_soil	terpene	3990
246	Seashore_soil	cf_saccharide	20744
246	Seashore_soil	cf_putative	8390
246	Seashore_soil	cf_saccharide	14781
246	Seashore_soil	cf_putative	8806
246	Seashore_soil	cf_putative	4592
246	Seashore_soil	cf_putative	9276
246	Seashore_soil	cf_saccharide	14564
250	Seashore_soil	cf_putative	3305
250	Seashore_soil	cf_putative	3906
250	Seashore_soil	cf_saccharide	28459
250	Seashore_soil	cf_putative	5838
250	Seashore_soil	cf_saccharide	13726
250	Seashore_soil	cf_fatty_acid	9583
250	Seashore_soil	cf_putative	8082
250	Seashore_soil	cf_putative	6191
250	Seashore_soil	cf_saccharide	19886
250	Seashore_soil	cf_saccharide	24672
250	Seashore_soil	cf_fatty_acid	16619
250	Seashore_soil	terpene	1844
250	Seashore_soil	cf_putative	8332
250	Seashore_soil	cf_putative	5608
250	Seashore_soil	cf_fatty_acid	12205
250	Seashore_soil	cf_putative	11512
250	Seashore_soil	cf_saccharide	19929
250	Seashore_soil	cf_putative	6087
250	Seashore_soil	terpene	12840
250	Seashore_soil	cf_fatty_acid	17181
250	Seashore_soil	cf_saccharide	18406
257	Seashore_soil	cf_putative	10131
257	Seashore_soil	cf_saccharide	4096
257	Seashore_soil	cf_saccharide	10020
257	Seashore_soil	cf_putative	7830
257	Seashore_soil	bacteriocin	1080
257	Seashore_soil	cf_putative	12741
257	Seashore_soil	cf_saccharide	3765
257	Seashore_soil	cf_putative	28405
257	Seashore_soil	cf_saccharide	20246
257	Seashore_soil	cf_fatty_acid	15121
257	Seashore_soil	cf_saccharide	12348
257	Seashore_soil	cf_putative	5342
257	Seashore_soil	cf_saccharide	7928
257	Seashore_soil	cf_saccharide	6719
257	Seashore_soil	cf_putative	6237
257	Seashore_soil	nrps	15298
266	Seashore_soil	cf_saccharide	15764
266	Seashore_soil	cf_putative	5332
266	Seashore_soil	cf_putative	14067
266	Seashore_soil	cf_fatty_acid	1201
266	Seashore_soil	cf_saccharide	24139
266	Seashore_soil	cf_fatty_acid	1800
266	Seashore_soil	cf_putative	5053
266	Seashore_soil	cf_putative	15501
266	Seashore_soil	microcin	12098
266	Seashore_soil	cf_putative	19380
266	Seashore_soil	cf_saccharide	17452
266	Seashore_soil	cf_fatty_acid	1005
266	Seashore_soil	cf_saccharide	5306
266	Seashore_soil	cf_saccharide	1735
266	Seashore_soil	cf_putative	15866
266	Seashore_soil	cf_putative	10890
266	Seashore_soil	cf_putative	7633
266	Seashore_soil	cf_putative	4294
266	Seashore_soil	bacteriocin	3145
266	Seashore_soil	cf_putative	12794
266	Seashore_soil	cf_saccharide	13992
268	Seashore_soil	cf_putative	6646
268	Seashore_soil	cf_saccharide	17096
268	Seashore_soil	cf_saccharide	8714
268	Seashore_soil	cf_putative	6289
268	Seashore_soil	cf_putative	15299
268	Seashore_soil	cf_saccharide	7726
268	Seashore_soil	cf_saccharide	7919
268	Seashore_soil	arylpolyene	2799
268	Seashore_soil	cf_putative	13196
268	Seashore_soil	cf_fatty_acid	21647
268	Seashore_soil	cf_putative	24302
268	Seashore_soil	bacteriocin	9092
268	Seashore_soil	cf_putative	5362
268	Seashore_soil	cf_putative	9346
268	Seashore_soil	cf_putative	6866
268	Seashore_soil	cf_putative	10306
268	Seashore_soil	cf_putative	3855
268	Seashore_soil	otherks	2284
268	Seashore_soil	cf_putative	8441
268	Seashore_soil	cf_putative	5150
268	Seashore_soil	cf_putative	9975
268	Seashore_soil	cf_putative	7655
268	Seashore_soil	cf_saccharide	3171
268	Seashore_soil	cf_fatty_acid	4204
268	Seashore_soil	cf_putative	5848
268	Seashore_soil	cf_putative	9156
268	Seashore_soil	cf_putative	11961
268	Seashore_soil	otherks	16539
268	Seashore_soil	cf_saccharide	12347
268	Seashore_soil	cf_fatty_acid	21053
268	Seashore_soil	cf_putative	5693
268	Seashore_soil	cf_putative	4332
273	Seashore_soil	cf_putative	4082
273	Seashore_soil	t1pks-otherks	27675
273	Seashore_soil	bacteriocin	6149
273	Seashore_soil	cf_saccharide	15507
273	Seashore_soil	cf_putative	15449
273	Seashore_soil	cf_fatty_acid	5237
273	Seashore_soil	cf_saccharide	5597
273	Seashore_soil	cf_fatty_acid	1782
273	Seashore_soil	cf_fatty_acid	15350
273	Seashore_soil	bacteriocin	11863
273	Seashore_soil	resorcinol	12455
273	Seashore_soil	cf_saccharide	22587
273	Seashore_soil	arylpolyene	15894
273	Seashore_soil	cf_saccharide	5642
273	Seashore_soil	cf_saccharide	14739
273	Seashore_soil	cf_fatty_acid	12901
273	Seashore_soil	cf_putative	5006
273	Seashore_soil	cf_putative	5680
273	Seashore_soil	cf_putative	12443
273	Seashore_soil	cf_putative	10330
273	Seashore_soil	cf_saccharide	24285
273	Seashore_soil	cf_saccharide	7888
273	Seashore_soil	arylpolyene	15022
273	Seashore_soil	cf_saccharide	17008
273	Seashore_soil	cf_putative	14548
273	Seashore_soil	cf_saccharide	14828
273	Seashore_soil	cf_putative	15440
279	Seashore_soil	cf_putative	4747
279	Seashore_soil	cf_saccharide	6813
279	Seashore_soil	cf_putative	4058
279	Seashore_soil	ladderane	23053
279	Seashore_soil	cf_fatty_acid	24336
279	Seashore_soil	cf_saccharide	29538
279	Seashore_soil	cf_saccharide	32076
279	Seashore_soil	cf_putative	3549
279	Seashore_soil	cf_putative	10291
279	Seashore_soil	cf_fatty_acid	1740
279	Seashore_soil	cf_fatty_acid	1321
279	Seashore_soil	cf_putative	3219
279	Seashore_soil	cf_saccharide	24055
285	Seashore_soil	phosphonate-cf_saccharide	18664
285	Seashore_soil	cf_saccharide	6578
285	Seashore_soil	cf_saccharide	15865
285	Seashore_soil	cf_fatty_acid	4354
285	Seashore_soil	other	15164
285	Seashore_soil	cf_putative	10883
286	Seashore_soil	cf_saccharide	10975
286	Seashore_soil	t1pks	5393
286	Seashore_soil	PUFA	10748
286	Seashore_soil	cf_putative	5696
286	Seashore_soil	other	4810
286	Seashore_soil	cf_fatty_acid	1692
286	Seashore_soil	otherks	14914
286	Seashore_soil	cf_saccharide	28031
286	Seashore_soil	cf_saccharide	17157
286	Seashore_soil	cf_fatty_acid	17742
286	Seashore_soil	cf_saccharide	24454
286	Seashore_soil	cf_putative	4752
286	Seashore_soil	otherks	1494
286	Seashore_soil	cf_putative	7261
286	Seashore_soil	t1pks-PUFA	8433
286	Seashore_soil	cf_saccharide	6895
286	Seashore_soil	otherks	22368
286	Seashore_soil	otherks	2973
286	Seashore_soil	otherks	20747
291	Desert_soil	cf_putative	11438
291	Desert_soil	cf_putative	13651
291	Desert_soil	terpene	36111
291	Desert_soil	cf_putative	5020
291	Desert_soil	cf_putative	6162
291	Desert_soil	cf_saccharide	13969
291	Desert_soil	cf_putative	6797
294	Desert_soil	cf_putative	6923
294	Desert_soil	cf_putative	4966
294	Desert_soil	cf_saccharide	33501
294	Desert_soil	cf_saccharide	15214
294	Desert_soil	terpene	2879
294	Desert_soil	cf_putative	6494
294	Desert_soil	cf_fatty_acid	10875
294	Desert_soil	cf_fatty_acid	1208
294	Desert_soil	cf_putative	8542
295	Desert_soil	cf_putative	10690
295	Desert_soil	cf_putative	6581
295	Desert_soil	cf_putative	7149
295	Desert_soil	cf_saccharide	10638
295	Desert_soil	terpene	2295
295	Desert_soil	cf_putative	6085
295	Desert_soil	cf_putative	4464
295	Desert_soil	cf_putative	8822
295	Desert_soil	cf_putative	10662
295	Desert_soil	cf_putative	7312
295	Desert_soil	cf_putative	8885
295	Desert_soil	cf_putative	8578
295	Desert_soil	other	9855
295	Desert_soil	cf_putative	9611
295	Desert_soil	cf_putative	6921
295	Desert_soil	cf_saccharide	25237
296	Desert_soil	cf_putative	12733
296	Desert_soil	cf_putative	12323
296	Desert_soil	cf_putative	16950
296	Desert_soil	cf_fatty_acid	1873
296	Desert_soil	cf_fatty_acid	1525
296	Desert_soil	cf_saccharide	3431
296	Desert_soil	cf_putative	7245
296	Desert_soil	cf_putative	5304
297	Desert_soil	cf_putative	9851
297	Desert_soil	siderophore	14994
297	Desert_soil	cf_fatty_acid	4164
297	Desert_soil	cf_putative	10242
297	Desert_soil	bacteriocin	2356
305	Desert_soil	cf_saccharide	3943
305	Desert_soil	cf_putative	5694
305	Desert_soil	cf_putative	3074
305	Desert_soil	cf_putative	10814
305	Desert_soil	cf_fatty_acid	2030
312	Desert_soil	siderophore	5408
312	Desert_soil	cf_putative	5023
312	Desert_soil	cf_putative	5970
312	Desert_soil	cf_fatty_acid	1416
312	Desert_soil	phosphonate	1397
312	Desert_soil	cf_saccharide	1501
312	Desert_soil	bacteriocin	3708
312	Desert_soil	siderophore	1253
312	Desert_soil	cf_saccharide	2085
313	Desert_soil	cf_fatty_acid	17240
313	Desert_soil	siderophore	2333
313	Desert_soil	cf_putative	7808
313	Desert_soil	cf_saccharide	23429
313	Desert_soil	cf_putative	5462
313	Desert_soil	cf_putative	12724
313	Desert_soil	cf_putative	5661
313	Desert_soil	cf_putative	7319
313	Desert_soil	cf_putative	11971
313	Desert_soil	cf_putative	8351
313	Desert_soil	t3pks	15700
313	Desert_soil	siderophore	4030
313	Desert_soil	cf_putative	6291
313	Desert_soil	cf_putative	6058
313	Desert_soil	cf_putative	12874
313	Desert_soil	cf_saccharide	24284
313	Desert_soil	terpene	2668
313	Desert_soil	cf_fatty_acid	12302
313	Desert_soil	cf_putative	6266
313	Desert_soil	cf_putative	12437
313	Desert_soil	cf_saccharide	12242
313	Desert_soil	cf_putative	8760
337	Desert_soil	cf_saccharide	14994
337	Desert_soil	cf_putative	4069
337	Desert_soil	other	18758
337	Desert_soil	terpene	2187
337	Desert_soil	bacteriocin	1294
337	Desert_soil	phosphonate	2292
337	Desert_soil	cf_putative	12947
337	Desert_soil	cf_putative	11864
344	Desert_soil	phosphonate	41599
344	Desert_soil	cf_fatty_acid	10631
344	Desert_soil	cf_putative	17354
344	Desert_soil	t3pks	22024
344	Desert_soil	cf_putative	7480
344	Desert_soil	cf_putative	6799
344	Desert_soil	cf_putative	12301
344	Desert_soil	cf_putative	14373
344	Desert_soil	terpene	15372
344	Desert_soil	cf_putative	7465
345	Desert_soil	cf_saccharide	19264
345	Desert_soil	ectoine	5519
345	Desert_soil	cf_putative	6634
345	Desert_soil	cf_putative	13305
345	Desert_soil	other	5918
345	Desert_soil	cf_putative	23470
345	Desert_soil	cf_putative	11081
345	Desert_soil	cf_putative	6358
345	Desert_soil	cf_saccharide	23244
345	Desert_soil	cf_putative	12999
345	Desert_soil	cf_putative	14053
345	Desert_soil	cf_putative	6146
345	Desert_soil	cf_putative	6681
345	Desert_soil	cf_putative	12538
345	Desert_soil	cf_putative	13968
345	Desert_soil	cf_saccharide	3250
345	Desert_soil	other	28675
360	Desert_soil	cf_saccharide	6825
360	Desert_soil	bacteriocin	4340
360	Desert_soil	cf_fatty_acid	1947
360	Desert_soil	cf_fatty_acid	9639
360	Desert_soil	t3pks	26985
360	Desert_soil	cf_saccharide	19955
360	Desert_soil	cf_putative	6995
360	Desert_soil	cf_saccharide	7038
360	Desert_soil	cf_fatty_acid	7021
360	Desert_soil	cf_fatty_acid	1334
360	Desert_soil	cf_fatty_acid	1275
360	Desert_soil	cf_putative	12005
360	Desert_soil	cf_putative	4233
361	Desert_soil	terpene	8477
361	Desert_soil	cf_putative	6118
361	Desert_soil	t3pks	7749
361	Desert_soil	t1pks	2214
361	Desert_soil	cf_putative	13378
361	Desert_soil	cf_saccharide	5001
361	Desert_soil	cf_putative	4211
361	Desert_soil	cf_saccharide	32531
361	Desert_soil	siderophore	10241
361	Desert_soil	cf_putative	8199
361	Desert_soil	cf_putative	7114
361	Desert_soil	cf_fatty_acid	6171
361	Desert_soil	bacteriocin	2297
361	Desert_soil	cf_putative	5373
361	Desert_soil	cf_saccharide	7471
361	Desert_soil	cf_saccharide	7131
361	Desert_soil	cf_saccharide	6037
361	Desert_soil	bacteriocin	5572
361	Desert_soil	cf_putative	5228
361	Desert_soil	cf_fatty_acid	7638
368	Desert_soil	cf_putative	4578
368	Desert_soil	cf_saccharide	4264
368	Desert_soil	cf_putative	11606
368	Desert_soil	cf_putative	3226
368	Desert_soil	cf_saccharide	7797
368	Desert_soil	cf_saccharide	27353
377	Desert_soil	other	12989
377	Desert_soil	cf_putative	4069
377	Desert_soil	cf_saccharide	22864
377	Desert_soil	terpene	1557
377	Desert_soil	cf_fatty_acid	1503
377	Desert_soil	cf_fatty_acid	2343
377	Desert_soil	cf_putative	5809
377	Desert_soil	bacteriocin	1068
377	Desert_soil	cf_putative	6164
379	Desert_soil	nrps	8966
379	Desert_soil	other	2549
379	Desert_soil	cf_fatty_acid	8422
379	Desert_soil	cf_fatty_acid	7114
379	Desert_soil	cf_putative	11657
379	Desert_soil	nrps	66386
379	Desert_soil	cf_putative	8783
379	Desert_soil	siderophore	15573
379	Desert_soil	nrps	13432
379	Desert_soil	cf_saccharide	12607
379	Desert_soil	t3pks	4339
379	Desert_soil	cf_fatty_acid	3238
379	Desert_soil	cf_putative	11765
379	Desert_soil	cf_putative	9591
380	Desert_soil	cf_putative	22072
380	Desert_soil	cf_saccharide	1623
380	Desert_soil	cf_putative	17645
380	Desert_soil	cf_putative	11029
380	Desert_soil	cf_fatty_acid	2943
380	Desert_soil	cf_fatty_acid	2542
380	Desert_soil	cf_putative	9890
380	Desert_soil	cf_putative	5981
380	Desert_soil	t3pks	1967
380	Desert_soil	cf_putative	5209
381	Desert_soil	cf_fatty_acid	2159
381	Desert_soil	terpene	2013
381	Desert_soil	cf_fatty_acid	1708
381	Desert_soil	bacteriocin	5704
381	Desert_soil	cf_putative	5504
381	Desert_soil	siderophore	6814
381	Desert_soil	cf_saccharide	28014
381	Desert_soil	cf_putative	3935
381	Desert_soil	cf_saccharide	2676
381	Desert_soil	bacteriocin	1516
381	Desert_soil	siderophore	1018
381	Desert_soil	cf_putative	6520
381	Desert_soil	cf_putative	5761
484	Frozen_sea_sediment	cf_putative	5645			1779	Medium
484	Frozen_sea_sediment	cf_putative	3725			1783	Low
484	Frozen_sea_sediment	cf_putative	11474			1785	Medium
484	Frozen_sea_sediment	cf_saccharide	18735			1789	Low
484	Frozen_sea_sediment	cf_putative	12543			1791	Medium
484	Frozen_sea_sediment	cf_putative	15000			1793	Medium
484	Frozen_sea_sediment	cf_putative	4674
484	Frozen_sea_sediment	cf_saccharide	13862
484	Frozen_sea_sediment	cf_putative	4817
484	Frozen_sea_sediment	cf_fatty_acid	1096
484	Frozen_sea_sediment	cf_putative	5463
484	Frozen_sea_sediment	cf_putative	6521
484	Frozen_sea_sediment	cf_putative	5260
484	Frozen_sea_sediment	cf_putative	18193
484	Frozen_sea_sediment	cf_putative	4399
484	Frozen_sea_sediment	cf_putative	5220
484	Frozen_sea_sediment	cf_putative	11396
484	Frozen_sea_sediment	cf_saccharide	4277
484	Frozen_sea_sediment	cf_putative	5810
484	Frozen_sea_sediment	cf_saccharide	11276
484	Frozen_sea_sediment	cf_fatty_acid	8805
484	Frozen_sea_sediment	cf_putative	6639
484	Frozen_sea_sediment	cf_saccharide	25201
485	Frozen_sea_sediment	cf_putative	16835
485	Frozen_sea_sediment	bacteriocin	11638
485	Frozen_sea_sediment	bacteriocin	5948
485	Frozen_sea_sediment	cf_fatty_acid	20395
485	Frozen_sea_sediment	cf_fatty_acid	7798
486	Frozen_sea_sediment	bacteriocin	7527
486	Frozen_sea_sediment	cf_fatty_acid	6549
486	Frozen_sea_sediment	cf_putative	8205
486	Frozen_sea_sediment	cf_putative	9500
486	Frozen_sea_sediment	cf_putative	3630
486	Frozen_sea_sediment	cf_saccharide	22816
486	Frozen_sea_sediment	cf_saccharide	5244
486	Frozen_sea_sediment	cf_fatty_acid	21278
486	Frozen_sea_sediment	terpene	20843
486	Frozen_sea_sediment	cf_putative	7495
486	Frozen_sea_sediment	cf_saccharide	15718
486	Frozen_sea_sediment	cf_fatty_acid	14512
486	Frozen_sea_sediment	cf_putative	7147
486	Frozen_sea_sediment	cf_saccharide	7891
486	Frozen_sea_sediment	cf_putative	20714
486	Frozen_sea_sediment	cf_saccharide	16593
487	Frozen_sea_sediment	cf_fatty_acid	3282
487	Frozen_sea_sediment	cf_putative	5526
487	Frozen_sea_sediment	cf_saccharide	8923
488	Frozen_sea_sediment	cf_fatty_acid	19575
488	Frozen_sea_sediment	cf_putative	3265
488	Frozen_sea_sediment	cf_fatty_acid	15564
488	Frozen_sea_sediment	cf_saccharide	23782
493	Frozen_sea_sediment	siderophore	11716
493	Frozen_sea_sediment	cf_fatty_acid	13109
493	Frozen_sea_sediment	bacteriocin	9425
493	Frozen_sea_sediment	cf_fatty_acid	14261
493	Frozen_sea_sediment	cf_putative	5304
493	Frozen_sea_sediment	t1pks	28972
493	Frozen_sea_sediment	cf_putative	7945
493	Frozen_sea_sediment	cf_putative	15573
493	Frozen_sea_sediment	other	39123
493	Frozen_sea_sediment	arylpolyene	52187
493	Frozen_sea_sediment	cf_putative	4619
493	Frozen_sea_sediment	cf_fatty_acid	18648
493	Frozen_sea_sediment	cf_putative	12618
493	Frozen_sea_sediment	cf_putative	7698
493	Frozen_sea_sediment	cf_putative	11729
493	Frozen_sea_sediment	cf_fatty_acid	4639
493	Frozen_sea_sediment	indole	17560
494	Frozen_sea_sediment	cf_putative	4622
494	Frozen_sea_sediment	cf_putative	11139
494	Frozen_sea_sediment	cf_saccharide	31284
494	Frozen_sea_sediment	cf_saccharide	25055
498	Frozen_sea_sediment	terpene	18136
498	Frozen_sea_sediment	cf_saccharide	2698
498	Frozen_sea_sediment	cf_fatty_acid	14059
498	Frozen_sea_sediment	cf_saccharide	24954
498	Frozen_sea_sediment	cf_saccharide	6215
498	Frozen_sea_sediment	other	3144
498	Frozen_sea_sediment	cf_saccharide	6327
498	Frozen_sea_sediment	cf_saccharide	17108
498	Frozen_sea_sediment	cf_saccharide	3012
498	Frozen_sea_sediment	cf_saccharide	14819
499	Frozen_sea_sediment	cf_putative	21771
499	Frozen_sea_sediment	cf_fatty_acid	19879
499	Frozen_sea_sediment	cf_saccharide	16538
499	Frozen_sea_sediment	cf_putative	22809
499	Frozen_sea_sediment	cf_saccharide	6315
500	Frozen_sea_sediment	cf_putative	8295
500	Frozen_sea_sediment	cf_putative	8124
500	Frozen_sea_sediment	cf_saccharide	15672
500	Frozen_sea_sediment	cf_putative	5741
501	Frozen_sea_sediment	cf_saccharide	9360
501	Frozen_sea_sediment	cf_saccharide	21705
501	Frozen_sea_sediment	cf_saccharide	19150
501	Frozen_sea_sediment	cf_saccharide	4155
501	Frozen_sea_sediment	cf_saccharide	4373
501	Frozen_sea_sediment	cf_putative	9154
501	Frozen_sea_sediment	cf_saccharide	7393
507	Frozen_sea_sediment	cf_saccharide	27222
507	Frozen_sea_sediment	nrps	2093
507	Frozen_sea_sediment	nrps	1185
507	Frozen_sea_sediment	lantipeptide	23231
507	Frozen_sea_sediment	bacteriocin-nrps	8608
507	Frozen_sea_sediment	cf_saccharide	7709
507	Frozen_sea_sediment	other	13092
507	Frozen_sea_sediment	cf_fatty_acid	24735
507	Frozen_sea_sediment	t1pks-nrps	16588
507	Frozen_sea_sediment	nrps	2902
507	Frozen_sea_sediment	cf_putative	10147
508	Frozen_sea_sediment	cf_saccharide	15322
508	Frozen_sea_sediment	cf_putative	5994
508	Frozen_sea_sediment	cf_putative	17216
508	Frozen_sea_sediment	cf_fatty_acid	11164
508	Frozen_sea_sediment	bacteriocin	6782
508	Frozen_sea_sediment	cf_putative	12454
508	Frozen_sea_sediment	cf_putative	11356
508	Frozen_sea_sediment	cf_putative	5567
508	Frozen_sea_sediment	cf_fatty_acid	13611
509	Frozen_sea_sediment	cf_saccharide	21334
509	Frozen_sea_sediment	nrps	3338
509	Frozen_sea_sediment	cf_saccharide	17081
509	Frozen_sea_sediment	other	36671
509	Frozen_sea_sediment	other	8236
509	Frozen_sea_sediment	cf_fatty_acid	7746
509	Frozen_sea_sediment	cf_putative	8291
509	Frozen_sea_sediment	cf_saccharide	14912
509	Frozen_sea_sediment	other	4901
509	Frozen_sea_sediment	cf_putative	12097
510	Frozen_sea_sediment	cf_putative	10846
510	Frozen_sea_sediment	cf_putative	5057
510	Frozen_sea_sediment	other	7752
510	Frozen_sea_sediment	lantipeptide	7627
510	Frozen_sea_sediment	nrps	3941
510	Frozen_sea_sediment	cf_fatty_acid	17374
510	Frozen_sea_sediment	nrps	19569
510	Frozen_sea_sediment	bacteriocin	5063
510	Frozen_sea_sediment	cf_putative	9778
510	Frozen_sea_sediment	butyrolactone	10747
510	Frozen_sea_sediment	nrps	4514
510	Frozen_sea_sediment	cf_putative	5731
510	Frozen_sea_sediment	cf_putative	5108
510	Frozen_sea_sediment	cf_putative	4307
510	Frozen_sea_sediment	cf_saccharide	25258
510	Frozen_sea_sediment	nrps	1403
510	Frozen_sea_sediment	nrps	24494
512	Frozen_sea_sediment	cf_fatty_acid	18396
512	Frozen_sea_sediment	cf_fatty_acid	7729
512	Frozen_sea_sediment	cf_saccharide	24083
512	Frozen_sea_sediment	cf_fatty_acid	2314
512	Frozen_sea_sediment	cf_fatty_acid	9040
512	Frozen_sea_sediment	cf_putative	10992
513	Frozen_sea_sediment	cf_saccharide	21743
513	Frozen_sea_sediment	other	2960
513	Frozen_sea_sediment	cf_saccharide	19267
513	Frozen_sea_sediment	cf_saccharide	27686
513	Frozen_sea_sediment	cf_saccharide	22762
513	Frozen_sea_sediment	cf_putative	11180
513	Frozen_sea_sediment	cf_putative	5308
513	Frozen_sea_sediment	cf_saccharide	30245
513	Frozen_sea_sediment	cf_saccharide	17525
513	Frozen_sea_sediment	other	2901
513	Frozen_sea_sediment	cf_putative	5317
513	Frozen_sea_sediment	cf_putative	15462
513	Frozen_sea_sediment	cf_putative	5316
513	Frozen_sea_sediment	cf_putative	6955
513	Frozen_sea_sediment	cf_saccharide	9896
513	Frozen_sea_sediment	cf_saccharide	86696
513	Frozen_sea_sediment	cf_putative	5546
513	Frozen_sea_sediment	cf_saccharide	5900
513	Frozen_sea_sediment	cf_putative	10811
513	Frozen_sea_sediment	cf_putative	6573
513	Frozen_sea_sediment	cf_putative	5632
513	Frozen_sea_sediment	cf_saccharide	12824
513	Frozen_sea_sediment	cf_saccharide	12712
514	Frozen_sea_sediment	cf_saccharide	3373
514	Frozen_sea_sediment	other	9864
514	Frozen_sea_sediment	cf_saccharide	34098
519	Frozen_sea_sediment	cf_saccharide	3810
519	Frozen_sea_sediment	cf_saccharide	2483
519	Frozen_sea_sediment	cf_saccharide	2383
519	Frozen_sea_sediment	cf_saccharide	5808
519	Frozen_sea_sediment	cf_saccharide	19691
519	Frozen_sea_sediment	cf_putative	5196
519	Frozen_sea_sediment	cf_saccharide	21306
519	Frozen_sea_sediment	cf_saccharide	4923
519	Frozen_sea_sediment	cf_saccharide	4014
519	Frozen_sea_sediment	cf_saccharide	2351
519	Frozen_sea_sediment	cf_putative	8303
519	Frozen_sea_sediment	cf_saccharide	6438
520	Frozen_sea_sediment	cf_saccharide	20453
520	Frozen_sea_sediment	terpene	20828
520	Frozen_sea_sediment	cf_saccharide	21527
520	Frozen_sea_sediment	cf_saccharide	10994
520	Frozen_sea_sediment	cf_saccharide	5880
520	Frozen_sea_sediment	cf_saccharide	12955
520	Frozen_sea_sediment	cf_saccharide	33428
520	Frozen_sea_sediment	cf_saccharide	19567
521	Frozen_sea_sediment	cf_saccharide	13821
521	Frozen_sea_sediment	terpene	3283
521	Frozen_sea_sediment	cf_putative	6742
521	Frozen_sea_sediment	cf_putative	15589
521	Frozen_sea_sediment	cf_saccharide	10309
521	Frozen_sea_sediment	cf_saccharide	9070
521	Frozen_sea_sediment	cf_saccharide	10372
521	Frozen_sea_sediment	cf_putative	12035
521	Frozen_sea_sediment	other	4336
521	Frozen_sea_sediment	terpene	10985
522	Frozen_sea_sediment	siderophore	11866
522	Frozen_sea_sediment	cf_saccharide	24579
522	Frozen_sea_sediment	cf_putative	6937
522	Frozen_sea_sediment	cf_putative	7382
522	Frozen_sea_sediment	cf_putative	6183
525	Frozen_sea_sediment	cf_putative	9827
525	Frozen_sea_sediment	cf_putative	5233
525	Frozen_sea_sediment	cf_saccharide	38038
577	Harbor_seawater	bacteriocin	7322
577	Harbor_seawater	cf_fatty_acid	2411
577	Harbor_seawater	terpene	1222
577	Harbor_seawater	cf_putative	6630
577	Harbor_seawater	cf_putative	6929
577	Harbor_seawater	cf_putative	5593
577	Harbor_seawater	bacteriocin	7622
577	Harbor_seawater	cf_putative	9687
577	Harbor_seawater	cf_putative	7920
577	Harbor_seawater	cf_fatty_acid	2996
577	Harbor_seawater	cf_putative	6922
578	Harbor_seawater	cf_putative	4959
578	Harbor_seawater	cf_fatty_acid	5018
578	Harbor_seawater	hserlactone	9306
578	Harbor_seawater	cf_putative	4088
578	Harbor_seawater	cf_putative	5311
578	Harbor_seawater	cf_fatty_acid	1890
578	Harbor_seawater	cf_putative	7499
578	Harbor_seawater	cf_putative	16448
578	Harbor_seawater	cf_putative	8092
578	Harbor_seawater	cf_putative	11252
578	Harbor_seawater	cf_putative	10422
578	Harbor_seawater	cf_putative	4315
578	Harbor_seawater	cf_fatty_acid	5094
578	Harbor_seawater	cf_putative	11834
578	Harbor_seawater	terpene	16943
583	Harbor_seawater	cf_fatty_acid	20244
583	Harbor_seawater	terpene	2497
583	Harbor_seawater	cf_putative	9092
583	Harbor_seawater	cf_putative	8542
583	Harbor_seawater	cf_putative	7289
583	Harbor_seawater	cf_putative	4895
583	Harbor_seawater	cf_saccharide	9021			2438	Contamination
583	Harbor_seawater	cf_putative	9078			2439	0
583	Harbor_seawater	terpene	3866			2442	Low
583	Harbor_seawater	cf_putative	8115			2445	Low
591	Harbor_seawater	bacteriocin	3264
591	Harbor_seawater	terpene	3913
591	Harbor_seawater	cf_fatty_acid	1442
591	Harbor_seawater	cf_putative	3392
591	Harbor_seawater	cf_fatty_acid	1149
600	Harbor_seawater	cf_putative	5865
600	Harbor_seawater	cf_putative	5622
600	Harbor_seawater	cf_putative	5469
600	Harbor_seawater	terpene	12486
600	Harbor_seawater	cf_putative	4603
600	Harbor_seawater	cf_putative	10379
600	Harbor_seawater	cf_putative	6167
600	Harbor_seawater	cf_putative	5242
600	Harbor_seawater	cf_putative	5871
600	Harbor_seawater	hserlactone	3926
600	Harbor_seawater	cf_fatty_acid	3548
600	Harbor_seawater	cf_putative	4051
600	Harbor_seawater	cf_putative	10631
602	Harbor_seawater	cf_fatty_acid	2760
602	Harbor_seawater	cf_putative	2321
602	Harbor_seawater	cf_saccharide	4802
602	Harbor_seawater	cf_putative	6015
605	Harbor_seawater	cf_putative	10838
605	Harbor_seawater	hserlactone	4196
605	Harbor_seawater	cf_fatty_acid	2079
605	Harbor_seawater	cf_putative	10667
605	Harbor_seawater	cf_putative	7466
605	Harbor_seawater	cf_putative	7250
605	Harbor_seawater	cf_putative	7224
605	Harbor_seawater	terpene	12159
605	Harbor_seawater	cf_fatty_acid	12825
605	Harbor_seawater	cf_putative	4690
605	Harbor_seawater	cf_putative	7766
607	Harbor_seawater	cf_putative	10115
607	Harbor_seawater	cf_putative	6072
607	Harbor_seawater	terpene	21020
607	Harbor_seawater	cf_putative	6347
607	Harbor_seawater	cf_fatty_acid	2155
607	Harbor_seawater	cf_saccharide	9532
607	Harbor_seawater	cf_putative	6417
607	Harbor_seawater	cf_fatty_acid	1610
607	Harbor_seawater	cf_putative	9401
608	Harbor_seawater	cf_saccharide	3316
608	Harbor_seawater	terpene	2352
608	Harbor_seawater	cf_putative	5687
608	Harbor_seawater	cf_saccharide	8675
614	Harbor_seawater	cf_putative	5854
614	Harbor_seawater	cf_saccharide	10867
614	Harbor_seawater	terpene	12604
614	Harbor_seawater	cf_putative	7539
614	Harbor_seawater	cf_fatty_acid	6345
614	Harbor_seawater	cf_putative	7161
614	Harbor_seawater	cf_putative	10106
614	Harbor_seawater	cf_putative	5355
614	Harbor_seawater	cf_putative	9371
615	Harbor_seawater	cf_putative	2564
615	Harbor_seawater	hserlactone	2412
615	Harbor_seawater	cf_fatty_acid	1363
615	Harbor_seawater	cf_putative	5619
615	Harbor_seawater	cf_putative	10768
615	Harbor_seawater	cf_putative	7752
615	Harbor_seawater	cf_putative	9362
615	Harbor_seawater	cf_putative	6835
615	Harbor_seawater	cf_fatty_acid	6793
615	Harbor_seawater	terpene	1197
615	Harbor_seawater	cf_putative	5945
615	Harbor_seawater	cf_fatty_acid	9522
618	Harbor_seawater	cf_fatty_acid	1604
618	Harbor_seawater	cf_saccharide	15943
626	Harbor_seawater	cf_putative	6767
626	Harbor_seawater	terpene	7044
626	Harbor_seawater	cf_putative	6468
626	Harbor_seawater	cf_fatty_acid	3983
626	Harbor_seawater	cf_putative	3820
626	Harbor_seawater	cf_saccharide	4097
626	Harbor_seawater	cf_putative	3835
626	Harbor_seawater	bacteriocin	3165
626	Harbor_seawater	cf_putative	5017
629	Harbor_seawater	cf_putative	8711
629	Harbor_seawater	hserlactone	9311
629	Harbor_seawater	terpene	7138
629	Harbor_seawater	cf_putative	4148
629	Harbor_seawater	bacteriocin	10768
629	Harbor_seawater	cf_putative	18417
629	Harbor_seawater	cf_putative	10564
629	Harbor_seawater	cf_putative	7185
629	Harbor_seawater	cf_putative	5375
629	Harbor_seawater	cf_putative	4629
629	Harbor_seawater	cf_fatty_acid	3794
629	Harbor_seawater	cf_fatty_acid	21212
629	Harbor_seawater	hserlactone-terpene	23290
636	Harbor_seawater	cf_saccharide	5422
636	Harbor_seawater	hserlactone	4692
636	Harbor_seawater	cf_fatty_acid	3284
636	Harbor_seawater	cf_putative	12034
636	Harbor_seawater	cf_putative	17433
636	Harbor_seawater	cf_fatty_acid	12426
636	Harbor_seawater	cf_putative	8530
636	Harbor_seawater	bacteriocin	8686
636	Harbor_seawater	cf_putative	4699
636	Harbor_seawater	terpene	3041
636	Harbor_seawater	cf_fatty_acid	2815
636	Harbor_seawater	cf_putative	3902
636	Harbor_seawater	cf_putative	4785
637	Harbor_seawater	cf_putative	7193
637	Harbor_seawater	terpene	16160
637	Harbor_seawater	cf_putative	14628
637	Harbor_seawater	cf_putative	8789
637	Harbor_seawater	cf_putative	9673
637	Harbor_seawater	cf_putative	4696
637	Harbor_seawater	cf_fatty_acid	21215
637	Harbor_seawater	cf_putative	7346
637	Harbor_seawater	cf_putative	10188
637	Harbor_seawater	cf_putative	6614
637	Harbor_seawater	cf_putative	17727
637	Harbor_seawater	cf_putative	3396
637	Harbor_seawater	cf_putative	14927
637	Harbor_seawater	cf_putative	18116
637	Harbor_seawater	cf_putative	4180
637	Harbor_seawater	cf_fatty_acid	20960
637	Harbor_seawater	cf_putative	7183
637	Harbor_seawater	cf_fatty_acid	21260
640	Harbor_seawater	cf_saccharide	9448
640	Harbor_seawater	cf_fatty_acid	1315
640	Harbor_seawater	hserlactone	5725
640	Harbor_seawater	cf_putative	4190
640	Harbor_seawater	cf_putative	7097
640	Harbor_seawater	cf_putative	9841
640	Harbor_seawater	cf_putative	10889
640	Harbor_seawater	cf_putative	9408
640	Harbor_seawater	cf_putative	6072
640	Harbor_seawater	cf_fatty_acid	10412
640	Harbor_seawater	cf_fatty_acid	4152
640	Harbor_seawater	bacteriocin	3344
640	Harbor_seawater	cf_putative	8372
640	Harbor_seawater	cf_putative	8804
658	Harbor_seawater	cf_fatty_acid	9050
658	Harbor_seawater	cf_putative	8321
658	Harbor_seawater	cf_putative	12386
658	Harbor_seawater	terpene	7322
658	Harbor_seawater	cf_fatty_acid	7924
658	Harbor_seawater	cf_saccharide	8829
658	Harbor_seawater	cf_putative	7986
659	Harbor_seawater	bacteriocin	5923
659	Harbor_seawater	cf_saccharide	1826
659	Harbor_seawater	cf_putative	3831
659	Harbor_seawater	cf_fatty_acid	1852
659	Harbor_seawater	bacteriocin	1746
659	Harbor_seawater	cf_saccharide	14911
659	Harbor_seawater	cf_putative	13218
659	Harbor_seawater	terpene	21020
659	Harbor_seawater	cf_putative	4571
659	Harbor_seawater	cf_putative	4825
659	Harbor_seawater	cf_saccharide	1819
659	Harbor_seawater	cf_putative	6400
659	Harbor_seawater	cf_saccharide	2003
659	Harbor_seawater	cf_saccharide	1876
659	Harbor_seawater	cf_putative	16623
659	Harbor_seawater	cf_saccharide	1710
659	Harbor_seawater	cf_putative	10082
665	Harbor_seawater	cf_putative	6802
665	Harbor_seawater	cf_putative	4474
665	Harbor_seawater	terpene	3521
665	Harbor_seawater	cf_fatty_acid	12138
665	Harbor_seawater	cf_putative	11236
665	Harbor_seawater	cf_putative	8193
665	Harbor_seawater	bacteriocin	7794
665	Harbor_seawater	cf_fatty_acid	9538
665	Harbor_seawater	cf_putative	6238
665	Harbor_seawater	cf_saccharide	1680
665	Harbor_seawater	terpene	1270
665	Harbor_seawater	cf_putative	14448
665	Harbor_seawater	cf_putative	6467
667	Harbor_seawater	terpene	6650
667	Harbor_seawater	cf_fatty_acid	4674
667	Harbor_seawater	cf_putative	6182
667	Harbor_seawater	cf_fatty_acid	3700
667	Harbor_seawater	bacteriocin	5574
667	Harbor_seawater	cf_putative	5241
675	Beach_soil	cf_putative	6301
675	Beach_soil	cf_saccharide	1785
675	Beach_soil	terpene	1105
675	Beach_soil	cf_putative	3895
675	Beach_soil	hserlactone	4287
675	Beach_soil	cf_putative	3196
675	Beach_soil	cf_putative	3234
675	Beach_soil	cf_saccharide	18590
675	Beach_soil	cf_putative	4162
675	Beach_soil	lassopeptide	2267
675	Beach_soil	cf_putative	6174
681	Beach_soil	cf_saccharide	6686
681	Beach_soil	cf_putative	3992
681	Beach_soil	cf_fatty_acid	2851
681	Beach_soil	cf_saccharide	9540
681	Beach_soil	otherks	2188
682	Beach_soil	cf_saccharide	4345
682	Beach_soil	cf_putative	6677
682	Beach_soil	cf_fatty_acid	12629
682	Beach_soil	cf_saccharide	2049
682	Beach_soil	terpene	1196
682	Beach_soil	cf_putative	3018
682	Beach_soil	cf_putative	3605
682	Beach_soil	cf_putative	3104
690	Beach_soil	nrps	4235
690	Beach_soil	cf_fatty_acid	5281
690	Beach_soil	cf_fatty_acid	6038
690	Beach_soil	cf_saccharide	2664
690	Beach_soil	t3pks	2122
690	Beach_soil	cf_saccharide	2733
690	Beach_soil	cf_saccharide	4233
690	Beach_soil	terpene	3895
693	Beach_soil	bacteriocin	5044
693	Beach_soil	terpene	3263
693	Beach_soil	cf_fatty_acid	3004
693	Beach_soil	cf_saccharide	5805
693	Beach_soil	cf_putative	13508
693	Beach_soil	cf_putative	8674
693	Beach_soil	cf_putative	8246
693	Beach_soil	cf_putative	5605
693	Beach_soil	cf_putative	5037
693	Beach_soil	terpene	2604
693	Beach_soil	cf_fatty_acid	1786
693	Beach_soil	cf_saccharide	7137
693	Beach_soil	bacteriocin-lantipeptide	6320
695	Beach_soil	cf_putative	2619
695	Beach_soil	cf_saccharide	4208
695	Beach_soil	cf_fatty_acid	11526
703	Beach_soil	cf_putative	6206
703	Beach_soil	cf_putative	7430
703	Beach_soil	cf_putative	5820
703	Beach_soil	cf_putative	5221
703	Beach_soil	cf_fatty_acid	4769
708	Beach_soil	cf_putative	4750
708	Beach_soil	cf_putative	9277
708	Beach_soil	cf_fatty_acid	18927
708	Beach_soil	terpene	3486
708	Beach_soil	cf_putative	4154
708	Beach_soil	cf_putative	4691
708	Beach_soil	cf_putative	4182
711	Beach_soil	cf_putative	6715
711	Beach_soil	bacteriocin	1310
711	Beach_soil	t3pks	5937
711	Beach_soil	cf_fatty_acid -arylpolyene	4758
711	Beach_soil	cf_putative	9275
711	Beach_soil	cf_saccharide	15594
711	Beach_soil	cf_putative	6037
711	Beach_soil	microcin	15003
711	Beach_soil	cf_saccharide	8970
711	Beach_soil	terpene	8540
711	Beach_soil	cf_putative	3849
711	Beach_soil	cf_putative	2095
711	Beach_soil	cf_putative	9841
711	Beach_soil	cf_saccharide	10726
721	Beach_soil	cf_saccharide	4880
721	Beach_soil	cf_putative	3877
721	Beach_soil	arylpolyene	1945
721	Beach_soil	cf_putative	7483
721	Beach_soil	cf_fatty_acid	1901
722	Beach_soil	cf_putative	10246
722	Beach_soil	cf_fatty_acid	10437
722	Beach_soil	cf_putative	9767
722	Beach_soil	cf_putative	21567
722	Beach_soil	cf_putative	6734
722	Beach_soil	cf_putative	5829
722	Beach_soil	cf_putative	7291
722	Beach_soil	cf_putative	11176
722	Beach_soil	cf_saccharide	21003
722	Beach_soil	cf_putative	4535
722	Beach_soil	cf_putative	10005
725	Beach_soil	cf_putative	7499
725	Beach_soil	cf_fatty_acid	1454
725	Beach_soil	cf_putative	4058
725	Beach_soil	cf_putative	3998
725	Beach_soil	cf_fatty_acid	9454
725	Beach_soil	terpene	12249
725	Beach_soil	cf_putative	4905
725	Beach_soil	cf_putative	4568
725	Beach_soil	cf_putative	7445
725	Beach_soil	cf_putative	7574
725	Beach_soil	t3pks	3895
725	Beach_soil	cf_fatty_acid	3313
725	Beach_soil	cf_putative	10171
725	Beach_soil	cf_putative	5302
732	Beach_soil	cf_saccharide	7239
732	Beach_soil	terpene	7407
732	Beach_soil	cf_putative	4753
732	Beach_soil	cf_fatty_acid	2785
732	Beach_soil	terpene	4973
732	Beach_soil	cf_saccharide	7105
732	Beach_soil	cf_putative	5948
736	Beach_soil	cf_saccharide	5034
736	Beach_soil	terpene	4576
736	Beach_soil	cf_fatty_acid	3752
736	Beach_soil	cf_putative	6027
736	Beach_soil	t3pks	31756
736	Beach_soil	cf_putative	9076
736	Beach_soil	cf_fatty_acid	21026
736	Beach_soil	cf_putative	6271
736	Beach_soil	terpene	5162
736	Beach_soil	ectoine	1695
736	Beach_soil	cf_saccharide	20592
736	Beach_soil	cf_saccharide	14141
742	Beach_soil	cf_putative	5110
742	Beach_soil	cf_putative	7553
742	Beach_soil	cf_putative	27500
742	Beach_soil	cf_fatty_acid	4367
742	Beach_soil	terpene	2248
742	Beach_soil	cf_saccharide	7222
742	Beach_soil	cf_putative	12504
742	Beach_soil	cf_putative	8944
745	Beach_soil	cf_saccharide	11168
745	Beach_soil	cf_putative	9880
745	Beach_soil	cf_saccharide	9581
745	Beach_soil	cf_putative	9408
745	Beach_soil	cf_putative	7535
745	Beach_soil	cf_putative	9563
745	Beach_soil	cf_putative	5484
745	Beach_soil	cf_fatty_acid	16516
745	Beach_soil	cf_putative	13344
745	Beach_soil	terpene	1762
745	Beach_soil	hserlactone	1300
745	Beach_soil	cf_putative	6072
745	Beach_soil	bacteriocin	9328
747	Beach_soil	cf_putative	4720
747	Beach_soil	cf_saccharide	8032
747	Beach_soil	terpene	4120
747	Beach_soil	cf_putative	8094
747	Beach_soil	terpene	1971
749	Beach_soil	terpene	5578
749	Beach_soil	cf_saccharide	6268
749	Beach_soil	terpene	6488
749	Beach_soil	cf_fatty_acid	1174
749	Beach_soil	cf_fatty_acid	1011
749	Beach_soil	cf_fatty_acid	1436
749	Beach_soil	cf_putative	3684
749	Beach_soil	t3pks	3286
753	Beach_soil	cf_fatty_acid	16615
753	Beach_soil	cf_saccharide	21275
753	Beach_soil	t3pks	41071
753	Beach_soil	cf_saccharide	6116
753	Beach_soil	terpene	5163
753	Beach_soil	bacteriocin	6122
753	Beach_soil	cf_saccharide	9593
753	Beach_soil	cf_fatty_acid	2312
753	Beach_soil	cf_putative	7388
755	Beach_soil	cf_fatty_acid	11438
755	Beach_soil	cf_saccharide	5465
755	Beach_soil	cf_fatty_acid	1478
755	Beach_soil	cf_saccharide	24807
755	Beach_soil	cf_saccharide	7116
755	Beach_soil	cf_putative	6071
755	Beach_soil	cf_putative	3947
755	Beach_soil	cf_putative	4087
755	Beach_soil	terpene	10140
755	Beach_soil	bacteriocin	5948
755	Beach_soil	cf_fatty_acid	8399
762	Beach_soil	cf_saccharide	5813
762	Beach_soil	cf_fatty_acid	6233
762	Beach_soil	cf_putative	5568
762	Beach_soil	terpene	3316
762	Beach_soil	cf_fatty_acid	3105
762	Beach_soil	cf_putative	3335
762	Beach_soil	cf_putative	4966
762	Beach_soil	terpene	3363
764	Beach_soil	cf_fatty_acid	1660
764	Beach_soil	cf_fatty_acid	2250
764	Beach_soil	cf_saccharide	3673
769	Open_ocean_seawater	cf_putative	11839
769	Open_ocean_seawater	cf_putative	7494
769	Open_ocean_seawater	cf_putative	15934
769	Open_ocean_seawater	terpene	21991
769	Open_ocean_seawater	cf_putative	6330
769	Open_ocean_seawater	cf_fatty_acid	21269
769	Open_ocean_seawater	cf_putative	11589
769	Open_ocean_seawater	cf_saccharide	6585
769	Open_ocean_seawater	cf_putative	12496
769	Open_ocean_seawater	cf_putative	12382
769	Open_ocean_seawater	cf_putative	5239
769	Open_ocean_seawater	cf_putative	8643
769	Open_ocean_seawater	cf_putative	9658
769	Open_ocean_seawater	cf_putative	4864
769	Open_ocean_seawater	cf_putative	11641
769	Open_ocean_seawater	cf_putative	27377
769	Open_ocean_seawater	cf_putative	10373
769	Open_ocean_seawater	cf_putative	8595
769	Open_ocean_seawater	cf_fatty_acid	15198
769	Open_ocean_seawater	cf_putative	15120
769	Open_ocean_seawater	cf_putative	7163
769	Open_ocean_seawater	cf_fatty_acid	20999
769	Open_ocean_seawater	cf_putative	4576
771	Open_ocean_seawater	terpene	22171
771	Open_ocean_seawater	cf_putative	6699
771	Open_ocean_seawater	cf_putative	6071
771	Open_ocean_seawater	cf_putative	8341
771	Open_ocean_seawater	cf_putative	8937
771	Open_ocean_seawater	cf_putative	7202
771	Open_ocean_seawater	cf_putative	8307
771	Open_ocean_seawater	cf_putative	9663
771	Open_ocean_seawater	cf_fatty_acid	21233
771	Open_ocean_seawater	cf_putative	6421
771	Open_ocean_seawater	cf_putative	16238
771	Open_ocean_seawater	cf_saccharide	24890
771	Open_ocean_seawater	cf_fatty_acid	11809
771	Open_ocean_seawater	cf_saccharide	22209
771	Open_ocean_seawater	cf_putative	14153
771	Open_ocean_seawater	cf_fatty_acid	17768
772	Open_ocean_seawater	cf_putative	8769
772	Open_ocean_seawater	cf_putative	5585
772	Open_ocean_seawater	cf_fatty_acid	21224
772	Open_ocean_seawater	cf_putative	25114
772	Open_ocean_seawater	cf_saccharide	50796
772	Open_ocean_seawater	cf_putative	7256
772	Open_ocean_seawater	cf_putative	14391
772	Open_ocean_seawater	cf_putative	11931
772	Open_ocean_seawater	cf_putative	5669
772	Open_ocean_seawater	cf_putative	24347
772	Open_ocean_seawater	cf_putative	11466
772	Open_ocean_seawater	cf_saccharide	20034
772	Open_ocean_seawater	cf_fatty_acid	12596
772	Open_ocean_seawater	terpene	4465
772	Open_ocean_seawater	cf_putative	5138
772	Open_ocean_seawater	cf_putative	5393
772	Open_ocean_seawater	cf_putative	34497
772	Open_ocean_seawater	cf_putative	13999
772	Open_ocean_seawater	cf_putative	12305
772	Open_ocean_seawater	cf_putative	12721
772	Open_ocean_seawater	cf_putative	10337
772	Open_ocean_seawater	cf_fatty_acid	20064
772	Open_ocean_seawater	cf_putative	16862
773	Open_ocean_seawater	terpene	22005
773	Open_ocean_seawater	cf_putative	6833
773	Open_ocean_seawater	cf_saccharide	40608
773	Open_ocean_seawater	cf_putative	8716
773	Open_ocean_seawater	cf_fatty_acid	21230
773	Open_ocean_seawater	cf_putative	8923
773	Open_ocean_seawater	cf_putative	11383
773	Open_ocean_seawater	cf_putative	12298
773	Open_ocean_seawater	cf_fatty_acid	11408
773	Open_ocean_seawater	cf_putative	4754
773	Open_ocean_seawater	cf_putative	4046
773	Open_ocean_seawater	cf_putative	8060
773	Open_ocean_seawater	cf_putative	12106
773	Open_ocean_seawater	cf_putative	7900
773	Open_ocean_seawater	cf_putative	16729
773	Open_ocean_seawater	cf_putative	10111
773	Open_ocean_seawater	cf_putative	11738
773	Open_ocean_seawater	cf_putative	26921
773	Open_ocean_seawater	cf_putative	7819
773	Open_ocean_seawater	cf_putative	4695
773	Open_ocean_seawater	cf_putative	22187
773	Open_ocean_seawater	cf_putative	6606
773	Open_ocean_seawater	cf_putative	9077
773	Open_ocean_seawater	cf_fatty_acid	20960
773	Open_ocean_seawater	cf_putative	8783
773	Open_ocean_seawater	cf_putative	6391
775	Open_ocean_seawater	cf_saccharide	15972
775	Open_ocean_seawater	cf_putative	6117
775	Open_ocean_seawater	bacteriocin	8183
775	Open_ocean_seawater	bacteriocin	1108
775	Open_ocean_seawater	cf_putative	4379
775	Open_ocean_seawater	cf_putative	8681
775	Open_ocean_seawater	cf_fatty_acid	18784
775	Open_ocean_seawater	cf_saccharide	26666
776	Open_ocean_seawater	cf_putative	18877
776	Open_ocean_seawater	hserlactone	10492
777	Open_ocean_seawater	cf_putative	4380
777	Open_ocean_seawater	cf_putative	3364
777	Open_ocean_seawater	cf_putative	8973
777	Open_ocean_seawater	terpene	21903
777	Open_ocean_seawater	cf_putative	10373
777	Open_ocean_seawater	cf_putative	4606
777	Open_ocean_seawater	cf_putative	6931
777	Open_ocean_seawater	cf_saccharide	23063
778	Open_ocean_seawater	terpene	21930
778	Open_ocean_seawater	cf_putative	10330
778	Open_ocean_seawater	cf_saccharide	45935
778	Open_ocean_seawater	cf_fatty_acid	21233
778	Open_ocean_seawater	cf_fatty_acid	21218
778	Open_ocean_seawater	cf_putative	15264
779	Open_ocean_seawater	terpene	21982
779	Open_ocean_seawater	cf_saccharide	45929
779	Open_ocean_seawater	cf_putative	6582
779	Open_ocean_seawater	cf_putative	6444
779	Open_ocean_seawater	cf_fatty_acid	21215
780	Open_ocean_seawater	cf_saccharide	13410
780	Open_ocean_seawater	cf_saccharide	9192
780	Open_ocean_seawater	bacteriocin	10521
780	Open_ocean_seawater	bacteriocin	8830
780	Open_ocean_seawater	bacteriocin	9951
780	Open_ocean_seawater	bacteriocin	9132
780	Open_ocean_seawater	cf_putative	9561
780	Open_ocean_seawater	bacteriocin	5688
780	Open_ocean_seawater	cf_putative	13536
781	Open_ocean_seawater	cf_putative	9782
781	Open_ocean_seawater	cf_putative	10336
781	Open_ocean_seawater	cf_saccharide	6840
781	Open_ocean_seawater	cf_putative	7636
781	Open_ocean_seawater	cf_putative	11834
781	Open_ocean_seawater	cf_putative	13953
781	Open_ocean_seawater	cf_putative	21178
781	Open_ocean_seawater	cf_putative	5052
782	Open_ocean_seawater	cf_putative	16213
782	Open_ocean_seawater	cf_saccharide	26855
782	Open_ocean_seawater	cf_putative	5041
782	Open_ocean_seawater	cf_fatty_acid	13648
782	Open_ocean_seawater	cf_fatty_acid	11324
782	Open_ocean_seawater	cf_putative	6466
783	Open_ocean_seawater	cf_putative	10020
783	Open_ocean_seawater	cf_saccharide	31107
783	Open_ocean_seawater	cf_putative	11745
783	Open_ocean_seawater	cf_putative	10597
783	Open_ocean_seawater	cf_putative	7603
783	Open_ocean_seawater	cf_putative	12088
783	Open_ocean_seawater	cf_putative	11227
783	Open_ocean_seawater	cf_putative	14398
783	Open_ocean_seawater	cf_putative	9356
783	Open_ocean_seawater	cf_putative	4679
783	Open_ocean_seawater	cf_putative	10278
783	Open_ocean_seawater	cf_putative	5562
783	Open_ocean_seawater	cf_putative	13746
783	Open_ocean_seawater	terpene	21023
785	Open_ocean_seawater	cf_saccharide	26567
785	Open_ocean_seawater	cf_putative	9312
785	Open_ocean_seawater	cf_putative	8097
785	Open_ocean_seawater	cf_saccharide	7140
785	Open_ocean_seawater	terpene	11715
786	Open_ocean_seawater	cf_putative	16869
786	Open_ocean_seawater	terpene	21020
786	Open_ocean_seawater	cf_saccharide	27506
786	Open_ocean_seawater	cf_putative	15150
786	Open_ocean_seawater	cf_putative	14018
786	Open_ocean_seawater	cf_putative	10473
786	Open_ocean_seawater	cf_putative	7050
786	Open_ocean_seawater	cf_putative	5555
786	Open_ocean_seawater	bacteriocin	10858
786	Open_ocean_seawater	cf_putative	5298
786	Open_ocean_seawater	hserlactone-cf_fatty_acid	24361
786	Open_ocean_seawater	cf_putative	6072
786	Open_ocean_seawater	cf_putative	6358
786	Open_ocean_seawater	cf_putative	7705
786	Open_ocean_seawater	hserlactone	20633
786	Open_ocean_seawater	cf_fatty_acid	12506
786	Open_ocean_seawater	cf_putative	5731
787	Open_ocean_seawater	cf_putative	7480
787	Open_ocean_seawater	cf_putative	6785
787	Open_ocean_seawater	cf_saccharide	54809
787	Open_ocean_seawater	cf_putative	9683
787	Open_ocean_seawater	cf_fatty_acid	11942
788	Open_ocean_seawater	bacteriocin	10267
788	Open_ocean_seawater	cf_fatty_acid	2304
788	Open_ocean_seawater	bacteriocin	1606
788	Open_ocean_seawater	terpene	1170
788	Open_ocean_seawater	bacteriocin	10114
789	Open_ocean_seawater	cf_saccharide	10793
789	Open_ocean_seawater	cf_putative	8065
789	Open_ocean_seawater	other	5824
789	Open_ocean_seawater	cf_saccharide	14402
789	Open_ocean_seawater	cf_putative	11556
789	Open_ocean_seawater	cf_putative	2577
789	Open_ocean_seawater	cf_putative	10086
790	Open_ocean_seawater	cf_putative	7536
790	Open_ocean_seawater	cf_putative	12378
790	Open_ocean_seawater	cf_putative	9212
790	Open_ocean_seawater	cf_putative	9569
790	Open_ocean_seawater	cf_putative	6658
790	Open_ocean_seawater	cf_saccharide	20111
790	Open_ocean_seawater	cf_saccharide	13100
790	Open_ocean_seawater	cf_putative	10625
790	Open_ocean_seawater	cf_saccharide	29453
790	Open_ocean_seawater	cf_putative	7242
790	Open_ocean_seawater	cf_putative	33293
790	Open_ocean_seawater	cf_fatty_acid	21227
790	Open_ocean_seawater	cf_putative	5723
791	Open_ocean_seawater	terpene	2793
791	Open_ocean_seawater	terpene	15065
791	Open_ocean_seawater	cf_saccharide	17177
791	Open_ocean_seawater	cf_fatty_acid	13554
791	Open_ocean_seawater	bacteriocin	3785
791	Open_ocean_seawater	cf_putative	9813
791	Open_ocean_seawater	cf_saccharide	17501
791	Open_ocean_seawater	bacteriocin	6809
791	Open_ocean_seawater	bacteriocin	1700
791	Open_ocean_seawater	cf_putative	3814
791	Open_ocean_seawater	cf_fatty_acid	1545
791	Open_ocean_seawater	cf_putative	8040
791	Open_ocean_seawater	bacteriocin	10246
791	Open_ocean_seawater	cf_putative	7841
791	Open_ocean_seawater	cf_saccharide	28243
791	Open_ocean_seawater	cf_putative	10361
794	Open_ocean_seawater	terpene	20054
794	Open_ocean_seawater	cf_saccharide	34653
794	Open_ocean_seawater	cf_putative	30503
794	Open_ocean_seawater	cf_saccharide	28907
794	Open_ocean_seawater	cf_putative	9210
794	Open_ocean_seawater	cf_putative	5767
794	Open_ocean_seawater	cf_putative	6100
794	Open_ocean_seawater	cf_fatty_acid	5659
794	Open_ocean_seawater	cf_saccharide	14380
794	Open_ocean_seawater	cf_fatty_acid	21236
794	Open_ocean_seawater	cf_putative	8192
794	Open_ocean_seawater	cf_putative	13264
794	Open_ocean_seawater	cf_putative	9720
794	Open_ocean_seawater	cf_putative	8595
794	Open_ocean_seawater	cf_putative	4865
794	Open_ocean_seawater	cf_putative	11210
794	Open_ocean_seawater	cf_putative	6333
794	Open_ocean_seawater	cf_putative	27368
794	Open_ocean_seawater	cf_fatty_acid	20999
794	Open_ocean_seawater	cf_putative	20793
795	Open_ocean_seawater	cf_putative	18494
795	Open_ocean_seawater	cf_putative	6642
795	Open_ocean_seawater	hserlactone-cf_fatty_acid	20179
795	Open_ocean_seawater	cf_putative	12437
795	Open_ocean_seawater	cf_putative	49839
795	Open_ocean_seawater	cf_putative	15362
795	Open_ocean_seawater	cf_fatty_acid	21230
795	Open_ocean_seawater	cf_putative	4865
795	Open_ocean_seawater	cf_putative	5597
795	Open_ocean_seawater	terpene	21017
795	Open_ocean_seawater	cf_fatty_acid	21257
795	Open_ocean_seawater	cf_putative	6996
795	Open_ocean_seawater	cf_fatty_acid	17597
795	Open_ocean_seawater	cf_putative	10559
795	Open_ocean_seawater	cf_putative	9418
795	Open_ocean_seawater	cf_putative	5345
795	Open_ocean_seawater	cf_putative	14063
795	Open_ocean_seawater	cf_putative	6607
795	Open_ocean_seawater	cf_putative	8844
795	Open_ocean_seawater	cf_putative	11934
795	Open_ocean_seawater	cf_putative	10849
795	Open_ocean_seawater	cf_putative	6917
797	Open_ocean_seawater	bacteriocin	10333
797	Open_ocean_seawater	cf_putative	10653
797	Open_ocean_seawater	terpene-cf_fatty_acid	22678
797	Open_ocean_seawater	cf_putative	12109
797	Open_ocean_seawater	bacteriocin	10123
797	Open_ocean_seawater	cf_saccharide	18103
797	Open_ocean_seawater	cf_putative	12736
797	Open_ocean_seawater	cf_putative	14291
797	Open_ocean_seawater	cf_putative	4375
798	Open_ocean_seawater	bacteriocin	10216
798	Open_ocean_seawater	cf_putative	9242
799	Open_ocean_seawater	cf_saccharide	14380
799	Open_ocean_seawater	cf_putative	14526
799	Open_ocean_seawater	cf_saccharide	25136
800	Open_ocean_seawater	terpene	3633
800	Open_ocean_seawater	cf_putative	19951
800	Open_ocean_seawater	cf_fatty_acid	20255
800	Open_ocean_seawater	bacteriocin	10171
800	Open_ocean_seawater	cf_putative	9906
800	Open_ocean_seawater	cf_putative	5802
800	Open_ocean_seawater	cf_putative	6264
800	Open_ocean_seawater	cf_putative	8654
800	Open_ocean_seawater	cf_putative	5246
800	Open_ocean_seawater	bacteriocin	10591
800	Open_ocean_seawater	cf_saccharide	12338
801	Open_ocean_seawater	cf_putative	5123
801	Open_ocean_seawater	cf_putative	11827
801	Open_ocean_seawater	cf_putative	5532
801	Open_ocean_seawater	cf_putative	10114
801	Open_ocean_seawater	cf_putative	6859
801	Open_ocean_seawater	cf_putative	12181
801	Open_ocean_seawater	cf_putative	12537
801	Open_ocean_seawater	cf_putative	4978
801	Open_ocean_seawater	hserlactone	1065
801	Open_ocean_seawater	cf_putative	4158
801	Open_ocean_seawater	cf_putative	4568
801	Open_ocean_seawater	cf_putative	15471
801	Open_ocean_seawater	terpene	14123
801	Open_ocean_seawater	cf_putative	14510
801	Open_ocean_seawater	cf_putative	18151
801	Open_ocean_seawater	cf_fatty_acid	2245
802	Open_ocean_seawater	cf_putative	10072
802	Open_ocean_seawater	cf_fatty_acid	21227
802	Open_ocean_seawater	cf_putative	5686
802	Open_ocean_seawater	cf_putative	5744
802	Open_ocean_seawater	cf_putative	5334
802	Open_ocean_seawater	cf_fatty_acid	21119
802	Open_ocean_seawater	cf_putative	13764
802	Open_ocean_seawater	cf_fatty_acid	21209
802	Open_ocean_seawater	cf_putative	7173
803	Open_ocean_seawater	bacteriocin	7900
803	Open_ocean_seawater	cf_saccharide	10374
803	Open_ocean_seawater	cf_saccharide	16931
803	Open_ocean_seawater	cf_fatty_acid	21248
803	Open_ocean_seawater	bacteriocin	4686
803	Open_ocean_seawater	hserlactone	7018
803	Open_ocean_seawater	cf_saccharide	27990
803	Open_ocean_seawater	cf_putative	6539
803	Open_ocean_seawater	terpene	1192
803	Open_ocean_seawater	cf_putative	18921
803	Open_ocean_seawater	bacteriocin	4161
803	Open_ocean_seawater	cf_putative	5293
803	Open_ocean_seawater	cf_saccharide	11017
803	Open_ocean_seawater	cf_putative	11130
803	Open_ocean_seawater	bacteriocin	1727
803	Open_ocean_seawater	bacteriocin-cf_saccharide	28098
803	Open_ocean_seawater	cf_saccharide	42430
803	Open_ocean_seawater	t1pks	16358
803	Open_ocean_seawater	cf_putative	3350
804	Open_ocean_seawater	cf_putative	7003
804	Open_ocean_seawater	cf_putative	10072
805	Open_ocean_seawater	cf_fatty_acid	1059
805	Open_ocean_seawater	cf_putative	6358
805	Open_ocean_seawater	cf_putative	21045
805	Open_ocean_seawater	terpene	21020
805	Open_ocean_seawater	cf_fatty_acid	2586
805	Open_ocean_seawater	cf_putative	3902
805	Open_ocean_seawater	cf_putative	5242
805	Open_ocean_seawater	cf_putative	11167
805	Open_ocean_seawater	cf_putative	14283
805	Open_ocean_seawater	hserlactone	1594
805	Open_ocean_seawater	cf_fatty_acid	2057
805	Open_ocean_seawater	cf_putative	6093
805	Open_ocean_seawater	cf_putative	6072
805	Open_ocean_seawater	cf_putative	8008
806	Open_ocean_seawater	cf_fatty_acid	20999
806	Open_ocean_seawater	cf_fatty_acid	21236
806	Open_ocean_seawater	cf_putative	26259
806	Open_ocean_seawater	cf_putative	8594
806	Open_ocean_seawater	cf_putative	10104
806	Open_ocean_seawater	cf_putative	20972
806	Open_ocean_seawater	cf_putative	11699
806	Open_ocean_seawater	cf_putative	6628
806	Open_ocean_seawater	cf_putative	5207
806	Open_ocean_seawater	cf_putative	25720
806	Open_ocean_seawater	cf_putative	13946
806	Open_ocean_seawater	cf_saccharide	25068
806	Open_ocean_seawater	cf_putative	12653
807	Open_ocean_seawater	cf_putative	6608
807	Open_ocean_seawater	cf_fatty_acid	14596
807	Open_ocean_seawater	cf_putative	9100
807	Open_ocean_seawater	cf_putative	11966
807	Open_ocean_seawater	cf_saccharide	38896
807	Open_ocean_seawater	cf_putative	6468
807	Open_ocean_seawater	cf_fatty_acid	21230
807	Open_ocean_seawater	cf_putative	6834
807	Open_ocean_seawater	cf_putative	9382
807	Open_ocean_seawater	cf_fatty_acid	21134
807	Open_ocean_seawater	cf_putative	2996
807	Open_ocean_seawater	cf_putative	4029
807	Open_ocean_seawater	cf_putative	8845
807	Open_ocean_seawater	cf_putative	9355
807	Open_ocean_seawater	terpene	21017
810	Open_ocean_seawater	bacteriocin	10591
810	Open_ocean_seawater	cf_saccharide	32076
810	Open_ocean_seawater	cf_saccharide	4151
810	Open_ocean_seawater	cf_saccharide	9226
810	Open_ocean_seawater	cf_putative	12884
810	Open_ocean_seawater	cf_putative	14295
812	Open_ocean_seawater	cf_putative	8864
812	Open_ocean_seawater	cf_putative	13113
812	Open_ocean_seawater	cf_putative	12437
812	Open_ocean_seawater	cf_putative	7871
812	Open_ocean_seawater	cf_putative	18612
812	Open_ocean_seawater	terpene	6347
812	Open_ocean_seawater	cf_putative	7563
812	Open_ocean_seawater	cf_putative	13268
812	Open_ocean_seawater	cf_putative	12923
812	Open_ocean_seawater	cf_fatty_acid	17535
812	Open_ocean_seawater	cf_putative	12615
812	Open_ocean_seawater	cf_putative	4246
812	Open_ocean_seawater	cf_putative	15115
812	Open_ocean_seawater	cf_fatty_acid	21091
812	Open_ocean_seawater	cf_putative	10282
812	Open_ocean_seawater	cf_putative	5852
812	Open_ocean_seawater	cf_putative	8050
812	Open_ocean_seawater	cf_putative	12549
812	Open_ocean_seawater	cf_putative	9564
813	Open_ocean_seawater	terpene	1514
813	Open_ocean_seawater	cf_fatty_acid	21239
813	Open_ocean_seawater	cf_putative	16388
813	Open_ocean_seawater	cf_saccharide	33528
813	Open_ocean_seawater	cf_putative	18184
813	Open_ocean_seawater	cf_putative	20041
813	Open_ocean_seawater	cf_putative	19656
813	Open_ocean_seawater	cf_putative	9281
813	Open_ocean_seawater	cf_putative	4794
813	Open_ocean_seawater	cf_putative	4657
813	Open_ocean_seawater	cf_putative	16475
813	Open_ocean_seawater	cf_fatty_acid	11888
813	Open_ocean_seawater	terpene	1469
813	Open_ocean_seawater	cf_fatty_acid	21005
813	Open_ocean_seawater	cf_putative	11892
814	Open_ocean_seawater	cf_putative	6358
814	Open_ocean_seawater	cf_putative	3903
814	Open_ocean_seawater	cf_putative	8019
814	Open_ocean_seawater	cf_putative	3820
814	Open_ocean_seawater	terpene	21020
814	Open_ocean_seawater	cf_saccharide	8778
814	Open_ocean_seawater	cf_fatty_acid	1253
814	Open_ocean_seawater	cf_putative	10755
814	Open_ocean_seawater	cf_saccharide	38148
814	Open_ocean_seawater	hserlactone-cf_fatty_acid	22838
814	Open_ocean_seawater	cf_putative	10378
814	Open_ocean_seawater	cf_putative	18932
814	Open_ocean_seawater	cf_putative	6893
814	Open_ocean_seawater	cf_fatty_acid	18798
814	Open_ocean_seawater	cf_putative	5242
814	Open_ocean_seawater	cf_putative	13395
814	Open_ocean_seawater	cf_putative	5770
814	Open_ocean_seawater	cf_saccharide	7436
814	Open_ocean_seawater	cf_putative	5483
815	Open_ocean_seawater	cf_fatty_acid	21230
815	Open_ocean_seawater	cf_putative	4247
815	Open_ocean_seawater	cf_putative	9605
815	Open_ocean_seawater	cf_putative	14304
815	Open_ocean_seawater	cf_putative	6468
815	Open_ocean_seawater	cf_putative	6608
815	Open_ocean_seawater	cf_putative	7452
815	Open_ocean_seawater	hserlactone-cf_fatty_acid	24299
815	Open_ocean_seawater	cf_putative	6917
815	Open_ocean_seawater	cf_putative	9382
815	Open_ocean_seawater	cf_fatty_acid	19519
815	Open_ocean_seawater	cf_putative	7871
815	Open_ocean_seawater	cf_putative	12868
815	Open_ocean_seawater	cf_putative	7623
815	Open_ocean_seawater	cf_putative	14049
815	Open_ocean_seawater	terpene	19303
815	Open_ocean_seawater	cf_putative	10300
815	Open_ocean_seawater	cf_saccharide	34100
815	Open_ocean_seawater	cf_putative	12398
815	Open_ocean_seawater	cf_fatty_acid	21209
817	Open_ocean_seawater	cf_saccharide	26549
817	Open_ocean_seawater	bacteriocin-lantipeptide	4539
817	Open_ocean_seawater	cf_saccharide	7158
817	Open_ocean_seawater	cf_saccharide	22804
817	Open_ocean_seawater	cf_saccharide	19455
818	Open_ocean_seawater	cf_putative	7350
818	Open_ocean_seawater	cf_putative	4354
818	Open_ocean_seawater	cf_putative	22866
818	Open_ocean_seawater	cf_putative	18069
818	Open_ocean_seawater	cf_saccharide	17857
818	Open_ocean_seawater	cf_fatty_acid	11051
818	Open_ocean_seawater	cf_saccharide	26466
818	Open_ocean_seawater	cf_putative	15515
818	Open_ocean_seawater	cf_putative	9874
818	Open_ocean_seawater	cf_putative	8384
818	Open_ocean_seawater	cf_fatty_acid	7131
818	Open_ocean_seawater	cf_putative	14865
818	Open_ocean_seawater	cf_putative	22912
818	Open_ocean_seawater	cf_putative	6351
819	Open_ocean_seawater	cf_saccharide	12349
819	Open_ocean_seawater	cf_saccharide	11393
819	Open_ocean_seawater	cf_putative	3579
819	Open_ocean_seawater	cf_putative	8115
819	Open_ocean_seawater	cf_saccharide	18811
819	Open_ocean_seawater	cf_putative	7555
819	Open_ocean_seawater	cf_putative	12198
820	Open_ocean_seawater	bacteriocin	7361
820	Open_ocean_seawater	cf_putative	29536
820	Open_ocean_seawater	cf_saccharide	20427
821	Open_ocean_seawater	cf_putative	6435
821	Open_ocean_seawater	cf_fatty_acid	21212
821	Open_ocean_seawater	cf_putative	5083
821	Open_ocean_seawater	terpene	17465
821	Open_ocean_seawater	cf_saccharide	61110
821	Open_ocean_seawater	cf_putative	8067
821	Open_ocean_seawater	cf_putative	11710
821	Open_ocean_seawater	cf_saccharide	11656
821	Open_ocean_seawater	cf_putative	3371
821	Open_ocean_seawater	cf_saccharide	33668
821	Open_ocean_seawater	cf_putative	7398
823	Open_ocean_seawater	bacteriocin-terpene	13896
823	Open_ocean_seawater	t1pks	39952
823	Open_ocean_seawater	other	8127
823	Open_ocean_seawater	bacteriocin	10192
823	Open_ocean_seawater	cf_saccharide	5225
823	Open_ocean_seawater	bacteriocin	7362
823	Open_ocean_seawater	cf_saccharide	12854
823	Open_ocean_seawater	cf_saccharide	19893
824	Open_ocean_seawater	cf_saccharide	7484
824	Open_ocean_seawater	cf_putative	6620
824	Open_ocean_seawater	bacteriocin	10273
824	Open_ocean_seawater	cf_saccharide	7677
824	Open_ocean_seawater	bacteriocin	5173
824	Open_ocean_seawater	ladderane	1308
824	Open_ocean_seawater	hserlactone	5046
824	Open_ocean_seawater	cf_saccharide	27985
824	Open_ocean_seawater	cf_saccharide	20029
824	Open_ocean_seawater	cf_saccharide	27631
824	Open_ocean_seawater	cf_putative	7787
824	Open_ocean_seawater	phosphonate	7527
824	Open_ocean_seawater	cf_saccharide	7629
824	Open_ocean_seawater	bacteriocin	10171
824	Open_ocean_seawater	bacteriocin	10591
824	Open_ocean_seawater	cf_putative	20083
824	Open_ocean_seawater	cf_fatty_acid	1186
825	Open_ocean_seawater	cf_putative	4005
825	Open_ocean_seawater	cf_putative	3114
825	Open_ocean_seawater	terpene	16802
825	Open_ocean_seawater	cf_saccharide	30878
825	Open_ocean_seawater	cf_saccharide	30600
825	Open_ocean_seawater	cf_putative	5917
825	Open_ocean_seawater	cf_putative	11247
825	Open_ocean_seawater	cf_putative	6573
825	Open_ocean_seawater	cf_putative	10877
825	Open_ocean_seawater	cf_putative	8980
825	Open_ocean_seawater	cf_fatty_acid	21215
826	Open_ocean_seawater	cf_putative	17841
826	Open_ocean_seawater	terpene	20446
826	Open_ocean_seawater	cf_putative	11914
826	Open_ocean_seawater	cf_saccharide	57536
826	Open_ocean_seawater	cf_putative	8973
826	Open_ocean_seawater	cf_putative	7107
826	Open_ocean_seawater	cf_putative	6203
826	Open_ocean_seawater	cf_saccharide	25783
826	Open_ocean_seawater	cf_fatty_acid	15619
826	Open_ocean_seawater	cf_putative	20552
830	Open_ocean_seawater	cf_putative	12056
830	Open_ocean_seawater	cf_putative	5944
830	Open_ocean_seawater	cf_putative	5322
830	Open_ocean_seawater	cf_putative	9800
830	Open_ocean_seawater	cf_putative	8407
830	Open_ocean_seawater	cf_fatty_acid	13643
830	Open_ocean_seawater	cf_putative	8264
830	Open_ocean_seawater	terpene	21020
832	Open_ocean_seawater	cf_putative	6635
832	Open_ocean_seawater	cf_putative	6761
832	Open_ocean_seawater	cf_putative	9429
832	Open_ocean_seawater	cf_putative	5936
832	Open_ocean_seawater	bacteriocin	10873
832	Open_ocean_seawater	cf_fatty_acid	19193
832	Open_ocean_seawater	cf_saccharide	19699
832	Open_ocean_seawater	cf_putative	13983
832	Open_ocean_seawater	hserlactone	19553
832	Open_ocean_seawater	terpene	7735
832	Open_ocean_seawater	cf_putative	8416
832	Open_ocean_seawater	cf_putative	6131
832	Open_ocean_seawater	cf_putative	4985
832	Open_ocean_seawater	hserlactone	16647
832	Open_ocean_seawater	cf_putative	9927
832	Open_ocean_seawater	cf_putative	7298
832	Open_ocean_seawater	cf_putative	8328
832	Open_ocean_seawater	cf_fatty_acid	15176
832	Open_ocean_seawater	cf_putative	5722
832	Open_ocean_seawater	cf_putative	19066
832	Open_ocean_seawater	cf_putative	10873
836	Open_ocean_seawater	cf_putative	4843
836	Open_ocean_seawater	cf_putative	18598
836	Open_ocean_seawater	cf_putative	14016
836	Open_ocean_seawater	cf_putative	22028
836	Open_ocean_seawater	cf_putative	12330
836	Open_ocean_seawater	terpene	21753
836	Open_ocean_seawater	cf_putative	5467
836	Open_ocean_seawater	cf_putative	4543
836	Open_ocean_seawater	terpene	21092
836	Open_ocean_seawater	cf_putative	4690
837	Open_ocean_seawater	cf_putative	19174
837	Open_ocean_seawater	cf_putative	5013
837	Open_ocean_seawater	cf_fatty_acid	16799
837	Open_ocean_seawater	cf_putative	5486
837	Open_ocean_seawater	cf_putative	6569
837	Open_ocean_seawater	cf_putative	11213
838	Open_ocean_seawater	cf_saccharide	32266
838	Open_ocean_seawater	cf_putative	16869
838	Open_ocean_seawater	t3pks	2532
838	Open_ocean_seawater	bacteriocin	2881
838	Open_ocean_seawater	bacteriocin	6658
838	Open_ocean_seawater	cf_fatty_acid	14113
838	Open_ocean_seawater	cf_saccharide	22995
840	Open_ocean_seawater	hserlactone-cf_fatty_acid	24361
840	Open_ocean_seawater	terpene	12561
840	Open_ocean_seawater	cf_fatty_acid	21260
840	Open_ocean_seawater	cf_putative	4085
840	Open_ocean_seawater	cf_putative	6358
840	Open_ocean_seawater	cf_saccharide	16337
840	Open_ocean_seawater	cf_putative	5407
840	Open_ocean_seawater	cf_putative	4045
840	Open_ocean_seawater	cf_putative	13568
840	Open_ocean_seawater	cf_putative	8724
840	Open_ocean_seawater	cf_putative	9102
840	Open_ocean_seawater	cf_putative	10722
840	Open_ocean_seawater	cf_putative	3623
840	Open_ocean_seawater	cf_putative	3902
840	Open_ocean_seawater	cf_putative	13537
840	Open_ocean_seawater	cf_putative	7098
840	Open_ocean_seawater	cf_putative	6018
840	Open_ocean_seawater	cf_putative	8018
840	Open_ocean_seawater	cf_fatty_acid	9686
840	Open_ocean_seawater	cf_fatty_acid	11991
843	Open_ocean_seawater	cf_putative	15161
843	Open_ocean_seawater	cf_putative	9168
843	Open_ocean_seawater	cf_saccharide	19968
843	Open_ocean_seawater	cf_putative	8276
843	Open_ocean_seawater	cf_putative	5246
843	Open_ocean_seawater	cf_putative	17085
843	Open_ocean_seawater	cf_saccharide	34374
843	Open_ocean_seawater	cf_saccharide	24629
843	Open_ocean_seawater	terpene	21891
844	Open_ocean_seawater	cf_putative	9422
844	Open_ocean_seawater	cf_putative	3368
844	Open_ocean_seawater	cf_fatty_acid	21215
844	Open_ocean_seawater	cf_saccharide	38648
844	Open_ocean_seawater	cf_putative	7691
844	Open_ocean_seawater	cf_putative	7014
844	Open_ocean_seawater	terpene	21897
844	Open_ocean_seawater	cf_saccharide	40758
844	Open_ocean_seawater	cf_putative	6588
846	Open_ocean_seawater	cf_putative	4780
846	Open_ocean_seawater	cf_fatty_acid	5548
846	Open_ocean_seawater	cf_putative	3392
846	Open_ocean_seawater	cf_putative	11373
846	Open_ocean_seawater	cf_putative	7603
847	Open_ocean_seawater	cf_putative	9883
847	Open_ocean_seawater	cf_fatty_acid	12170
847	Open_ocean_seawater	cf_putative	10609
847	Open_ocean_seawater	cf_fatty_acid	10877
847	Open_ocean_seawater	cf_putative	13327
847	Open_ocean_seawater	cf_putative	5572
847	Open_ocean_seawater	cf_putative	7912
847	Open_ocean_seawater	cf_putative	8966
847	Open_ocean_seawater	cf_putative	6103
847	Open_ocean_seawater	terpene	14419
847	Open_ocean_seawater	cf_fatty_acid	1123
852	Open_ocean_seawater	cf_putative	8372
852	Open_ocean_seawater	cf_putative	7072
852	Open_ocean_seawater	cf_putative	9853
852	Open_ocean_seawater	terpene	6512
852	Open_ocean_seawater	cf_putative	12033
853	Open_ocean_seawater	cf_putative	14393
853	Open_ocean_seawater	cf_saccharide	11846
853	Open_ocean_seawater	bacteriocin	5004
853	Open_ocean_seawater	cf_saccharide	14463
854	Open_ocean_seawater	cf_putative	7574
854	Open_ocean_seawater	cf_putative	3329
854	Open_ocean_seawater	cf_putative	21657
854	Open_ocean_seawater	cf_fatty_acid	21212
854	Open_ocean_seawater	cf_putative	10178
854	Open_ocean_seawater	terpene	21891
854	Open_ocean_seawater	cf_putative	5692
854	Open_ocean_seawater	cf_saccharide	30854
854	Open_ocean_seawater	cf_saccharide	39899
855	Open_ocean_seawater	cf_fatty_acid	21224
855	Open_ocean_seawater	cf_putative	7420
855	Open_ocean_seawater	cf_putative	15273
855	Open_ocean_seawater	cf_putative	8696
855	Open_ocean_seawater	cf_fatty_acid	18381
855	Open_ocean_seawater	cf_putative	20447
855	Open_ocean_seawater	cf_putative	9322
855	Open_ocean_seawater	cf_putative	20730
855	Open_ocean_seawater	cf_putative	13099
855	Open_ocean_seawater	cf_putative	6488
855	Open_ocean_seawater	cf_putative	6301
855	Open_ocean_seawater	cf_putative	3848
855	Open_ocean_seawater	terpene	21827
855	Open_ocean_seawater	cf_putative	4858
855	Open_ocean_seawater	cf_putative	6140
855	Open_ocean_seawater	cf_putative	4779
855	Open_ocean_seawater	cf_putative	15839
855	Open_ocean_seawater	cf_putative	9075
855	Open_ocean_seawater	cf_putative	14050
855	Open_ocean_seawater	cf_putative	8042
855	Open_ocean_seawater	cf_putative	8663
855	Open_ocean_seawater	cf_putative	6248
855	Open_ocean_seawater	cf_putative	15017
855	Open_ocean_seawater	cf_saccharide	17934
855	Open_ocean_seawater	cf_putative	4962
855	Open_ocean_seawater	cf_putative	9367
855	Open_ocean_seawater	cf_saccharide	24865
855	Open_ocean_seawater	cf_putative	15463
855	Open_ocean_seawater	cf_putative	10142
855	Open_ocean_seawater	cf_putative	10090
855	Open_ocean_seawater	cf_putative	5895
855	Open_ocean_seawater	cf_putative	6879
855	Open_ocean_seawater	cf_fatty_acid	1746
855	Open_ocean_seawater	cf_saccharide	12791
855	Open_ocean_seawater	cf_putative	14765
862	Open_ocean_seawater	cf_fatty_acid	21212
862	Open_ocean_seawater	cf_putative	8608
862	Open_ocean_seawater	terpene	18242
862	Open_ocean_seawater	cf_saccharide	29198
862	Open_ocean_seawater	cf_putative	30204
862	Open_ocean_seawater	cf_saccharide	17343
862	Open_ocean_seawater	cf_putative	17184
862	Open_ocean_seawater	cf_putative	5198
865	Fresh_sea_sediment	cf_putative	5896
865	Fresh_sea_sediment	cf_putative	7723
865	Fresh_sea_sediment	terpene	20849
865	Fresh_sea_sediment	cf_saccharide	23069
865	Fresh_sea_sediment	cf_saccharide	14604
865	Fresh_sea_sediment	cf_saccharide-ladderane	46011
865	Fresh_sea_sediment	cf_saccharide	20828
865	Fresh_sea_sediment	cf_putative	17215
865	Fresh_sea_sediment	other	27249
865	Fresh_sea_sediment	head_to_tail	21620
865	Fresh_sea_sediment	cf_putative	7140
865	Fresh_sea_sediment	cf_saccharide	18872
871	Fresh_sea_sediment	cf_putative	8541
871	Fresh_sea_sediment	arylpolyene	32067
871	Fresh_sea_sediment	cf_putative	3856
875	Fresh_sea_sediment	cf_fatty_acid	21254
875	Fresh_sea_sediment	cf_putative	30038
875	Fresh_sea_sediment	cf_putative	11599
875	Fresh_sea_sediment	cf_putative	6114
875	Fresh_sea_sediment	cf_saccharide	22110
875	Fresh_sea_sediment	cf_putative	12212
875	Fresh_sea_sediment	bacteriocin	11803
875	Fresh_sea_sediment	cf_putative	5371
876	Fresh_sea_sediment	cf_putative	10592
876	Fresh_sea_sediment	cf_saccharide	24746
876	Fresh_sea_sediment	cf_putative	4826
876	Fresh_sea_sediment	cf_putative	5197
876	Fresh_sea_sediment	cf_saccharide	23130
876	Fresh_sea_sediment	cf_saccharide	25559
876	Fresh_sea_sediment	cf_putative	7097
876	Fresh_sea_sediment	cf_putative	10881
876	Fresh_sea_sediment	t3pks-arylpolyene	43589
876	Fresh_sea_sediment	terpene	1312
876	Fresh_sea_sediment	cf_saccharide	22185
876	Fresh_sea_sediment	cf_putative	10811
876	Fresh_sea_sediment	cf_putative	9862
876	Fresh_sea_sediment	cf_putative	4927
876	Fresh_sea_sediment	cf_saccharide	32060
876	Fresh_sea_sediment	cf_putative	9821
876	Fresh_sea_sediment	cf_fatty_acid	21248
878	Fresh_sea_sediment	cf_putative	4223
878	Fresh_sea_sediment	cf_putative	5203
878	Fresh_sea_sediment	cf_saccharide	12043
878	Fresh_sea_sediment	cf_putative	12941
878	Fresh_sea_sediment	cf_putative	20454
878	Fresh_sea_sediment	cf_saccharide	18118
878	Fresh_sea_sediment	cf_fatty_acid	6870
881	Fresh_sea_sediment	cf_saccharide	37536
881	Fresh_sea_sediment	bacteriocin	3449
881	Fresh_sea_sediment	cf_saccharide	24631
881	Fresh_sea_sediment	cf_saccharide	7429
881	Fresh_sea_sediment	cf_putative	6766
881	Fresh_sea_sediment	cf_saccharide	20726
881	Fresh_sea_sediment	bacteriocin	2557
881	Fresh_sea_sediment	cf_saccharide	24241
881	Fresh_sea_sediment	cf_putative	7249
881	Fresh_sea_sediment	cf_saccharide	41342
881	Fresh_sea_sediment	cf_putative	4894
881	Fresh_sea_sediment	cf_putative	14544
881	Fresh_sea_sediment	cf_fatty_acid	21233
881	Fresh_sea_sediment	cf_putative	6472
881	Fresh_sea_sediment	cf_putative	15112
881	Fresh_sea_sediment	bacteriocin	10246
883	Fresh_sea_sediment	cf_saccharide	16167
883	Fresh_sea_sediment	cf_saccharide	25612
886	Fresh_sea_sediment	cf_putative	19639
886	Fresh_sea_sediment	cf_putative	7161
[truncated: 4,844 more rows]
