# Supplementary material for: Validation of the application of gel beads-based single-cell genome sequencing platform to soil and seawater
Source: ISME Commun. 2022 Sep 29;2:92. doi: 10.1038/s43705-022-00179-4 (PMC9723564; doi:10.1038/s43705-022-00179-4)
Supplement: Supplementary file 14 — Table S8 [file 43705_2022_179_MOESM14_ESM.xlsx]

## Sheet: Supplementary Table 8
Sequence name	Accession number	SAG_ID	Sequence ID	VirSorter_categories	vConTACT2_VC	vConTACT2_VC status	vConTACT2_Cluster size	CheckV_contig length	CheckV_gene count	CheckV_completeness	CheckV_contamination	CheckV_quality	BACPHLIP_Virulent	BACPHLIP_Temperate	Blastn_img id	Blastn_Average Nucleotide Identity (ANI)	Blastn_Alignment Fraction (AF)	Sampling site	Host Domain	Host Phylum	Host Class	Host Order	Host Family	Host genus
00000204_pp1	LC663099	204	VIRSorter_NODE_60_length_8534_cov_11_7729-cat_2	2 ("likely" phage)	-	Singleton	-	8534	18	3.4	0	Low-quality	0.95033	0.0496696	IMGVR_UViG_3300010160_000097|3300010160|Ga0114967_10000329	81.159	2	Seashore_soil	d__Bacteria	p__Proteobacteria	c__Gammaproteobacteria	o__Legionellales	f__	g__
00000204_pp2	LC662935	204	VIRSorter_NODE_16_length_17603_cov_322_537-cat_3	3 ("possible" phage)	-	Singleton	-	17603	25	8.5	0	Low-quality	0.936735	0.063265	IMGVR_UViG_3300028045_000033|3300028045|Ga0233414_10000077	81.863	1	Seashore_soil	d__Bacteria	p__Proteobacteria	c__Gammaproteobacteria	o__Legionellales	f__	g__
00000212_pp1	LC662968	212	VIRSorter_NODE_1_length_80845_cov_80_4153_gene_25_gene_69-21546-59942-cat_5	5 ("likely" prophage)	28_0	Clustered	2	38396	45	55.62	0	Medium-quality	0.8875	0.1125	IMGVR_UViG_3300001594_000179|3300001594|Draft_10003749	73.95	1	Seashore_soil	d__Bacteria	p__Proteobacteria	c__Alphaproteobacteria	o__UBA998	f__	g__
00000212_pp2	LC663057	212	VIRSorter_NODE_3_length_52690_cov_109_816_gene_9_gene_45-9584-39525-cat_5	5 ("likely" prophage)	28_0	Clustered	2	29941	38	64.1	0	Medium-quality	0.9625	0.0375	IMGVR_UViG_3300007643_000038|3300007643|Ga0104854_10696351	75.147	2	Seashore_soil	d__Bacteria	p__Proteobacteria	c__Alphaproteobacteria	o__UBA998	f__	g__
00000218_pp1	LC662861	218	VIRSorter_NODE_103_length_5186_cov_5_11372-cat_3	3 ("possible" phage)	-	Singleton	-	5186	12	7.48	0	Low-quality	0.921968	0.0780318	UGV-GENOME-0372533	100	1	Seashore_soil	d__Bacteria	p__Chloroflexota	c__Dehalococcoidia	o__	f__	g__
00000233_pp1	LC662969	233	VIRSorter_NODE_1_length_84100_cov_40_6908_gene_22_gene_55-34491-82045-cat_5	5 ("likely" prophage)	-	Singleton	-	47554	32	100	0	High-quality	1	0	IMGVR_UViG_3300027749_000058|3300027749|Ga0209084_1000055	75.479	1	Seashore_soil	d__Bacteria	p__Elusimicrobiota	c__Endomicrobia	o__Endomicrobiales	f__	g__
00000237_pp1	LC663068	237	VIRSorter_NODE_48_length_19257_cov_19_5197_gene_6_gene_22-4249-19307-cat_5	5 ("likely" prophage)	-	Singleton	-	15008	18	33.64	0	Low-quality	0.811878	0.188122	#N/A	#N/A	#N/A	Seashore_soil	d__Bacteria	p__Spirochaetota	c__Spirochaetia	o__Spirochaetales	f__RBG-16-67-19	g__
00000237_pp2	LC662945	237	VIRSorter_NODE_177_length_7672_cov_57_3393-cat_2	2 ("likely" phage)	802_0	Clustered	2	7672	5	12.67	0	Low-quality	0.932011	0.0679887	#N/A	#N/A	#N/A	Seashore_soil	d__Bacteria	p__Spirochaetota	c__Spirochaetia	o__Spirochaetales	f__RBG-16-67-19	g__
00000237_pp3	LC662870	237	VIRSorter_NODE_108_length_11899_cov_13_5411-cat_3	3 ("possible" phage)	-	Singleton	-	11899	18	28.39	0	Low-quality	0	1	IMGVR_UViG_3300005253_000591|3300005253|Ga0073583_1214214	94.595	1	Seashore_soil	d__Bacteria	p__Spirochaetota	c__Spirochaetia	o__Spirochaetales	f__RBG-16-67-19	g__
00000266_pp1	LC663006	266	VIRSorter_NODE_27_length_24144_cov_12_529-cat_3	3 ("possible" phage)	-	Singleton	-	24144	22	0	0	Not-determined	0.0875	0.9125	UGV-GENOME-0229499	100	0	Seashore_soil	d__Bacteria	p__Desulfobacterota	c__Desulfobacteria	o__Desulfatiglanales	f__NaphS2	g__
00000266_pp2	LC663147	266	VIRSorter_NODE_87_length_10205_cov_36_6772-cat_3	3 ("possible" phage)	-	Singleton	-	10205	12	0	0	Not-determined	0.811878	0.188122	#N/A	#N/A	#N/A	Seashore_soil	d__Bacteria	p__Desulfobacterota	c__Desulfobacteria	o__Desulfatiglanales	f__NaphS2	g__
00000284_pp1	LC663095	284	VIRSorter_NODE_5_length_23665_cov_17_1329_gene_7_gene_21-9097-23530-cat_5	5 ("likely" prophage)	529_0	Clustered	4	14433	16	25.04	0	Low-quality	0.751113	0.248887	#N/A	#N/A	#N/A	Seashore_soil	d__Bacteria	p__Spirochaetota	c__GWE2-31-10	o__GWE2-31-10	f__	g__
00000313_pp1	LC663081	313	VIRSorter_NODE_52_length_17212_cov_34_9663-cat_2	2 ("likely" phage)	24_0	Clustered	4	17212	21	42.61	0	Low-quality	0	1	Bacilli_gi_423572779-4730538-4764456	74.172	3	Desert_soil	d__Bacteria	p__Firmicutes	c__Bacilli	o__Bacillales	f__Bacillaceae_A	g__Bacillus_AZ
00000313_pp2	LC662862	313	VIRSorter_NODE_103_length_9334_cov_14_6531-cat_3	3 ("possible" phage)	-	Singleton	-	9334	9	8	0	Low-quality	0.811878	0.188122	UGV-GENOME-0367142	98.701	1	Desert_soil	d__Bacteria	p__Firmicutes	c__Bacilli	o__Bacillales	f__Bacillaceae_A	g__Bacillus_AZ
00000361_pp1	LC663002	361	VIRSorter_NODE_263_length_2691_cov_13_2096-cat_2	2 ("likely" phage)	-	Singleton	-	2691	7	1.49	0	Low-quality	0.811878	0.188122	UGV-GENOME-0359166	90.426	3	Desert_soil	d__Bacteria	p__Firmicutes	c__Bacilli	o__Bacillales	f__Bacillaceae	g__
00000361_pp2	LC663117	361	VIRSorter_NODE_68_length_8449_cov_22_8881-cat_2	2 ("likely" phage)	-	Outlier	-	8449	14	5.66	0	Low-quality	0	1	IMGVR_UViG_3300017565_000003|3300017565|Ga0182745_1000057	73.523	16	Desert_soil	d__Bacteria	p__Firmicutes	c__Bacilli	o__Bacillales	f__Bacillaceae	g__
00000369_pp1	LC662961	369	VIRSorter_NODE_19_length_39525_cov_32_3592-cat_2_fragment_1	2 ("likely" phage)	-	Outlier	-	32383	50	39.68	13.62	Low-quality	0.85011	0.14989	#N/A	#N/A	#N/A	Desert_soil	d__Bacteria	p__Firmicutes	c__Bacilli	o__Bacillales	f__Bacillaceae	g__Bacillus_AY
00000379_pp1	LC663153	379	VIRSorter_NODE_90_length_4613_cov_133_497-cat_2	2 ("likely" phage)	-	Singleton	-	4613	9	0	0	Not-determined	0.811878	0.188122	UGV-GENOME-0268718	100	2	Desert_soil	d__Bacteria	p__Firmicutes	c__Bacilli_A	o__Thermoactinomycetales	f__Thermoactinomycetaceae	g__
00000381_pp1	LC663028	381	VIRSorter_NODE_32_length_7568_cov_5_77546_gene_1_gene_10-76-5547-cat_5	5 ("likely" prophage)	-	Outlier	-	5471	10	2.97	0	Low-quality	0.811878	0.188122	IMGVR_UViG_3300017565_000003|3300017565|Ga0182745_1000057	87.52	22	Desert_soil	d__Bacteria	p__Actinobacteriota	c__Actinobacteria	o__Actinomycetales	f__Micrococcaceae	g__Arthrobacter_D
00000381_pp2	LC662943	381	VIRSorter_NODE_176_length_3104_cov_12_9719-cat_2	2 ("likely" phage)	-	Outlier	-	3104	4	4.67	0	Low-quality	0.916879	0.0831206	#N/A	#N/A	#N/A	Desert_soil	d__Bacteria	p__Actinobacteriota	c__Actinobacteria	o__Actinomycetales	f__Micrococcaceae	g__Arthrobacter_D
00000498_pp1	LC663132	498	VIRSorter_NODE_7_length_28561_cov_20_8778_gene_5_gene_16-5858-27139-cat_6	6 ("possible" prophage)	-	Singleton	-	21281	12	0	0	Not-determined	0.997299	0.00270138	#N/A	#N/A	#N/A	Frozen_sea_sediment	d__Bacteria	p__Acidobacteriota	c__Aminicenantia	o__	f__	g__
00000512_pp1	LC662894	512	VIRSorter_NODE_124_length_2790_cov_12_5072-cat_2	2 ("likely" phage)	-	Outlier	-	2790	5	5.14	0	Low-quality	0.932011	0.0679887	UGV-GENOME-0369872	100	6	Frozen_sea_sediment	d__Bacteria	p__Proteobacteria	c__Gammaproteobacteria	o__Enterobacterales	f__Kangiellaceae	g__
00000578_pp1	LC663036	578	VIRSorter_NODE_35_length_7465_cov_26_5693-cat_2	2 ("likely" phage)	-	Singleton	-	7465	13	16.46	0	Low-quality	0.811878	0.188122	Station68_DCM_ALL_assembly_NODE_373_length_26663_cov_10.423782	77.778	21	Harbor_seawater	d__Bacteria	p__Proteobacteria	c__Alphaproteobacteria	o__Pelagibacterales	f__	g__
00000583_pp1	LC662857	583	VIRSorter_NODE_100_length_5935_cov_124_372-cat_3	3 ("possible" phage)	-	Singleton	-	5935	10	0	0	Not-determined	0.842898	0.157102	#N/A	#N/A	#N/A	Harbor_seawater	d__Bacteria	p__Proteobacteria	c__Alphaproteobacteria	o__Rhodobacterales	f__Rhodobacteraceae	g__HIMB11
00000591_pp1	LC662864	591	VIRSorter_NODE_104_length_5070_cov_5_70439-cat_2	2 ("likely" phage)	-	Singleton	-	5070	9	2.68	0	Low-quality	0.811878	0.188122	IMGVR_UViG_3300001748_000012|3300001748|JGI11772J19994_1000016	87.7123	35	Harbor_seawater	d__Bacteria	p__Proteobacteria	c__Alphaproteobacteria	o__Rhodobacterales	f__Rhodobacteraceae	g__HIMB11
00000591_pp2	LC663107	591	VIRSorter_NODE_62_length_7152_cov_123_39-cat_3	3 ("possible" phage)	-	Singleton	-	7152	10	0	0	Not-determined	0.0125	0.9875	#N/A	#N/A	#N/A	Harbor_seawater	d__Bacteria	p__Proteobacteria	c__Alphaproteobacteria	o__Rhodobacterales	f__Rhodobacteraceae	g__HIMB11
00000591_pp3	LC662979	591	VIRSorter_NODE_210_length_2716_cov_34_3642-cat_3	3 ("possible" phage)	-	Singleton	-	2716	6	2.47	0	Low-quality	0.841696	0.158304	#N/A	#N/A	#N/A	Harbor_seawater	d__Bacteria	p__Proteobacteria	c__Alphaproteobacteria	o__Rhodobacterales	f__Rhodobacteraceae	g__HIMB11
00000602_pp1	LC662962	602	VIRSorter_NODE_19_length_5848_cov_5_11281-cat_2	2 ("likely" phage)	-	Outlier	-	5848	13	3.2	0	Low-quality	0.811878	0.188122	IMGVR_UViG_3300021364_000038|3300021364|Ga0213859_10000053	78.979	37	Harbor_seawater	d__Bacteria	p__Proteobacteria	c__Alphaproteobacteria	o__Pelagibacterales	f__	g__
00000605_pp1	LC663136	605	VIRSorter_NODE_81_length_6357_cov_529_069-cat_2	2 ("likely" phage)	1293_0	Clustered	2	6357	13	12.91	0	Low-quality	0.811878	0.188122	IMGVR_UViG_3300017957_000507|3300017957|Ga0181571_10007548	91.4941	7	Harbor_seawater	d__Bacteria	p__Proteobacteria	c__Alphaproteobacteria	o__Rhodobacterales	f__Rhodobacteraceae	g__HIMB11
00000607_pp1	LC663101	607	VIRSorter_NODE_61_length_7174_cov_30_7896-cat_2	2 ("likely" phage)	-	Outlier	-	7174	9	3.81	0	Low-quality	0.998716	0.00128438	IMGVR_UViG_3300017734_000025|3300017734|Ga0187222_1000038	85.65	89	Harbor_seawater	d__Bacteria	p__Proteobacteria	c__Alphaproteobacteria	o__Rhodobacterales	f__Rhodobacteraceae	g__HIMB11
00000607_pp2	LC662942	607	VIRSorter_NODE_175_length_2641_cov_28_383-cat_1	1 ("most confident" phage)	-	Outlier	-	2641	6	1.24	0	Low-quality	0.811878	0.188122	IMGVR_UViG_3300026085_000045|3300026085|Ga0208880_1000636	91.035	46	Harbor_seawater	d__Bacteria	p__Proteobacteria	c__Alphaproteobacteria	o__Rhodobacterales	f__Rhodobacteraceae	g__HIMB11
00000608_pp1	LC663070	608	VIRSorter_NODE_4_length_16310_cov_41_5562_gene_1_gene_13-210-11436-cat_5	5 ("likely" prophage)	-	Singleton	-	11226	15	0	0	Not-determined	0.88487	0.11513	IMGVR_UViG_3300018915_000002|3300018915|Ga0193591_1000002	87.5	0	Harbor_seawater	d__Bacteria	p__Proteobacteria	c__Alphaproteobacteria	o__	f__	g__
00000629_pp1	LC662923	629	VIRSorter_NODE_14_length_28241_cov_41_754_gene_21_gene_30-21179-27336-cat_5	5 ("likely" prophage)	-	Singleton	-	6157	11	14.95	0	Low-quality	0.840334	0.159666	#N/A	#N/A	#N/A	Harbor_seawater	d__Bacteria	p__Proteobacteria	c__Alphaproteobacteria	o__Rhodobacterales	f__Rhodobacteraceae	g__HIMB11
00000636_pp1	LC662910	636	VIRSorter_NODE_138_length_2925_cov_4_10709-cat_1	1 ("most confident" phage)	-	Outlier	-	2925	4	1.74	0	Low-quality	0.811878	0.188122	IMGVR_UViG_3300005074_000210|3300005074|Ga0070431_1007359	84.075	34	Harbor_seawater	d__Bacteria	p__Proteobacteria	c__Alphaproteobacteria	o__Rhodobacterales	f__Rhodobacteraceae	g__HIMB11
00000636_pp2	LC662978	636	VIRSorter_NODE_20_length_18552_cov_51_7691-cat_2	2 ("likely" phage)	558_0	Clustered	5	18552	36	23.44	0	Low-quality	0.811878	0.188122	IMGVR_UViG_3300017760_000257|3300017760|Ga0181408_1000355	75.862	27	Harbor_seawater	d__Bacteria	p__Proteobacteria	c__Alphaproteobacteria	o__Rhodobacterales	f__Rhodobacteraceae	g__HIMB11
00000636_pp3	LC662885	636	VIRSorter_NODE_11_length_33482_cov_133_232-cat_2	2 ("likely" phage)	558_0	Clustered	5	33482	32	39.51	0	Low-quality	0.940277	0.0597229	IMGVR_UViG_3300017726_000089|3300017726|Ga0181381_1000125	80.298	5	Harbor_seawater	d__Bacteria	p__Proteobacteria	c__Alphaproteobacteria	o__Rhodobacterales	f__Rhodobacteraceae	g__HIMB11
00000636_pp4	LC662922	636	VIRSorter_NODE_14_length_22720_cov_107_174_gene_1_gene_14-71-7221-cat_6	6 ("possible" prophage)	-	Singleton	-	7150	15	6.5	0	Low-quality	0.0125	0.9875	#N/A	#N/A	#N/A	Harbor_seawater	d__Bacteria	p__Proteobacteria	c__Alphaproteobacteria	o__Rhodobacterales	f__Rhodobacteraceae	g__HIMB11
00000658_pp1	LC662950	658	VIRSorter_NODE_180_length_2584_cov_3_04388-cat_2	2 ("likely" phage)	-	Outlier	-	2584	4	5.24	0	Low-quality	0.811878	0.188122	IMGVR_UViG_3300026258_000038|3300026258|Ga0208130_1001284|1-10612	73.37	62	Harbor_seawater	d__Bacteria	p__Proteobacteria	c__Alphaproteobacteria	o__Pelagibacterales	f__HIMB59	g__HIMB59
00000658_pp2	LC662872	658	VIRSorter_NODE_10_length_15371_cov_9_8914-cat_3	3 ("possible" phage)	-	Outlier	-	15371	17	8.73	0	Low-quality	1	0	IMGVR_UViG_3300025057_000103|3300025057|Ga0208018_100356	82.3497	12	Harbor_seawater	d__Bacteria	p__Proteobacteria	c__Alphaproteobacteria	o__Pelagibacterales	f__HIMB59	g__HIMB59
00000659_pp1	LC663053	659	VIRSorter_NODE_3_length_35112_cov_31_2864-cat_2	2 ("likely" phage)	558_0	Clustered	5	35112	43	44.37	0	Low-quality	1	0	IMGVR_UViG_3300025057_000103|3300025057|Ga0208018_100356	81.0149	11	Harbor_seawater	d__Bacteria	p__Proteobacteria	c__Alphaproteobacteria	o__Rhodobacterales	f__Rhodobacteraceae	g__HIMB11
00000665_pp1	LC663055	665	VIRSorter_NODE_3_length_40592_cov_91_2702-cat_2	2 ("likely" phage)	558_0	Clustered	5	40592	65	51.29	0	Medium-quality	0.05	0.95	IMGVR_UViG_3300017760_000257|3300017760|Ga0181408_1000355	75.398	13	Harbor_seawater	d__Bacteria	p__Proteobacteria	c__Alphaproteobacteria	o__Rhodobacterales	f__Rhodobacteraceae	g__HIMB11
00000665_pp2	LC662875	665	VIRSorter_NODE_111_length_3755_cov_27_531-cat_2	2 ("likely" phage)	-	Outlier	-	3755	5	4.6	0	Low-quality	0.811878	0.188122	IMGVR_UViG_3300029448_000014|3300029448|Ga0183755_1000016	80.039	41	Harbor_seawater	d__Bacteria	p__Proteobacteria	c__Alphaproteobacteria	o__Rhodobacterales	f__Rhodobacteraceae	g__HIMB11
00000675_pp1	LC663037	675	VIRSorter_NODE_369_length_1610_cov_25_4018-cat_1	1 ("most confident" phage)	-	Outlier	-	1610	4	2.32	0	Low-quality	0.811878	0.188122	UGV-GENOME-0229499	94.805	5	Beach_soil	d__Bacteria	p__Firmicutes	c__Bacilli_A	o__Caldalkalibacillales	f__	g__
00000675_pp2	LC663052	675	VIRSorter_NODE_3_length_28515_cov_55_1029_gene_12_gene_44-12640-28565-cat_6	6 ("possible" prophage)	-	Outlier	-	15875	32	35.28	0	Low-quality	0.882132	0.117868	IMGVR_UViG_3300017992_000047|3300017992|Ga0180435_10000500|2318-41170	77.405	4	Beach_soil	d__Bacteria	p__Firmicutes	c__Bacilli_A	o__Caldalkalibacillales	f__	g__
00000675_pp3	LC663156	675	VIRSorter_NODE_95_length_4793_cov_16_0286-cat_1	1 ("most confident" phage)	-	Outlier	-	4793	4	10.21	0	Low-quality	0.846161	0.153839	IMGVR_UViG_3300005821_000019|3300005821|Ga0078746_1000081	100	2	Beach_soil	d__Bacteria	p__Firmicutes	c__Bacilli_A	o__Caldalkalibacillales	f__	g__
00000681_pp1	LC663013	681	VIRSorter_NODE_29_length_6385_cov_49_2459-cat_1	1 ("most confident" phage)	694_0	Clustered	2	6385	9	13.82	0	Low-quality	0.811878	0.188122	IMGVR_UViG_3300005821_000051|3300005821|Ga0078746_1000536	100	1	Beach_soil	-	-	-	-	-	-
00000681_pp2	LC662937	681	VIRSorter_NODE_16_length_7548_cov_392_234-cat_2	2 ("likely" phage)	1187_0	Clustered	3	7548	11	16.96	0	Low-quality	0.9125	0.0875	IMGVR_UViG_3300006851_000098|3300006851|Ga0079225_10003429	85.985	10	Beach_soil	-	-	-	-	-	-
00000681_pp3	LC662963	681	VIRSorter_NODE_1_length_24280_cov_29_4516-cat_2	2 ("likely" phage)	-	Outlier	-	24280	45	32.57	0	Low-quality	0.9875	0.0125	IMGVR_UViG_3300007038_000060|3300007038|Ga0102672_100159	77.288	1	Beach_soil	-	-	-	-	-	-
00000682_pp1	LC663089	682	VIRSorter_NODE_57_length_4287_cov_21_6969-cat_1	1 ("most confident" phage)	1187_0	Clustered	3	4287	4	9.35	0	Low-quality	0.811878	0.188122	IMGVR_UViG_3300006851_000098|3300006851|Ga0079225_10003429	85.149	16	Beach_soil	d__Bacteria	p__Proteobacteria	c__Alphaproteobacteria	o__Pelagibacterales	f__HIMB59	g__
00000693_pp1	LC662903	693	VIRSorter_NODE_131_length_3319_cov_3_42813-cat_2	2 ("likely" phage)	-	Outlier	-	3319	6	7.56	0	Low-quality	0.81008	0.18992	IMGVR_UViG_3300018049_000570|3300018049|Ga0181572_10004187	78.371	32	Beach_soil	d__Bacteria	p__Proteobacteria	c__Alphaproteobacteria	o__Pelagibacterales	f__HIMB59	g__
00000708_pp1	LC662905	708	VIRSorter_NODE_132_length_3621_cov_5_19103-cat_2	2 ("likely" phage)	-	Singleton	-	3621	5	7.81	0	Low-quality	0.811878	0.188122	IMGVR_UViG_3300000949_000062|3300000949|BBAY94_10000223	89.035	25	Beach_soil	d__Bacteria	p__Proteobacteria	c__Alphaproteobacteria	o__Pelagibacterales	f__HIMB59	g__
00000711_pp1	LC662918	711	VIRSorter_NODE_145_length_3602_cov_9_84993-cat_2	2 ("likely" phage)	1187_0	Clustered	3	3602	9	8.56	0	Low-quality	0.9125	0.0875	IMGVR_UViG_3300005675_000021|3300005675|Ga0074424_100103	97.436	2	Beach_soil	d__Bacteria	p__Firmicutes	c__Bacilli_A	o__	f__	g__
00000722_pp1	LC662896	722	VIRSorter_NODE_128_length_6097_cov_9_72475-cat_2	2 ("likely" phage)	-	Outlier	-	6097	11	13.28	0	Low-quality	0	1	IMGVR_UViG_3300013414_000167|3300013414|Ga0177923_1276951	100	1	Beach_soil	d__Bacteria	p__Firmicutes	c__Bacilli	o__Bacillales	f__Amphibacillaceae	g__
00000725_pp1	LC662996	725	VIRSorter_NODE_250_length_3471_cov_16_3595-cat_2	2 ("likely" phage)	1300_0	Clustered	2	3471	5	6.1	0	Low-quality	0.84553	0.15447	UGV-GENOME-0314142	96.591	3	Beach_soil	d__Bacteria	p__Proteobacteria	c__Alphaproteobacteria	o__Pelagibacterales	f__HIMB59	g__
00000742_pp1	LC663031	742	VIRSorter_NODE_34_length_7810_cov_444_219-cat_1	1 ("most confident" phage)	694_0	Clustered	2	7810	10	15.69	0	Low-quality	0.811878	0.188122	#N/A	#N/A	#N/A	Beach_soil	d__Bacteria	p__Proteobacteria	c__Alphaproteobacteria	o__Pelagibacterales	f__	g__
00000745_pp1	LC662980	745	VIRSorter_NODE_217_length_2845_cov_5_27565-cat_2	2 ("likely" phage)	-	Outlier	-	2845	4	2.63	0	Low-quality	0.815219	0.184781	UGV-GENOME-0219399	98.684	3	Beach_soil	d__Bacteria	p__Proteobacteria	c__Alphaproteobacteria	o__Rhodobacterales	f__Rhodobacteraceae	g__HIMB11
00000747_pp1	LC662952	747	VIRSorter_NODE_183_length_2277_cov_3_135-cat_2	2 ("likely" phage)	-	Singleton	-	2277	5	3.46	0	Low-quality	0.811878	0.188122	#N/A	#N/A	#N/A	Beach_soil	d__Bacteria	p__Proteobacteria	c__Alphaproteobacteria	o__Pelagibacterales	f__HIMB59	g__
00000749_pp1	LC663083	749	VIRSorter_NODE_52_length_5948_cov_4_80276-cat_2	2 ("likely" phage)	-	Outlier	-	5948	8	11.68	0	Low-quality	0.931779	0.0682209	IMGVR_UViG_3300022926_000813|3300022926|Ga0255753_1015807	79.933	40	Beach_soil	d__Bacteria	p__Proteobacteria	c__Alphaproteobacteria	o__Pelagibacterales	f__HIMB59	g__
00000749_pp2	LC663079	749	VIRSorter_NODE_51_length_5985_cov_21_6019-cat_2	2 ("likely" phage)	1300_0	Clustered	2	5985	9	8.84	0	Low-quality	0.84553	0.15447	IMGVR_UViG_3300008517_000233|3300008517|Ga0111034_1249215	98.684	1	Beach_soil	d__Bacteria	p__Proteobacteria	c__Alphaproteobacteria	o__Pelagibacterales	f__HIMB59	g__
00000762_pp1	LC663090	762	VIRSorter_NODE_58_length_5322_cov_8_16816-cat_2	2 ("likely" phage)	1303_0	Clustered	2	5322	8	14.55	0	Low-quality	0.0125	0.9875	IMGVR_UViG_3300020168_000070|3300020168|Ga0181588_10003442|491-13291	89.3569	32	Beach_soil	d__Bacteria	p__Firmicutes	c__Bacilli	o__	f__	g__
00000771_pp1	LC663080	771	VIRSorter_NODE_525_length_5226_cov_32_4042-cat_3	3 ("possible" phage)	-	Singleton	-	5226	11	0	0	Not-determined	0.811878	0.188122	#N/A	#N/A	#N/A	Open_ocean_seawater	d__Bacteria	p__Proteobacteria	c__Alphaproteobacteria	o__Puniceispirillales	f__UBA1172	g__UBA12202
00000773_pp1	LC662931	773	VIRSorter_NODE_161_length_52636_cov_84_7902_gene_31_gene_52-28990-49636-cat_6	6 ("possible" prophage)	-	Singleton	-	20646	22	0	0	Not-determined	0.936095	0.0639047	#N/A	#N/A	#N/A	Open_ocean_seawater	d__Bacteria	p__Proteobacteria	c__Alphaproteobacteria	o__Puniceispirillales	f__AAA536-G10	g__AAA536-G10
00000775_pp1	LC662929	775	VIRSorter_NODE_1600_length_22180_cov_83_1847_gene_8_gene_23-5376-16007-cat_5	5 ("likely" prophage)	1295_0	Clustered	2	10631	16	12.23	0	Low-quality	0.123155	0.876845	IMGVR_UViG_3300020461_000006|3300020461|Ga0211535_10000011	100	0	Open_ocean_seawater	d__Bacteria	p__Cyanobacteriota	c__Cyanobacteriia	o__Synechococcales_A	f__Cyanobiaceae	g__Synechococcus_C
00000780_pp1	LC662972	780	VIRSorter_NODE_2064_length_22212_cov_1728_94-cat_2	2 ("likely" phage)	-	Singleton	-	22212	36	11.73	0	Low-quality	0.999505	0.000494723	#N/A	#N/A	#N/A	Open_ocean_seawater	d__Bacteria	p__Cyanobacteriota	c__Cyanobacteriia	o__Synechococcales_A	f__Cyanobiaceae	g__Synechococcus_C
00000782_pp1	LC662946	782	VIRSorter_NODE_179_length_38927_cov_111_7-cat_2	2 ("likely" phage)	-	Outlier	-	38927	58	73.52	0	Medium-quality	1	0	IMGVR_UViG_3300029448_002183|3300029448|Ga0183755_1003019	90.388	20	Open_ocean_seawater	d__Bacteria	p__Proteobacteria	c__Alphaproteobacteria	o__Puniceispirillales	f__Puniceispirillaceae	g__UBA8309
00000782_pp2	LC662880	782	VIRSorter_NODE_1161_length_7696_cov_87_4743-cat_3	3 ("possible" phage)	-	Singleton	-	7696	11	0	0	Not-determined	0.811878	0.188122	#N/A	#N/A	#N/A	Open_ocean_seawater	d__Bacteria	p__Proteobacteria	c__Alphaproteobacteria	o__Puniceispirillales	f__Puniceispirillaceae	g__UBA8309
00000782_pp3	LC662957	782	VIRSorter_NODE_1952_length_1804_cov_9_1052-cat_3	3 ("possible" phage)	-	Singleton	-	1804	5	3.8	0	Low-quality	0.811878	0.188122	IMGVR_UViG_3300017951_000056|3300017951|Ga0181577_10000443	85.848	87	Open_ocean_seawater	d__Bacteria	p__Proteobacteria	c__Alphaproteobacteria	o__Puniceispirillales	f__Puniceispirillaceae	g__UBA8309
00000785_pp1	LC662902	785	VIRSorter_NODE_1317_length_55981_cov_961_596_gene_6_gene_50-3124-48928-cat_5	5 ("likely" prophage)	300_0	Clustered	28	45804	41	100	0	High-quality	0.2375	0.7625	IMGVR_UViG_3300029318_000012|3300029318|Ga0185543_1000013	75.8803	13	Open_ocean_seawater	d__Bacteria	p__Cyanobacteriota	c__Cyanobacteriia	o__Synechococcales_A	f__Cyanobiaceae	g__Synechococcus_C
00000788_pp1	LC663063	788	VIRSorter_NODE_449_length_16563_cov_54_7473_gene_3_gene_19-1322-15051-cat_5	5 ("likely" prophage)	-	Singleton	-	13729	16	8.84	0	Low-quality	0.8	0.2	#N/A	#N/A	#N/A	Open_ocean_seawater	d__Bacteria	p__Cyanobacteriota	c__Cyanobacteriia	o__Synechococcales_A	f__Cyanobiaceae	g__Synechococcus_C
00000791_pp1	LC662891	791	VIRSorter_NODE_1230_length_3892_cov_6_94657-cat_2	2 ("likely" phage)	-	Singleton	-	3892	9	8.27	0	Low-quality	0.945485	0.0545154	IMGVR_UViG_3300011150_000002|3300011150|Ga0122775_10129|1128-38540	86.533	19	Open_ocean_seawater	d__Bacteria	p__Cyanobacteriota	c__Cyanobacteriia	o__Synechococcales_A	f__Cyanobiaceae	g__Synechococcus_C
00000792_pp1	LC663097	792	VIRSorter_NODE_608_length_85050_cov_2546_82-cat_2	2 ("likely" phage)	558_0	Clustered	5	85050	123	100	0	High-quality	0.025	0.975	IMGVR_UViG_3300012936_000522|3300012936|Ga0163109_10002758	76.0362	7	Open_ocean_seawater	d__Bacteria	p__Proteobacteria	c__Alphaproteobacteria	o__Pelagibacterales	f__Pelagibacteraceae	g__Pelagibacter
00000797_pp1	LC662993	797	VIRSorter_NODE_247_length_39701_cov_212_574-cat_2	2 ("likely" phage)	-	Singleton	-	39701	52	55.12	0	Medium-quality	0.175	0.825	IMGVR_UViG_3300025646_000565|3300025646|Ga0208161_1000697	73.992	1	Open_ocean_seawater	d__Bacteria	p__Cyanobacteriota	c__Cyanobacteriia	o__Synechococcales_A	f__Cyanobiaceae	g__Synechococcus_C
00000800_pp1	LC662951	800	VIRSorter_NODE_1819_length_2525_cov_9_49474-cat_2	2 ("likely" phage)	636_0	Clustered	2	2525	6	8.58	0	Low-quality	0.908067	0.0919334	IMGVR_UViG_3300007920_000001|3300007920|Ga0111560_100014	89.413	96	Open_ocean_seawater	d__Bacteria	p__Cyanobacteriota	c__Cyanobacteriia	o__Synechococcales_A	f__Cyanobiaceae	g__Synechococcus_C
00000801_pp1	LC663130	801	VIRSorter_NODE_797_length_8261_cov_160_202-cat_2	2 ("likely" phage)	819_0	Clustered	2	8261	13	17.83	0	Low-quality	0.811878	0.188122	IMGVR_UViG_3300022922_000540|3300022922|Ga0255779_1016895	83.718	20	Open_ocean_seawater	d__Bacteria	p__Proteobacteria	c__Alphaproteobacteria	o__Rhodobacterales	f__Rhodobacteraceae	g__HIMB11
00000801_pp2	LC662915	801	VIRSorter_NODE_1407_length_4845_cov_53_5687-cat_2	2 ("likely" phage)	-	Singleton	-	4845	6	11.37	0	Low-quality	0.811878	0.188122	IMGVR_UViG_3300020168_000070|3300020168|Ga0181588_10003442|491-13291	85.1278	49	Open_ocean_seawater	d__Bacteria	p__Proteobacteria	c__Alphaproteobacteria	o__Rhodobacterales	f__Rhodobacteraceae	g__HIMB11
00000810_pp1	LC663059	810	VIRSorter_NODE_415_length_7463_cov_8_36825-cat_2	2 ("likely" phage)	1199_0	Clustered	5	7463	10	0	0	Not-determined	0.123155	0.876845	IMGVR_UViG_3300014497_000031|3300014497|Ga0182008_10000865	82.855	17	Open_ocean_seawater	d__Bacteria	p__Cyanobacteriota	c__Cyanobacteriia	o__Synechococcales_A	f__Cyanobiaceae	g__Synechococcus_C
00000818_pp1	LC663033	818	VIRSorter_NODE_355_length_5504_cov_362_679-cat_3	3 ("possible" phage)	-	Singleton	-	5504	8	0	0	Not-determined	0.811878	0.188122	#N/A	#N/A	#N/A	Open_ocean_seawater	d__Bacteria	p__Proteobacteria	c__Alphaproteobacteria	o__Puniceispirillales	f__Puniceispirillaceae	g__HIMB100
00000823_pp1	LC662892	823	VIRSorter_NODE_1234_length_23856_cov_303_605_gene_13_gene_28-10499-23022-cat_5	5 ("likely" prophage)	-	Singleton	-	12523	16	18.73	0	Low-quality	0.125	0.875	#N/A	#N/A	#N/A	Open_ocean_seawater	d__Bacteria	p__Cyanobacteriota	c__Cyanobacteriia	o__Synechococcales_A	f__Cyanobiaceae	g__Synechococcus_C
00000824_pp1	LC662990	824	VIRSorter_NODE_2371_length_5681_cov_7_38429-cat_2	2 ("likely" phage)	1299_0	Clustered	3	5681	9	5.29	0	Low-quality	0.811878	0.188122	#N/A	#N/A	#N/A	Open_ocean_seawater	d__Bacteria	p__Cyanobacteriota	c__Cyanobacteriia	o__Synechococcales_A	f__Cyanobiaceae	g__Synechococcus_C
00000830_pp1	LC663113	830	VIRSorter_NODE_660_length_3351_cov_4_36438-cat_2	2 ("likely" phage)	1199_0	Clustered	5	3351	5	0	0	Not-determined	0.123155	0.876845	#N/A	#N/A	#N/A	Open_ocean_seawater	d__Bacteria	p__Proteobacteria	c__Alphaproteobacteria	o__Rhodobacterales	f__Rhodobacteraceae	g__HIMB11
00000836_pp1	LC663120	836	VIRSorter_NODE_701_length_360957_cov_175_501_gene_95_gene_154-89163-141992-cat_5	5 ("likely" prophage)	-	Singleton	-	52829	58	85.57	4.63	Medium-quality	0.0375	0.9625	IMGVR_UViG_3300002482_000456|3300002482|JGI25127J35165_1000723	79.021	1	Open_ocean_seawater	d__Bacteria	p__Proteobacteria	c__Gammaproteobacteria	o__Betaproteobacteriales	f__Burkholderiaceae	g__UBA7377
00000847_pp1	LC662932	847	VIRSorter_NODE_1624_length_5542_cov_7_77693-cat_1	1 ("most confident" phage)	627_0	Clustered	3	5542	10	11.52	0	Low-quality	0.964814	0.0351864	IMGVR_UViG_3300020599_000015|3300020599|Ga0180220_1000607	79.281	31	Open_ocean_seawater	d__Bacteria	p__Proteobacteria	c__Alphaproteobacteria	o__Puniceispirillales	f__Puniceispirillaceae	g__UBA8309
00000909_pp1	LC663102	909	VIRSorter_NODE_622_length_5066_cov_5_93015-cat_2	2 ("likely" phage)	1302_0	Clustered	3	5066	4	13.69	0	Low-quality	0.811878	0.188122	IMGVR_UViG_3300013104_000079|3300013104|Ga0157370_10002646	85.988	13	Fresh_sea_sediment	d__Bacteria	p__Proteobacteria	c__Alphaproteobacteria	o__Rhodospirillales	f__Rhodospirillaceae	g__
00000914_pp1	LC663064	914	VIRSorter_NODE_453_length_17628_cov_15_373_gene_1_gene_19-106-11374-cat_5	5 ("likely" prophage)	502_0	Clustered	7	11268	20	29.61	0	Low-quality	0.751113	0.248887	Gammaproteobacteria_gi_568136993-1546200-1558745	99.342	99	Fresh_sea_sediment	d__Bacteria	p__Acidobacteriota	c__UBA890	o__UBA890	f__UBA890	g__
00000918_pp1	LC663103	918	VIRSorter_NODE_624_length_12016_cov_18_7835-cat_2	2 ("likely" phage)	-	Singleton	-	12016	15	17.98	0	Low-quality	0.0125	0.9875	IMGVR_UViG_3300009381_000050|3300009381|Ga0115415_1001414	93.478	0	Fresh_sea_sediment	d__Bacteria	p__Proteobacteria	c__Gammaproteobacteria	o__Thiohalomonadales	f__Thiohalomonadaceae	g__
00000925_pp1	LC663146	925	VIRSorter_NODE_873_length_9008_cov_12_8612-cat_3	3 ("possible" phage)	-	Singleton	-	9008	12	20.8	0	Low-quality	0.849023	0.150977	#N/A	#N/A	#N/A	Fresh_sea_sediment	d__Bacteria	p__Desulfobacterota	c__Desulfobulbia	o__Desulfobulbales	f__Desulfurivibrionaceae	g__
00000931_pp1	LC663020	931	VIRSorter_NODE_30_length_158375_cov_409_252_gene_9_gene_117-6126-119257-cat_5	5 ("likely" prophage)	589_1	Clustered/Singleton	1	113131	108	64.99	0	Medium-quality	0.9625	0.0375	Station175_SUR_ALL_assembly_NODE_296_length_121806_cov_4.038398	73.779	5	Fresh_sea_sediment	d__Bacteria	p__Chloroflexota	c__UBA2235	o__	f__	g__
00000939_pp1	LC662908	939	VIRSorter_NODE_136_length_222826_cov_64_0817_gene_154_gene_187-178647-222655-cat_5	5 ("likely" prophage)	-	Singleton	-	44008	37	29.9	55.06	Low-quality	0.918199	0.0818012	Bacilli_gi_397738354	78.7478	8	Fresh_sea_sediment	d__Bacteria	p__GCA-001730085	c__	o__	f__	g__
00001149_pp1	LC663065	1149	VIRSorter_NODE_45563_length_5770_cov_26_2873-cat_3	3 ("possible" phage)	-	Singleton	-	5770	8	3.88	0	Low-quality	0.855024	0.144976	IMGVR_UViG_3300000872_000002|3300000872|JGI12365J12839_1000205	96.296	1	Seashore_soil	d__Bacteria	p__Desulfobacterota	c__Desulfobacteria	o__Desulfobacterales	f__Desulfosarcinaceae	g__
00001171_pp1	LC662909	1171	VIRSorter_NODE_13821_length_11828_cov_125_038-cat_2	2 ("likely" phage)	-	Outlier	-	11828	13	29.15	0	Low-quality	0.88974	0.11026	#N/A	#N/A	#N/A	Seashore_soil	d__Bacteria	p__Deferrisomatota	c__Deferrisomatia	o__Deferrisomatales	f__	g__
00001171_pp2	LC663116	1171	VIRSorter_NODE_6866_length_12685_cov_35_8479-cat_2	2 ("likely" phage)	-	Outlier	-	12685	19	26.45	0	Low-quality	0.888309	0.111691	IMGVR_UViG_3300025671_002539|3300025671|Ga0208898_1004029	94	0	Seashore_soil	d__Bacteria	p__Deferrisomatota	c__Deferrisomatia	o__Deferrisomatales	f__	g__
00001195_pp1	LC663011	1195	VIRSorter_NODE_29_length_13681_cov_20_5665_gene_5_gene_22-3209-11660-cat_6	6 ("possible" prophage)	-	Singleton	-	8451	18	5.51	0	Low-quality	0	1	#N/A	#N/A	#N/A	Seashore_soil	d__Bacteria	p__Desulfobacterota	c__Desulfobulbia	o__Desulfobulbales	f__YD12-FULL-57-12	g__
00001198_pp1	LC662971	1198	VIRSorter_NODE_1_length_96629_cov_60_6149_gene_3_gene_23-1757-13990-cat_6	6 ("possible" prophage)	-	Singleton	-	12233	21	0	0	Not-determined	0.2375	0.7625	#N/A	#N/A	#N/A	Seashore_soil	d__Bacteria	p__Proteobacteria	c__Alphaproteobacteria	o__Rhodobacterales	f__Rhodobacteraceae	g__HIMB11
00001198_pp2	LC663040	1198	VIRSorter_NODE_36_length_9109_cov_406_89_gene_2_gene_13-723-5427-cat_6	6 ("possible" prophage)	-	Singleton	-	4704	13	4.97	0	Low-quality	0.811878	0.188122	#N/A	#N/A	#N/A	Seashore_soil	d__Bacteria	p__Proteobacteria	c__Alphaproteobacteria	o__Rhodobacterales	f__Rhodobacteraceae	g__HIMB11
00001207_pp1	LC662936	1207	VIRSorter_NODE_16_length_30211_cov_94_7645_gene_3_gene_26-2586-17421-cat_5	5 ("likely" prophage)	-	Singleton	-	14835	26	22.19	0	Low-quality	0	1	#N/A	#N/A	#N/A	Seashore_soil	d__Bacteria	p__Omnitrophota	c__koll11	o__UBA1560	f__	g__
00001218_pp1	LC663084	1218	VIRSorter_NODE_53_length_11810_cov_43_919-cat_2	2 ("likely" phage)	-	Outlier	-	11810	17	6.54	0	Low-quality	0.849015	0.150985	ref|NC_020859.1|	88.4162	69	Seashore_soil	d__Bacteria	p__Desulfobacterota	c__Desulfobacteria	o__Desulfobacterales	f__Desulfococcaceae	g__
00001218_pp2	LC663157	1218	VIRSorter_NODE_95_length_6755_cov_7_58745-cat_2	2 ("likely" phage)	-	Outlier	-	6755	6	3.85	0	Low-quality	0.9625	0.0375	ref|NC_020859.1|	86.5276	71	Seashore_soil	d__Bacteria	p__Desulfobacterota	c__Desulfobacteria	o__Desulfobacterales	f__Desulfococcaceae	g__
00001218_pp3	LC662974	1218	VIRSorter_NODE_208_length_2620_cov_6_16018-cat_2	2 ("likely" phage)	-	Singleton	-	2620	4	1.44	0	Low-quality	0.811878	0.188122	ref|NC_021536.1|	85.4256	62	Seashore_soil	d__Bacteria	p__Desulfobacterota	c__Desulfobacteria	o__Desulfobacterales	f__Desulfococcaceae	g__
00001219_pp1	LC662901	1219	VIRSorter_NODE_12_length_3800_cov_3_89927-cat_2	2 ("likely" phage)	-	Outlier	-	3800	5	9.94	0	Low-quality	0.811878	0.188122	Gammaproteobacteria_gi_568136993-1546200-1558745	99.2538	98	Seashore_soil	-	-	-	-	-	-
00001245_pp1	LC662927	1245	VIRSorter_NODE_15_length_20893_cov_72_4684_gene_1_gene_11-154-17520-cat_6	6 ("possible" prophage)	-	Singleton	-	17366	10	3.79	58.9	Low-quality	0.0625	0.9375	IMGVR_UViG_3300028883_000098|3300028883|Ga0272443_10001467	97.143	0	Seashore_soil	d__Bacteria	p__Omnitrophota	c__koll11	o__UBA1560	f__	g__
00001354_pp1	LC663085	1354	VIRSorter_NODE_53_length_3450_cov_171_993-cat_2	2 ("likely" phage)	-	Outlier	-	3450	6	7.35	0	Low-quality	0.811878	0.188122	IMGVR_UViG_3300005453_000029|3300005453|Ga0068705_10005627	76.226	19	Mangrove_soil	d__Bacteria	p__Proteobacteria	c__Alphaproteobacteria	o__Rhodospirillales	f__2-12-FULL-67-15	g__
00001358_pp1	LC663112	1358	VIRSorter_NODE_65_length_6311_cov_247_315-cat_3	3 ("possible" phage)	-	Singleton	-	6311	20	8.53	0	Low-quality	0.811878	0.188122	#N/A	#N/A	#N/A	Mangrove_soil	d__Bacteria	p__Proteobacteria	c__Gammaproteobacteria	o__Thiomicrospirales	f__Thiomicrospiraceae	g__Thiomicrorhabdus
00001358_pp2	LC663066	1358	VIRSorter_NODE_45_length_11508_cov_134_192-cat_3	3 ("possible" phage)	-	Singleton	-	11508	16	25.84	0	Low-quality	0.822393	0.177607	Station25_DCM_ALL_assembly_NODE_366_length_42580_cov_5.810206	84.348	1	Mangrove_soil	d__Bacteria	p__Proteobacteria	c__Gammaproteobacteria	o__Thiomicrospirales	f__Thiomicrospiraceae	g__Thiomicrorhabdus
00001358_pp3	LC662948	1358	VIRSorter_NODE_17_length_29541_cov_87_0036_gene_14_gene_28-13041-23225-cat_6	6 ("possible" prophage)	-	Singleton	-	10184	17	80.05	0	Medium-quality	0.932011	0.0679887	#N/A	#N/A	#N/A	Mangrove_soil	d__Bacteria	p__Proteobacteria	c__Gammaproteobacteria	o__Thiomicrospirales	f__Thiomicrospiraceae	g__Thiomicrorhabdus
00001368_pp4	LC663056	1368	VIRSorter_NODE_3_length_42695_cov_123_196_gene_17_gene_35-18542-31173-cat_4	4 ("most confident" prophage)	502_0	Clustered	7	12631	20	33.19	0	Low-quality	0.751113	0.248887	Gammaproteobacteria_gi_568136993-1546200-1558745	99.378	99	Mangrove_soil	d__Bacteria	p__Proteobacteria	c__Gammaproteobacteria	o__Pseudomonadales	f__Saccharospirillaceae	g__Saccharospirillum
00001368_pp5	LC662914	1368	VIRSorter_NODE_13_length_20999_cov_54_4957-cat_2	2 ("likely" phage)	-	Outlier	-	20999	21	52.31	0	Medium-quality	0.9875	0.0125	IMGVR_UViG_3300025044_000004|3300025044|Ga0207891_1000504	72.543	5	Mangrove_soil	d__Bacteria	p__Proteobacteria	c__Gammaproteobacteria	o__Pseudomonadales	f__Saccharospirillaceae	g__Saccharospirillum
00001368_pp6	LC662966	1368	VIRSorter_NODE_1_length_73975_cov_46_4765_gene_49_gene_74-56325-74025-cat_5	5 ("likely" prophage)	-	Outlier	-	17650	24	27.75	0	Low-quality	0.0875	0.9125	UGV-GENOME-0218785	100	0	Mangrove_soil	d__Bacteria	p__Proteobacteria	c__Gammaproteobacteria	o__Pseudomonadales	f__Saccharospirillaceae	g__Saccharospirillum
00001371_pp1	LC662886	1371	VIRSorter_NODE_11_length_37756_cov_92_1589_gene_22_gene_35-22174-32377-cat_5	5 ("likely" prophage)	1292_0	Clustered	3	10203	14	20.52	0	Low-quality	0.960226	0.0397738	IMGVR_UViG_3300006790_000218|3300006790|Ga0098074_1001083|1-8571	77.4903	25	Mangrove_soil	d__Bacteria	p__Proteobacteria	c__Alphaproteobacteria	o__Micavibrionales	f__Micavibrionaceae	g__
00001373_pp1	LC663131	1373	VIRSorter_NODE_7_length_17036_cov_40_3392-cat_2	2 ("likely" phage)	-	Outlier	-	17036	28	40.98	0	Low-quality	0.0875	0.9125	IMGVR_UViG_3300032144_000051|3300032144|Ga0315910_10003110	92.105	0	Mangrove_soil	d__Bacteria	p__Proteobacteria	c__Gammaproteobacteria	o__Pseudomonadales	f__Pseudomonadaceae	g__
00001378_pp1	LC663042	1378	VIRSorter_NODE_37_length_6247_cov_5_31005-cat_2	2 ("likely" phage)	1302_0	Clustered	3	6247	7	19.36	0	Low-quality	0.0125	0.9875	IMGVR_UViG_3300013104_000079|3300013104|Ga0157370_10002646	90.396	25	Mangrove_soil	d__Bacteria	p__Proteobacteria	c__Gammaproteobacteria	o__Pseudomonadales	f__Pseudomonadaceae	g__Pseudomonas_E
00001383_pp1	LC663100	1383	VIRSorter_NODE_60_length_9924_cov_17_3871-cat_2	2 ("likely" phage)	-	Singleton	-	9924	15	15.36	0	Low-quality	0.811878	0.188122	UGV-GENOME-0314142	100	1	Mangrove_soil	d__Bacteria	p__UBA10199	c__UBA10199	o__SPLOWO2-01-44-7	f__	g__
00001383_pp2	LC663135	1383	VIRSorter_NODE_80_length_6734_cov_8_09133-cat_3	3 ("possible" phage)	-	Singleton	-	6734	9	10.42	0	Low-quality	0.842879	0.157121	UGV-GENOME-0310125	100	1	Mangrove_soil	d__Bacteria	p__UBA10199	c__UBA10199	o__SPLOWO2-01-44-7	f__	g__
00001388_pp1	LC663077	1388	VIRSorter_NODE_51_length_15918_cov_79_5833_gene_4_gene_17-2704-14111-cat_6	6 ("possible" prophage)	-	Singleton	-	11407	15	0	0	Not-determined	0.811878	0.188122	#N/A	#N/A	#N/A	Mangrove_soil	d__Bacteria	p__Bacteroidota	c__Rhodothermia	o__Balneolales	f__Balneolaceae	g__Aliifodinibius
00001390_pp1	LC662925	1390	VIRSorter_NODE_151_length_6383_cov_29_8059-cat_1	1 ("most confident" phage)	-	Singleton	-	6383	5	4.48	36.82	Low-quality	0.0125	0.9875	IMGVR_UViG_3300027536_000001|3300027536|Ga0209163_1000734|22922-50520	79.229	44	Mangrove_soil	d__Bacteria	p__AABM5-125-24	c__AABM5-125-24	o__	f__	g__
00001406_pp1	LC662897	1406	VIRSorter_NODE_128_length_7618_cov_37_032-cat_2	2 ("likely" phage)	-	Singleton	-	7618	8	3.69	0	Low-quality	0.730645	0.269355	UGV-GENOME-0357362	98.63	1	Mangrove_soil	d__Bacteria	p__SM23-31	c__SM23-31	o__	f__	g__
00001407_pp1	LC662917	1407	VIRSorter_NODE_145_length_3434_cov_419_757-cat_2	2 ("likely" phage)	-	Singleton	-	3434	6	38.39	0	Low-quality	0.960226	0.0397738	#N/A	#N/A	#N/A	Mangrove_soil	d__Bacteria	p__Proteobacteria	c__Gammaproteobacteria	o__Cardiobacteriales	f__	g__
00001418_pp1	LC662913	1418	VIRSorter_NODE_13_length_12840_cov_11_8928-cat_2	2 ("likely" phage)	-	Singleton	-	12840	11	6.01	0	Low-quality	0	1	UGV-GENOME-0244157	98.75	1	Mangrove_soil	d__Bacteria	p__Proteobacteria	c__Gammaproteobacteria	o__Pseudomonadales	f__Pseudomonadaceae	g__Pseudomonas_E
00001426_pp1	LC663088	1426	VIRSorter_NODE_57_length_2801_cov_1693_29-cat_1	1 ("most confident" phage)	-	Singleton	-	2801	5	5.35	0	Low-quality	0.751113	0.248887	#N/A	#N/A	#N/A	Mangrove_soil	-	-	-	-	-	-
00001452_pp1	LC663009	1452	VIRSorter_NODE_291_length_4545_cov_9_79443-cat_2	2 ("likely" phage)	-	Singleton	-	4545	4	0	0	Not-determined	0.811878	0.188122	IMGVR_UViG_3300032820_000654|3300032820|Ga0310342_100010253	87.037	1	Fresh_sea_sediment	d__Bacteria	p__Omnitrophota	c__koll11	o__UBA10015	f__kpj58rc	g__
00001461_pp1	LC663047	1461	VIRSorter_NODE_399_length_8342_cov_277_274-cat_3	3 ("possible" phage)	-	Singleton	-	8342	9	0	0	Not-determined	0.881784	0.118216	IMGVR_UViG_3300027736_000589|3300027736|Ga0209190_1003076	97.368	0	Fresh_sea_sediment	d__Bacteria	p__Proteobacteria	c__Gammaproteobacteria	o__GCA-001735895	f__	g__
00001467_pp1	LC662939	1467	VIRSorter_NODE_172_length_5632_cov_15_4847-cat_2	2 ("likely" phage)	-	Singleton	-	5632	10	5.64	0	Low-quality	0.998716	0.00128438	#N/A	#N/A	#N/A	Fresh_sea_sediment	d__Bacteria	p__Proteobacteria	c__Alphaproteobacteria	o__Rhodospirillales	f__Magnetospiraceae	g__
00001467_pp2	LC663026	1467	VIRSorter_NODE_3287_length_4582_cov_401_184-cat_2	2 ("likely" phage)	-	Singleton	-	4582	6	4.5	0	Low-quality	0.811878	0.188122	IMGVR_UViG_3300001596_000005|3300001596|JGI12316J15310_10001006	100	1	Fresh_sea_sediment	d__Bacteria	p__Proteobacteria	c__Alphaproteobacteria	o__Rhodospirillales	f__Magnetospiraceae	g__
00001474_pp1	LC662906	1474	VIRSorter_NODE_1341_length_26931_cov_203_173_gene_18_gene_34-14794-26598-cat_6	6 ("possible" prophage)	-	Singleton	-	11804	18	17.96	0	Low-quality	0.875	0.125	#N/A	#N/A	#N/A	Fresh_sea_sediment	d__Bacteria	p__Desulfobacterota	c__Desulfobacteria	o__Desulfobacterales	f__	g__
00001475_pp1	LC662878	1475	VIRSorter_NODE_1143_length_33992_cov_3673_8-cat_2	2 ("likely" phage)	-	Outlier	-	33992	52	17.95	0	Low-quality	0.975	0.025	IMGVR_UViG_3300026083_000074|3300026083|Ga0208878_1002513	96.776	18	Fresh_sea_sediment	-	-	-	-	-	-
00001499_pp1	LC663151	1499	VIRSorter_NODE_893_length_16431_cov_20_5577-cat_3	3 ("possible" phage)	-	Singleton	-	16431	41	11.13	0	Low-quality	0.810115	0.189885	IMGVR_UViG_3300035179_000005|3300035179|Ga0373630_0000558	83.291	2	Fresh_sea_sediment	d__Bacteria	p__Omnitrophota	c__Omnitrophia	o__	f__	g__
00001502_pp1	LC662989	1502	VIRSorter_NODE_2307_length_44563_cov_53_3024_gene_5_gene_21-8313-26553-cat_5	5 ("likely" prophage)	-	Singleton	-	18240	17	37.26	0	Low-quality	0.880066	0.119934	#N/A	#N/A	#N/A	Fresh_sea_sediment	d__Bacteria	p__Desulfobacterota	c__Desulfobacteria	o__Desulfobacterales	f__	g__
00001547_pp1	LC662912	1547	VIRSorter_NODE_138_length_8173_cov_6_62525-cat_1	1 ("most confident" phage)	502_0	Clustered	7	8173	13	20.31	0	Low-quality	0.751113	0.248887	Gammaproteobacteria_gi_568136993-1546200-1558745	99.452	98	Fresh_sea_sediment	d__Bacteria	p__Acidobacteriota	c__UBA890	o__UBA890	f__UBA890	g__
00001547_pp2	LC662934	1547	VIRSorter_NODE_167_length_6093_cov_9_2515-cat_2	2 ("likely" phage)	1199_0	Clustered	5	6093	10	0	0	Not-determined	0.123155	0.876845	UGV-GENOME-0177347	97.436	1	Fresh_sea_sediment	d__Bacteria	p__Acidobacteriota	c__UBA890	o__UBA890	f__UBA890	g__
00001547_pp3	LC662940	1547	VIRSorter_NODE_174_length_5941_cov_6_11153-cat_3	3 ("possible" phage)	1291_0	Clustered	3	5941	12	9.16	0	Low-quality	0.880031	0.119969	IMGVR_UViG_3300020599_000015|3300020599|Ga0180220_1000607	82.921	20	Fresh_sea_sediment	d__Bacteria	p__Acidobacteriota	c__UBA890	o__UBA890	f__UBA890	g__
00001570_pp1	LC662999	1570	VIRSorter_NODE_25_length_18196_cov_23_7014-cat_3	3 ("possible" phage)	-	Singleton	-	18196	22	20.98	0	Low-quality	0.811878	0.188122	IMGVR_UViG_3300009506_000088|3300009506|Ga0118657_10001395	85.507	0	Fresh_sea_sediment	d__Bacteria	p__Desulfobacterota	c__Desulfobacteria	o__Desulfatiglanales	f__HGW-15	g__
00001571_pp1	LC663007	1571	VIRSorter_NODE_27_length_24574_cov_35_2019_gene_8_gene_20-11387-24624-cat_5	5 ("likely" prophage)	-	Singleton	-	13187	15	26.3	0	Low-quality	0.025	0.975	IMGVR_UViG_3300032456_000053|3300032456|Ga0335394_10019133	72.29	15	Fresh_sea_sediment	d__Bacteria	p__Proteobacteria	c__Gammaproteobacteria	o__Pseudomonadales	f__Pseudomonadaceae	g__Pseudomonas_E
00001571_pp2	LC663030	1571	VIRSorter_NODE_34_length_22171_cov_54_4513_gene_4_gene_13-2279-22220-cat_4	4 ("most confident" prophage)	-	Singleton	-	19892	11	30.16	0	Low-quality	0	1	IMGVR_UViG_3300025162_000100|3300025162|Ga0209083_1000864	77.015	2	Fresh_sea_sediment	d__Bacteria	p__Proteobacteria	c__Gammaproteobacteria	o__Pseudomonadales	f__Pseudomonadaceae	g__Pseudomonas_E
00001573_pp1	LC662879	1573	VIRSorter_NODE_114_length_4127_cov_230_969-cat_2	2 ("likely" phage)	-	Singleton	-	4127	7	9.05	0	Low-quality	0.811878	0.188122	#N/A	#N/A	#N/A	Fresh_sea_sediment	d__Bacteria	p__Desulfobacterota	c__Desulfobulbia	o__Desulfobulbales	f__Desulfocapsaceae	g__
00001618_pp1	LC662965	1618	VIRSorter_NODE_1_length_61555_cov_300_517-cat_2	2 ("likely" phage)	-	Outlier	-	61555	36	32.67	0	Low-quality	0.967566	0.0324339	IMGVR_UViG_3300025674_000042|3300025674|Ga0208162_1000038	95.777	66	Fresh_sea_sediment	-	-	-	-	-	-
00001618_pp2	LC663016	1618	VIRSorter_NODE_2_length_36396_cov_290_499-cat_2	2 ("likely" phage)	-	Outlier	-	36396	53	19.36	0	Low-quality	1	0	IMGVR_UViG_3300025674_000022|3300025674|Ga0208162_1000012	96.1947	79	Fresh_sea_sediment	-	-	-	-	-	-
00001618_pp3	LC663051	1618	VIRSorter_NODE_3_length_23605_cov_726_477-cat_2	2 ("likely" phage)	-	Outlier	-	23605	41	12.52	0	Low-quality	0.811878	0.188122	Station46_SUR_ALL_assembly_NODE_33_length_157781_cov_137.479953-48342to157831-prophage	96.5685	99	Fresh_sea_sediment	-	-	-	-	-	-
00001618_pp4	LC662881	1618	VIRSorter_NODE_116_length_1616_cov_4044_9-cat_2	2 ("likely" phage)	-	Singleton	-	1616	4	0.64	0	Low-quality	0.811878	0.188122	IMGVR_UViG_3300020371_000395|3300020371|Ga0211500_1003347	99.911	70	Fresh_sea_sediment	-	-	-	-	-	-
00001627_pp1	LC662890	1627	VIRSorter_NODE_122_length_4499_cov_6_63546-cat_2	2 ("likely" phage)	-	Singleton	-	4499	7	11.8	0	Low-quality	0.811878	0.188122	UGV-GENOME-0324374_1	88.158	2	Fresh_sea_sediment	d__Bacteria	p__Proteobacteria	c__Gammaproteobacteria	o__Chromatiales	f__Sedimenticolaceae	g__
00001653_pp1	LC662920	1653	VIRSorter_NODE_147_length_6131_cov_27_6477-cat_2	2 ("likely" phage)	1294_0	Clustered	2	6131	8	4.24	0	Low-quality	0.811878	0.188122	#N/A	#N/A	#N/A	Fresh_sea_sediment	d__Bacteria	p__Desulfobacterota	c__Desulfobacteria	o__Desulfobacterales	f__Desulfobacteraceae	g__
00001653_pp2	LC662973	1653	VIRSorter_NODE_207_length_4303_cov_13_1474-cat_2	2 ("likely" phage)	1294_0	Clustered	2	4303	5	1.29	45.32	Low-quality	0.811878	0.188122	UGV-GENOME-0346400	98.684	2	Fresh_sea_sediment	d__Bacteria	p__Desulfobacterota	c__Desulfobacteria	o__Desulfobacterales	f__Desulfobacteraceae	g__
00001662_pp1	LC662928	1662	VIRSorter_NODE_15_length_22451_cov_36_3557_gene_6_gene_18-3902-18275-cat_5	5 ("likely" prophage)	-	Singleton	-	14373	14	17.85	0	Low-quality	0.998657	0.00134348	IMGVR_UViG_3300032562_000209|3300032562|Ga0316226_1001972	72.798	3	Fresh_sea_sediment	d__Bacteria	p__Bacteroidota	c__Bacteroidia	o__Flavobacteriales	f__Flavobacteriaceae	g__
00001665_pp1	LC662988	1665	VIRSorter_NODE_22_length_4592_cov_4_42436-cat_2	2 ("likely" phage)	-	Singleton	-	4592	7	2.29	0	Low-quality	0.811878	0.188122	IMGVR_UViG_3300005675_000032|3300005675|Ga0074424_100163	76.834	6	Fresh_sea_sediment	-	-	-	-	-	-
00001667_pp1	LC662933	1667	VIRSorter_NODE_162_length_6563_cov_323_807-cat_2	2 ("likely" phage)	-	Singleton	-	6563	7	0	0	Not-determined	0.783266	0.216734	#N/A	#N/A	#N/A	Fresh_sea_sediment	d__Bacteria	p__Planctomycetota	c__GCA-2746535	o__	f__	g__
00001677_pp1	LC663004	1677	VIRSorter_NODE_26_length_12830_cov_92_4659-cat_3	3 ("possible" phage)	-	Singleton	-	12830	22	0	0	Not-determined	0.730645	0.269355	#N/A	#N/A	#N/A	Fresh_sea_sediment	d__Bacteria	p__Desulfobacterota	c__Desulfobulbia	o__Desulfobulbales	f__Desulfocapsaceae	g__
00001703_pp1	LC662883	1703	VIRSorter_NODE_11_length_20203_cov_85_7182-cat_3	3 ("possible" phage)	-	Singleton	-	20203	31	47.21	0	Low-quality	0.898045	0.101955	DTR_409105	87.109	99	Fresh_sea_sediment	d__Bacteria	p__Entotheonellota	c__	o__	f__	g__
00001703_pp2	LC662976	1703	VIRSorter_NODE_20_length_15293_cov_222_268-cat_3	3 ("possible" phage)	887_0	Clustered	2	15293	20	39.32	0	Low-quality	0	1	UGV-GENOME-0256330	97.447	87	Fresh_sea_sediment	d__Bacteria	p__Entotheonellota	c__	o__	f__	g__
00001709_pp1	LC662907	1709	VIRSorter_NODE_134_length_3535_cov_83_1608-cat_3	3 ("possible" phage)	-	Singleton	-	3535	9	0	0	Not-determined	0.811878	0.188122	#N/A	#N/A	#N/A	Fresh_sea_sediment	d__Bacteria	p__Proteobacteria	c__Gammaproteobacteria	o__UBA10353	f__LS-SOB	g__
00001760_pp1	LC663094	1760	VIRSorter_NODE_5_length_22864_cov_37_8138_gene_13_gene_32-12071-22913-cat_6	6 ("possible" prophage)	-	Singleton	-	10793	20	57.7	0	Medium-quality	0.791226	0.208774	#N/A	#N/A	#N/A	Fresh_sea_sediment	d__Bacteria	p__Proteobacteria	c__Alphaproteobacteria	o__UBA998	f__	g__
00001767_pp1	LC663093	1767	VIRSorter_NODE_59_length_6187_cov_7_15188-cat_1	1 ("most confident" phage)	-	Outlier	-	6187	8	17.29	0	Low-quality	0.846124	0.153876	IMGVR_UViG_3300006407_000004|3300006407|Ga0099707_10017	98.871	86	Fresh_sea_sediment	d__Bacteria	p__Proteobacteria	c__Gammaproteobacteria	o__Chromatiales	f__Sedimenticolaceae	g__
00001795_pp1	LC663072	1795	VIRSorter_NODE_4_length_36480_cov_55_6661_gene_7_gene_23-12096-25944-cat_5	5 ("likely" prophage)	-	Singleton	-	13848	16	15.93	0	Low-quality	0	1	#N/A	#N/A	#N/A	Fresh_sea_sediment	d__Bacteria	p__Desulfobacterota	c__Desulfobulbia	o__Desulfobulbales	f__Desulfocapsaceae	g__
00001795_pp2	LC662977	1795	VIRSorter_NODE_20_length_18516_cov_44_2271_gene_1_gene_13-254-10654-cat_5	5 ("likely" prophage)	-	Singleton	-	10400	11	15.56	0	Low-quality	0.025	0.975	#N/A	#N/A	#N/A	Fresh_sea_sediment	d__Bacteria	p__Desulfobacterota	c__Desulfobulbia	o__Desulfobulbales	f__Desulfocapsaceae	g__
00001815_pp1	LC663050	1815	VIRSorter_NODE_3_length_10141_cov_15_3391-cat_2	2 ("likely" phage)	-	Outlier	-	10141	12	32.17	0	Low-quality	0.811109	0.188891	IMGVR_UViG_7000000336_000033|7000000336|SRS019073_WUGC_scaffold_15148	96.218	44	Fresh_sea_sediment	d__Bacteria	p__Firmicutes	c__Bacilli	o__Lactobacillales	f__Streptococcaceae	g__Streptococcus
00001829_pp1	LC662949	1829	VIRSorter_NODE_1801_length_53410_cov_348_171_gene_37_gene_59-33462-48150-cat_5	5 ("likely" prophage)	1296_0	Clustered	2	14688	24	18.3	0	Low-quality	0.3875	0.6125	#N/A	#N/A	#N/A	Open_ocean_seawater	d__Bacteria	p__Cyanobacteriota	c__Cyanobacteriia	o__Synechococcales_A	f__Cyanobiaceae	g__Synechococcus_C
00001833_pp1	LC663025	1833	VIRSorter_NODE_321_length_15281_cov_109_82_gene_7_gene_17-4891-13711-cat_6	6 ("possible" prophage)	-	Singleton	-	8820	19	4.38	0	Low-quality	0.84657	0.15343	#N/A	#N/A	#N/A	Open_ocean_seawater	d__Bacteria	p__Cyanobacteriota	c__Cyanobacteriia	o__Synechococcales_A	f__Cyanobiaceae	g__Synechococcus_C
00001841_pp1	LC662919	1841	VIRSorter_NODE_1476_length_8736_cov_48_9858-cat_3	3 ("possible" phage)	-	Singleton	-	8736	15	0	0	Not-determined	0.133177	0.866823	IMGVR_UViG_3300020461_000006|3300020461|Ga0211535_10000011	91.667	1	Open_ocean_seawater	d__Bacteria	p__Cyanobacteriota	c__Cyanobacteriia	o__Synechococcales_A	f__Cyanobiaceae	g__Synechococcus_C
00001845_pp1	LC662944	1845	VIRSorter_NODE_1775_length_4321_cov_3_76254-cat_2	2 ("likely" phage)	-	Outlier	-	4321	5	9.61	0	Low-quality	0.811878	0.188122	IMGVR_UViG_3300001592_000024|3300001592|Draft_10000757|1-43742	76.608	57	Open_ocean_seawater	d__Bacteria	p__Cyanobacteriota	c__Cyanobacteriia	o__Synechococcales_A	f__Cyanobiaceae	g__Synechococcus_C
00001853_pp1	LC662916	1853	VIRSorter_NODE_1443_length_6921_cov_7_52316-cat_3	3 ("possible" phage)	539_0	Clustered	2	6921	15	5.91	0	Low-quality	0.880695	0.119305	IMGVR_UViG_3300003407_000032|3300003407|JGI26536J50258_1003232|1-7071	86.8105	40	Open_ocean_seawater	d__Bacteria	p__Cyanobacteriota	c__Cyanobacteriia	o__Synechococcales_A	f__Cyanobiaceae	g__Synechococcus_C
00001853_pp2	LC663041	1853	VIRSorter_NODE_3769_length_19343_cov_825_161-cat_3	3 ("possible" phage)	1299_0	Clustered	3	19343	28	9.68	0	Low-quality	0.811878	0.188122	#N/A	#N/A	#N/A	Open_ocean_seawater	d__Bacteria	p__Cyanobacteriota	c__Cyanobacteriia	o__Synechococcales_A	f__Cyanobiaceae	g__Synechococcus_C
00001853_pp3	LC662994	1853	VIRSorter_NODE_2486_length_7911_cov_10_4033-cat_3	3 ("possible" phage)	-	Singleton	-	7911	16	12.77	0	Low-quality	1	0	IMGVR_UViG_3300026219_000001|3300026219|Ga0209242_1000010|1-52721	97.1722	57	Open_ocean_seawater	d__Bacteria	p__Cyanobacteriota	c__Cyanobacteriia	o__Synechococcales_A	f__Cyanobiaceae	g__Synechococcus_C
00001854_pp1	LC662866	1854	VIRSorter_NODE_1057_length_13984_cov_461_721-cat_3	3 ("possible" phage)	-	Outlier	-	13984	27	24.64	0	Low-quality	0.852919	0.147081	IMGVR_UViG_2558860243_000002|2558860243|2558867918|1-47747	89.2348	29	Open_ocean_seawater	d__Bacteria	p__Proteobacteria	c__Gammaproteobacteria	o__Pseudomonadales	f__Pseudomonadaceae	g__Pseudomonas_E
00001855_pp1	LC662895	1855	VIRSorter_NODE_1275_length_2044_cov_5_53746-cat_2	2 ("likely" phage)	1293_0	Clustered	2	2044	5	5.2	0	Low-quality	0.811878	0.188122	IMGVR_UViG_3300017957_000507|3300017957|Ga0181571_10007548	91.538	13	Open_ocean_seawater	d__Bacteria	p__Proteobacteria	c__Alphaproteobacteria	o__Rhodobacterales	f__Rhodobacteraceae	g__HIMB11
00001858_pp1	LC662958	1858	VIRSorter_NODE_1996_length_15440_cov_38_2131-cat_3	3 ("possible" phage)	-	Singleton	-	15440	22	1.24	0	Low-quality	0.79668	0.20332	IMGVR_UViG_3300025009_000211|3300025009|Ga0209416_1000464|1998-41872	94.186	1	Open_ocean_seawater	d__Bacteria	p__Cyanobacteriota	c__Cyanobacteriia	o__Synechococcales_A	f__Cyanobiaceae	g__RCC307
00001858_pp2	LC662953	1858	VIRSorter_NODE_187_length_8274_cov_180_533-cat_3	3 ("possible" phage)	-	Singleton	-	8274	13	18.32	0	Low-quality	0.719401	0.280599	#N/A	#N/A	#N/A	Open_ocean_seawater	d__Bacteria	p__Cyanobacteriota	c__Cyanobacteriia	o__Synechococcales_A	f__Cyanobiaceae	g__RCC307
00001858_pp3	LC662954	1858	VIRSorter_NODE_1885_length_7724_cov_16_6846-cat_2	2 ("likely" phage)	-	Singleton	-	7724	10	9.64	0	Low-quality	0.888255	0.111745	IMGVR_UViG_3300035703_000069|3300035703|Ga0310140_0000784	95.312	1	Open_ocean_seawater	d__Bacteria	p__Cyanobacteriota	c__Cyanobacteriia	o__Synechococcales_A	f__Cyanobiaceae	g__RCC307
00001862_pp1	LC662867	1862	VIRSorter_NODE_1060_length_19127_cov_22_5112-cat_2	2 ("likely" phage)	1290_0	Clustered	2	19127	30	28.97	0	Low-quality	0.973625	0.0263753	IMGVR_UViG_3300011771_000006|3300011771|Ga0122102_100122|1-23233	93.7108	45	Open_ocean_seawater	d__Bacteria	p__Cyanobacteriota	c__Cyanobacteriia	o__Synechococcales_A	f__Cyanobiaceae	g__Synechococcus_C
00001864_pp1	LC663046	1864	VIRSorter_NODE_399_length_11421_cov_27_2427-cat_2	2 ("likely" phage)	819_0	Clustered	2	11421	20	31.22	0	Low-quality	0.835508	0.164492	IMGVR_UViG_3300025151_000667|3300025151|Ga0209645_1000864	78.7603	16	Open_ocean_seawater	d__Bacteria	p__Proteobacteria	c__Alphaproteobacteria	o__Rhodobacterales	f__Rhodobacteraceae	g__HIMB11
00001867_pp1	LC663123	1867	VIRSorter_NODE_728_length_6668_cov_25_427-cat_2	2 ("likely" phage)	1290_0	Clustered	2	6668	12	11.42	0	Low-quality	0.81491	0.18509	IMGVR_UViG_3300013856_000001|3300013856|Ga0120950_100105|6137-46839	91.7083	66	Open_ocean_seawater	d__Bacteria	p__Cyanobacteriota	c__Cyanobacteriia	o__Synechococcales_A	f__Cyanobiaceae	g__Synechococcus_C
00002116_pp1	LC662984	2116	VIRSorter_NODE_21_length_15509_cov_16_0226-circular-cat_2	2 ("likely" phage)	-	Outlier	-	15441	16	35.32	0	Low-quality	0.82179	0.17821	IMGVR_UViG_3300020599_000015|3300020599|Ga0180220_1000607	80.682	2	Mangrove_soil	d__Bacteria	p__Proteobacteria	c__Gammaproteobacteria	o__Ectothiorhodospirales	f__	g__
00002120_pp1	LC663150	2120	VIRSorter_NODE_88_length_15887_cov_41_7784_gene_5_gene_22-4446-14626-cat_5	5 ("likely" prophage)	367_0	Clustered	5	10180	18	18.88	0	Low-quality	0.2625	0.7375	UGV-GENOME-0233494	98.58	29	Mangrove_soil	d__Bacteria	p__Proteobacteria	c__Gammaproteobacteria	o__Enterobacterales	f__Enterobacteriaceae	g__Escherichia
00002120_pp2	LC663114	2120	VIRSorter_NODE_66_length_26477_cov_34_5277-circular_gene_8_gene_23-11803-21868-cat_5	5 ("likely" prophage)	59_0	Clustered	5	10065	16	20.98	0	Low-quality	0.0125	0.9875	IMGVR_UViG_3300009622_000013|3300009622|Ga0105173_1000356|1-6236	100	62	Mangrove_soil	d__Bacteria	p__Proteobacteria	c__Gammaproteobacteria	o__Enterobacterales	f__Enterobacteriaceae	g__Escherichia
00002120_pp3	LC663126	2120	VIRSorter_NODE_73_length_22839_cov_18_899-cat_1	1 ("most confident" phage)	-	Outlier	-	22839	24	49.74	0	Low-quality	0.905396	0.0946035	ref|NC_019723.1|	99.965	99	Mangrove_soil	d__Bacteria	p__Proteobacteria	c__Gammaproteobacteria	o__Enterobacterales	f__Enterobacteriaceae	g__Escherichia
00002120_pp4	LC662877	2120	VIRSorter_NODE_112_length_9165_cov_24_4449_gene_4_gene_13-3447-9215-cat_5	5 ("likely" prophage)	842_0	Clustered	5	5718	11	11.5	0	Low-quality	0.7829	0.2171	Gammaproteobacteria_gi_558507858	98.046	95	Mangrove_soil	d__Bacteria	p__Proteobacteria	c__Gammaproteobacteria	o__Enterobacterales	f__Enterobacteriaceae	g__Escherichia
00002120_pp5	LC663109	2120	VIRSorter_NODE_63_length_26884_cov_17_9588-cat_2_fragment_1	2 ("likely" phage)	50_0	Clustered	4	18366	32	40.25	0	Low-quality	0.0125	0.9875	ref|NC_001416.1|	99.984	100	Mangrove_soil	d__Bacteria	p__Proteobacteria	c__Gammaproteobacteria	o__Enterobacterales	f__Enterobacteriaceae	g__Escherichia
00002123_pp1	LC662997	2123	VIRSorter_NODE_253_length_2011_cov_74_9085-cat_1	1 ("most confident" phage)	529_0	Clustered	4	2011	4	3.91	0	Low-quality	0.811878	0.188122	#N/A	#N/A	#N/A	Mangrove_soil	d__Bacteria	p__Cyanobacteriota	c__Vampirovibrionia	o__Gastranaerophilales	f__UBA9579	g__
00002123_pp2	LC663035	2123	VIRSorter_NODE_35_length_16973_cov_56_5806-cat_1	1 ("most confident" phage)	-	Outlier	-	16973	22	46.1	0	Low-quality	0.797028	0.202972	IMGVR_UViG_3300014208_000228|3300014208|Ga0172379_10019394	75.825	10	Mangrove_soil	d__Bacteria	p__Cyanobacteriota	c__Vampirovibrionia	o__Gastranaerophilales	f__UBA9579	g__
00002123_pp3	LC663044	2123	VIRSorter_NODE_38_length_16170_cov_41_1133-cat_2	2 ("likely" phage)	276_0	Clustered	2	16170	23	43.04	0	Low-quality	0.745705	0.254295	IMGVR_UViG_3300025902_000121|3300025902|Ga0209202_1002891|977-9245	80.298	24	Mangrove_soil	d__Bacteria	p__Cyanobacteriota	c__Vampirovibrionia	o__Gastranaerophilales	f__UBA9579	g__
00002123_pp4	LC663149	2123	VIRSorter_NODE_87_length_8682_cov_71_5316_gene_5_gene_14-2091-8731-cat_5	5 ("likely" prophage)	528_0	Clustered	2	6591	10	9.72	0	Low-quality	0.751113	0.248887	IMGVR_UViG_3300025902_000104|3300025902|Ga0209202_1001903	86.7892	38	Mangrove_soil	d__Bacteria	p__Cyanobacteriota	c__Vampirovibrionia	o__Gastranaerophilales	f__UBA9579	g__
00002123_pp5	LC662882	2123	VIRSorter_NODE_117_length_6157_cov_44_2406-cat_1	1 ("most confident" phage)	528_0	Clustered	2	6157	8	10.61	0	Low-quality	0.751113	0.248887	IMGVR_UViG_3300025902_000104|3300025902|Ga0209202_1001903	83.749	59	Mangrove_soil	d__Bacteria	p__Cyanobacteriota	c__Vampirovibrionia	o__Gastranaerophilales	f__UBA9579	g__
00002123_pp6	LC662911	2123	VIRSorter_NODE_138_length_4793_cov_69_652-cat_1	1 ("most confident" phage)	529_0	Clustered	4	4793	8	8.65	0	Low-quality	0.811878	0.188122	IMGVR_UViG_3300025902_000104|3300025902|Ga0209202_1001903	84.3177	99	Mangrove_soil	d__Bacteria	p__Cyanobacteriota	c__Vampirovibrionia	o__Gastranaerophilales	f__UBA9579	g__
00002123_pp7	LC662930	2123	VIRSorter_NODE_161_length_3954_cov_229_049-cat_1	1 ("most confident" phage)	529_0	Clustered	4	3954	5	8.21	0	Low-quality	0.811878	0.188122	IMGVR_UViG_3300025902_000104|3300025902|Ga0209202_1001903	82.8479	97	Mangrove_soil	d__Bacteria	p__Cyanobacteriota	c__Vampirovibrionia	o__Gastranaerophilales	f__UBA9579	g__
00002123_pp8	LC663144	2123	VIRSorter_NODE_85_length_8893_cov_104_136-cat_2	2 ("likely" phage)	276_0	Clustered	2	8893	11	23.97	0	Low-quality	0.75694	0.24306	IMGVR_UViG_3300025902_000121|3300025902|Ga0209202_1002891|977-9245	82.1958	29	Mangrove_soil	d__Bacteria	p__Cyanobacteriota	c__Vampirovibrionia	o__Gastranaerophilales	f__UBA9579	g__
00002128_pp1	LC663023	2128	VIRSorter_NODE_319_length_1720_cov_10_7596-cat_2	2 ("likely" phage)	-	Outlier	-	1720	5	4.3	0	Low-quality	0.916879	0.0831206	ref|NC_021561.1|	87.511	66	Mangrove_soil	d__Bacteria	p__Proteobacteria	c__	o__	f__	g__
00002129_pp1	LC663001	2129	VIRSorter_NODE_25_length_8840_cov_6_65674-cat_2	2 ("likely" phage)	-	Outlier	-	8840	11	19.65	0	Low-quality	0.932011	0.0679887	IMGVR_UViG_3300033408_000018|3300033408|Ga0316605_10004134|1048-8250	79.121	2	Mangrove_soil	d__Bacteria	p__Proteobacteria	c__Gammaproteobacteria	o__	f__	g__
00002129_pp2	LC663022	2129	VIRSorter_NODE_30_length_8059_cov_7_57379-cat_2	2 ("likely" phage)	-	Singleton	-	8059	12	21.39	0	Low-quality	0.871322	0.128678	IMGVR_UViG_3300005253_000591|3300005253|Ga0073583_1214214	93.827	1	Mangrove_soil	d__Bacteria	p__Proteobacteria	c__Gammaproteobacteria	o__	f__	g__
00002129_pp3	LC663128	2129	VIRSorter_NODE_76_length_3420_cov_58_7439-cat_1	1 ("most confident" phage)	-	Singleton	-	3420	9	5.23	0	Low-quality	0.811878	0.188122	#N/A	#N/A	#N/A	Mangrove_soil	d__Bacteria	p__Proteobacteria	c__Gammaproteobacteria	o__	f__	g__
00002130_pp1	LC662926	2130	VIRSorter_NODE_15_length_10397_cov_22_911-cat_2	2 ("likely" phage)	-	Outlier	-	10397	14	17.67	0	Low-quality	0.950441	0.0495595	IMGVR_UViG_3300027606_000012|3300027606|Ga0209370_1000657	88.694	76	Mangrove_soil	d__Bacteria	p__Gemmatimonadota	c__Gemmatimonadetes	o__SG8-23	f__	g__
00002142_pp1	LC662888	2142	VIRSorter_NODE_121_length_6944_cov_55_7996-cat_2	2 ("likely" phage)	636_0	Clustered	2	6944	13	23.58	0	Low-quality	0.848375	0.151625	ref|NC_018838.1|	94.461	100	Mangrove_soil	d__Bacteria	p__Planctomycetota	c__Planctomycetes	o__Pirellulales	f__Pirellulaceae	g__
00002142_pp2	LC663141	2142	VIRSorter_NODE_835_length_1063_cov_13_9057-cat_2	2 ("likely" phage)	-	Singleton	-	1063	4	3.61	0	Low-quality	0.811878	0.188122	ref|NC_018838.1|	94.732	100	Mangrove_soil	d__Bacteria	p__Planctomycetota	c__Planctomycetes	o__Pirellulales	f__Pirellulaceae	g__
00002143_pp1	LC662975	2143	VIRSorter_NODE_20_length_13724_cov_74_379-cat_3	3 ("possible" phage)	-	Singleton	-	13724	27	17.04	0	Low-quality	0.975	0.025	#N/A	#N/A	#N/A	Mangrove_soil	d__Bacteria	p__SAR324	c__SAR324	o__XYD2-FULL-50-16	f__XYD2-FULL-50-16	g__
00002149_pp1	LC663154	2149	VIRSorter_NODE_92_length_10346_cov_25_8639-cat_2	2 ("likely" phage)	-	Singleton	-	10346	18	20.08	0	Low-quality	0.816834	0.183166	UGV-GENOME-4415447	100	1	Mangrove_soil	d__Bacteria	p__Bacteroidota	c__Rhodothermia	o__Balneolales	f__Balneolaceae	g__
00002149_pp2	LC663133	2149	VIRSorter_NODE_7_length_50039_cov_32_9266-cat_2	2 ("likely" phage)	-	Singleton	-	50039	52	59.4	0	Medium-quality	0.947522	0.052478	IMGVR_UViG_3300005253_000089|3300005253|Ga0073583_1038223	98.765	0	Mangrove_soil	d__Bacteria	p__Bacteroidota	c__Rhodothermia	o__Balneolales	f__Balneolaceae	g__
00002168_pp1	LC663086	2168	VIRSorter_NODE_55_length_10758_cov_17_7409-cat_3	3 ("possible" phage)	1298_0	Clustered	2	10758	17	21.04	0	Low-quality	0.5625	0.4375	UGV-GENOME-0216492	100	1	Mangrove_soil	d__Bacteria	p__Desulfobacterota	c__Desulfobacteria	o__Desulfobacterales	f__Desulfosarcinaceae	g__
00002168_pp2	LC662985	2168	VIRSorter_NODE_224_length_3709_cov_218_634-cat_3	3 ("possible" phage)	1298_0	Clustered	2	3709	10	0	0	Not-determined	0.0125	0.9875	#N/A	#N/A	#N/A	Mangrove_soil	d__Bacteria	p__Desulfobacterota	c__Desulfobacteria	o__Desulfobacterales	f__Desulfosarcinaceae	g__
00002175_pp1	LC663138	2175	VIRSorter_NODE_81_length_9852_cov_48_1116-cat_3	3 ("possible" phage)	1299_0	Clustered	3	9852	17	0	0	Not-determined	0.811878	0.188122	#N/A	#N/A	#N/A	Mangrove_soil	d__Bacteria	p__Desulfobacterota	c__Desulfobacteria	o__Desulfobacterales	f__	g__
00002187_pp1	LC663029	2187	VIRSorter_NODE_33_length_7751_cov_7_50052-cat_1	1 ("most confident" phage)	1292_0	Clustered	3	7751	6	18.21	0	Low-quality	0.95022	0.0497797	IMGVR_UViG_3300013126_001001|3300013126|Ga0172367_10015570	78.468	6	Mangrove_soil	d__Bacteria	p__Proteobacteria	c__Alphaproteobacteria	o__Rhodospirillales	f__Magnetovibrionaceae	g__Magnetovibrio
00002191_pp1	LC663021	2191	VIRSorter_NODE_30_length_6545_cov_81_4729-cat_2	2 ("likely" phage)	-	Outlier	-	6545	10	13.75	0	Low-quality	0.843054	0.156946	IMGVR_UViG_3300000351_000021|3300000351|SR_TP_S2DRAFT_1000601	87.113	98	Mangrove_soil	d__Bacteria	p__Proteobacteria	c__Gammaproteobacteria	o__Pseudomonadales	f__Pseudomonadaceae	g__
00002191_pp2	LC663078	2191	VIRSorter_NODE_51_length_4279_cov_187_08-cat_2	2 ("likely" phage)	-	Outlier	-	4279	5	9.3	0	Low-quality	0.105066	0.894934	IMGVR_UViG_3300003487_000025|3300003487|JGI26539J51216_1002741	73.815	37	Mangrove_soil	d__Bacteria	p__Proteobacteria	c__Gammaproteobacteria	o__Pseudomonadales	f__Pseudomonadaceae	g__
00002191_pp3	LC663015	2191	VIRSorter_NODE_2_length_13158_cov_57_4056-cat_1	1 ("most confident" phage)	627_0	Clustered	3	13158	16	27.14	0	Low-quality	0.964814	0.0351864	IMGVR_UViG_3300020599_000015|3300020599|Ga0180220_1000607	77.135	22	Mangrove_soil	d__Bacteria	p__Proteobacteria	c__Gammaproteobacteria	o__Pseudomonadales	f__Pseudomonadaceae	g__
00002193_pp1	LC662899	2193	VIRSorter_NODE_12_length_36752_cov_23_3043-cat_2	2 ("likely" phage)	-	Outlier	-	36752	46	69.94	7.22	Medium-quality	0	1	UGV-GENOME-0144719	98.718	0	Mangrove_soil	d__Bacteria	p__Proteobacteria	c__Gammaproteobacteria	o__Pseudomonadales	f__UBA3067	g__
00002195_pp1	LC662873	2195	VIRSorter_NODE_10_length_23512_cov_79_6318-cat_2	2 ("likely" phage)	802_0	Clustered	2	23512	26	22.41	33.18	Low-quality	0.0125	0.9875	UGV-GENOME-0298833	98.667	0	Mangrove_soil	d__Bacteria	p__Spirochaetota	c__Spirochaetia	o__Spirochaetales	f__Alkalispirochaetaceae	g__
00002195_pp2	LC662960	2195	VIRSorter_NODE_19_length_20147_cov_65_1165-cat_2	2 ("likely" phage)	-	Singleton	-	20147	31	23.6	0	Low-quality	1	0	IMGVR_UViG_3300029145_000047|3300029145|Ga0168039_10054	78.947	1	Mangrove_soil	d__Bacteria	p__Spirochaetota	c__Spirochaetia	o__Spirochaetales	f__Alkalispirochaetaceae	g__
00002195_pp3	LC662868	2195	VIRSorter_NODE_106_length_4989_cov_8_06718-cat_3	3 ("possible" phage)	1291_0	Clustered	3	4989	11	7.69	0	Low-quality	0.811878	0.188122	IMGVR_UViG_3300020599_000015|3300020599|Ga0180220_1000607	82.921	24	Mangrove_soil	d__Bacteria	p__Spirochaetota	c__Spirochaetia	o__Spirochaetales	f__Alkalispirochaetaceae	g__
00002201_pp1	LC663139	2201	VIRSorter_NODE_82_length_18894_cov_19_6256_gene_2_gene_21-2073-14071-cat_5	5 ("likely" prophage)	367_0	Clustered	5	11998	20	21.24	0	Low-quality	0.1375	0.8625	UGV-GENOME-0233494	97.663	28	Mangrove_soil	d__Bacteria	p__Proteobacteria	c__Gammaproteobacteria	o__Enterobacterales	f__Enterobacteriaceae	g__Escherichia
00002201_pp2	LC663158	2201	VIRSorter_NODE_98_length_12377_cov_23_0028_gene_5_gene_17-5392-12223-cat_5	5 ("likely" prophage)	59_0	Clustered	5	6831	14	13.77	0	Low-quality	0.811878	0.188122	IMGVR_UViG_3300009622_000013|3300009622|Ga0105173_1000356|1-6236	100	91	Mangrove_soil	d__Bacteria	p__Proteobacteria	c__Gammaproteobacteria	o__Enterobacterales	f__Enterobacteriaceae	g__Escherichia
00002201_pp3	LC663104	2201	VIRSorter_NODE_62_length_26803_cov_19_2925-cat_1	1 ("most confident" phage)	-	Outlier	-	26803	25	58.31	0	Medium-quality	0.905396	0.0946035	ref|NC_019723.1|	99.981	99	Mangrove_soil	d__Bacteria	p__Proteobacteria	c__Gammaproteobacteria	o__Enterobacterales	f__Enterobacteriaceae	g__Escherichia
00002201_pp4	LC662874	2201	VIRSorter_NODE_110_length_9165_cov_22_6401_gene_4_gene_13-3447-9215-cat_5	5 ("likely" prophage)	842_0	Clustered	5	5718	11	11.5	0	Low-quality	0.7829	0.2171	Gammaproteobacteria_gi_558507858	98.046	95	Mangrove_soil	d__Bacteria	p__Proteobacteria	c__Gammaproteobacteria	o__Enterobacterales	f__Enterobacteriaceae	g__Escherichia
00002201_pp5	LC663125	2201	VIRSorter_NODE_73_length_22791_cov_27_1565_gene_7_gene_29-4069-22841-cat_5	5 ("likely" prophage)	-	Outlier	-	18722	21	33.14	0	Low-quality	0.9	0.1	IMGVR_UViG_2531839331_000001|2531839331|2531887943	99.824	30	Mangrove_soil	d__Bacteria	p__Proteobacteria	c__Gammaproteobacteria	o__Enterobacterales	f__Enterobacteriaceae	g__Escherichia
00002201_pp6	LC663127	2201	VIRSorter_NODE_74_length_22482_cov_19_537-cat_2	2 ("likely" phage)	50_0	Clustered	4	22482	34	40.56	17.7	Low-quality	0.0125	0.9875	ref|NC_001416.1|	99.984	82	Mangrove_soil	d__Bacteria	p__Proteobacteria	c__Gammaproteobacteria	o__Enterobacterales	f__Enterobacteriaceae	g__Escherichia
00002201_pp7	LC662887	2201	VIRSorter_NODE_121_length_6937_cov_8_15539-cat_3	3 ("possible" phage)	-	Singleton	-	6937	10	0	0	Not-determined	0.025	0.975	IMGVR_UViG_2531839440_000001|2531839440|2531898127|1661-9831	86.277	12	Mangrove_soil	d__Bacteria	p__Proteobacteria	c__Gammaproteobacteria	o__Enterobacterales	f__Enterobacteriaceae	g__Escherichia
00002205_pp1	LC662869	2205	VIRSorter_NODE_106_length_7358_cov_52_7623-cat_2	2 ("likely" phage)	-	Singleton	-	7358	6	9.61	0	Low-quality	0.880031	0.119969	IMGVR_UViG_3300011938_000001|3300011938|Ga0120959_100050	86.5332	89	Mangrove_soil	d__Bacteria	p__Acidobacteriota	c__GCA-2747255	o__GCA-2747255	f__	g__
00002205_pp2	LC662991	2205	VIRSorter_NODE_239_length_3627_cov_3_53211-cat_2	2 ("likely" phage)	-	Singleton	-	3627	5	0	0	Not-determined	0.811878	0.188122	UGV-GENOME-0278674	100	2	Mangrove_soil	d__Bacteria	p__Acidobacteriota	c__GCA-2747255	o__GCA-2747255	f__	g__
00002243_pp1	LC663159	2243	VIRSorter_NODE_9_length_4354_cov_30_0615-cat_2	2 ("likely" phage)	59_0	Clustered	5	4354	9	8.74	0	Low-quality	0.811878	0.188122	IMGVR_UViG_3300009622_000013|3300009622|Ga0105173_1000356|1-6236	100	100	Mangrove_soil	-	-	-	-	-	-
00002250_pp1	LC662956	2250	VIRSorter_NODE_191_length_4431_cov_10_6384-cat_2	2 ("likely" phage)	-	Singleton	-	4431	5	0	0	Not-determined	0.811878	0.188122	#N/A	#N/A	#N/A	Mangrove_soil	d__Bacteria	p__Desulfobacterota	c__Desulfobacteria	o__Desulfobacterales	f__	g__
00002262_pp1	LC662964	2262	VIRSorter_NODE_1_length_44703_cov_333_9-cat_2_fragment_1	2 ("likely" phage)	-	Outlier	-	32540	47	74.5	0	Medium-quality	0.0125	0.9875	IMGVR_UViG_3300010207_000003|3300010207|Ga0136445_100364|4062-36499	82.178	0	Mangrove_soil	d__Bacteria	p__Proteobacteria	c__Alphaproteobacteria	o__UBA998	f__	g__
00002267_pp1	LC663087	2267	VIRSorter_NODE_56_length_13207_cov_26_9761-cat_2	2 ("likely" phage)	-	Singleton	-	13207	21	23.09	0	Low-quality	0.814598	0.185402	UGV-GENOME-0369872	94.667	1	Mangrove_soil	d__Bacteria	p__Desulfobacterota	c__Desulfobacteria	o__Desulfatiglanales	f__HGW-15	g__
00002285_pp1	LC662884	2285	VIRSorter_NODE_11_length_28392_cov_37_7629-cat_2	2 ("likely" phage)	-	Singleton	-	28392	44	39.33	0	Low-quality	0.986451	0.0135485	IMGVR_UViG_3300013414_000203|3300013414|Ga0177923_1359300	93.827	0	Mangrove_soil	d__Bacteria	p__Patescibacteria	c__GCA-002792135	o__GCA-2778805	f__	g__
00002286_pp1	LC662992	2286	VIRSorter_NODE_23_length_27544_cov_27_0526_gene_1_gene_15-100-11316-cat_5	5 ("likely" prophage)	1292_0	Clustered	3	11216	15	21.23	0	Low-quality	0.967566	0.0324339	IMGVR_UViG_3300005590_000078|3300005590|Ga0070727_10001622|1-16327	75.41	2	Mangrove_soil	d__Bacteria	p__Proteobacteria	c__Alphaproteobacteria	o__Micavibrionales	f__Micavibrionaceae	g__
00002287_pp1	LC663014	2287	VIRSorter_NODE_2_length_104862_cov_41_8252_gene_3_gene_19-1940-16357-cat_6	6 ("possible" prophage)	-	Singleton	-	14417	18	27.49	0	Low-quality	0.025	0.975	#N/A	#N/A	#N/A	Mangrove_soil	d__Bacteria	p__Proteobacteria	c__Gammaproteobacteria	o__Chromatiales	f__Sedimenticolaceae	g__
00002289_pp1	LC663118	2289	VIRSorter_NODE_690_length_1205_cov_2_83688-cat_2	2 ("likely" phage)	-	Singleton	-	1205	4	1.58	0	Low-quality	0.811878	0.188122	UGV-GENOME-0247863	99.3332	12	Mangrove_soil	d__Bacteria	p__	c__	o__	f__	g__
00002296_pp1	LC663073	2296	VIRSorter_NODE_4_length_40318_cov_63_5038_gene_12_gene_30-12468-25099-cat_4	4 ("most confident" prophage)	502_0	Clustered	7	12631	20	33.19	0	Low-quality	0.751113	0.248887	Gammaproteobacteria_gi_568136993-1546200-1558745	99.386	99	Mangrove_soil	d__Bacteria	p__Desulfobacterota	c__Desulfobulbia	o__Desulfobulbales	f__YD12-FULL-57-12	g__
00002301_pp1	LC663000	2301	VIRSorter_NODE_25_length_7815_cov_6_68093-cat_1	1 ("most confident" phage)	-	Outlier	-	7815	10	21.68	0	Low-quality	0.886946	0.113054	Betaproteobacteria_gi_512574463	98.871	57	Mangrove_soil	d__Bacteria	p__Patescibacteria	c__Paceibacteria	o__Moranbacterales	f__UBA9337	g__UBA9337
00002302_pp1	LC662982	2302	VIRSorter_NODE_21_length_10883_cov_7_8524-cat_2	2 ("likely" phage)	1291_0	Clustered	3	10883	17	24.64	0	Low-quality	0.072522	0.927478	IMGVR_UViG_3300024990_000005|3300024990|Ga0209915_1000900	76.339	30	Mangrove_soil	d__Bacteria	p__Latescibacterota	c__UBA2968	o__	f__	g__
00002312_pp1	LC662924	2312	VIRSorter_NODE_14_length_63113_cov_17_2107_gene_1_gene_14-0-8238-cat_5	5 ("likely" prophage)	367_0	Clustered	5	8238	14	15.33	0	Low-quality	0.235132	0.764868	UGV-GENOME-0233494	97.663	40	Mangrove_soil	d__Bacteria	p__Proteobacteria	c__Gammaproteobacteria	o__Enterobacterales	f__Enterobacteriaceae	g__Escherichia
00002312_pp2	LC662904	2312	VIRSorter_NODE_131_length_8698_cov_42_0785-cat_2	2 ("likely" phage)	59_0	Clustered	5	8698	15	18.73	0	Low-quality	0.811878	0.188122	IMGVR_UViG_3300009622_000013|3300009622|Ga0105173_1000356|1-6236	100	72	Mangrove_soil	d__Bacteria	p__Proteobacteria	c__Gammaproteobacteria	o__Enterobacterales	f__Enterobacteriaceae	g__Escherichia
00002312_pp3	LC663142	2312	VIRSorter_NODE_83_length_20562_cov_17_5778-cat_1	1 ("most confident" phage)	-	Outlier	-	20562	21	44.82	0	Low-quality	0.918007	0.0819934	IMGVR_UViG_2519899551_000001|2519899551|2519921889	100	99	Mangrove_soil	d__Bacteria	p__Proteobacteria	c__Gammaproteobacteria	o__Enterobacterales	f__Enterobacteriaceae	g__Escherichia
00002312_pp4	LC662898	2312	VIRSorter_NODE_128_length_9165_cov_31_616_gene_4_gene_13-3447-9215-cat_5	5 ("likely" prophage)	842_0	Clustered	5	5718	11	11.5	0	Low-quality	0.7829	0.2171	Gammaproteobacteria_gi_558507858	98.046	95	Mangrove_soil	d__Bacteria	p__Proteobacteria	c__Gammaproteobacteria	o__Enterobacterales	f__Enterobacteriaceae	g__Escherichia
00002312_pp5	LC663152	2312	VIRSorter_NODE_89_length_17446_cov_43_7058-cat_2	2 ("likely" phage)	50_0	Clustered	4	17446	32	38.21	0	Low-quality	0.861946	0.138054	ref|NC_001416.1|	99.983	100	Mangrove_soil	d__Bacteria	p__Proteobacteria	c__Gammaproteobacteria	o__Enterobacterales	f__Enterobacteriaceae	g__Escherichia
00002316_pp1	LC662955	2316	VIRSorter_NODE_18_length_22170_cov_51_4329-cat_2	2 ("likely" phage)	-	Outlier	-	22170	24	46.98	0	Low-quality	0	1	IMGVR_UViG_3300008517_000136|3300008517|Ga0111034_1154142|770-23042	100	0	Mangrove_soil	d__Bacteria	p__Proteobacteria	c__Gammaproteobacteria	o__Coxiellales	f__Coxiellaceae	g__
00002316_pp2	LC663061	2316	VIRSorter_NODE_42_length_11265_cov_48_446-cat_3	3 ("possible" phage)	-	Singleton	-	11265	9	0	0	Not-determined	0.888056	0.111944	#N/A	#N/A	#N/A	Mangrove_soil	d__Bacteria	p__Proteobacteria	c__Gammaproteobacteria	o__Coxiellales	f__Coxiellaceae	g__
00002321_pp1	LC663076	2321	VIRSorter_NODE_50_length_2948_cov_199_851-cat_2	2 ("likely" phage)	-	Outlier	-	2948	7	6.02	0	Low-quality	0.811878	0.188122	#N/A	#N/A	#N/A	Mangrove_soil	-	-	-	-	-	-
00002326_pp1	LC662947	2326	VIRSorter_NODE_17_length_14730_cov_39_9653-cat_3	3 ("possible" phage)	-	Singleton	-	14730	19	5.65	0	Low-quality	0.863534	0.136466	#N/A	#N/A	#N/A	Mangrove_soil	d__Bacteria	p__Proteobacteria	c__Gammaproteobacteria	o__Pseudomonadales	f__Moraxellaceae	g__Enhydrobacter
00002326_pp2	LC663038	2326	VIRSorter_NODE_36_length_10124_cov_35_1272_gene_5_gene_17-1608-9649-cat_5	5 ("likely" prophage)	-	Outlier	-	8041	14	19.23	0	Low-quality	0.6625	0.3375	IMGVR_UViG_3300013022_000003|3300013022|Ga0157368_1000091	90.2304	36	Mangrove_soil	d__Bacteria	p__Proteobacteria	c__Gammaproteobacteria	o__Pseudomonadales	f__Moraxellaceae	g__Enhydrobacter
00002326_pp3	LC662970	2326	VIRSorter_NODE_1_length_85335_cov_65_7838_gene_1_gene_61-0-59090-cat_6_fragment_2	6 ("possible" prophage)	-	Singleton	-	8660	13	4.79	0	Low-quality	0.974357	0.0256429	#N/A	#N/A	#N/A	Mangrove_soil	d__Bacteria	p__Proteobacteria	c__Gammaproteobacteria	o__Pseudomonadales	f__Moraxellaceae	g__Enhydrobacter
00002329_pp1	LC663115	2329	VIRSorter_NODE_66_length_5604_cov_8_63705-cat_2	2 ("likely" phage)	841_0	Clustered	2	5604	6	7.39	0	Low-quality	0.975	0.025	IMGVR_UViG_3300021046_000002|3300021046|Ga0215015_10555980	100	1	Mangrove_soil	d__Bacteria	p__Proteobacteria	c__Alphaproteobacteria	o__UBA8366	f__UBA8366	g__
00002329_pp2	LC663140	2329	VIRSorter_NODE_82_length_4976_cov_4_94836-cat_2	2 ("likely" phage)	-	Singleton	-	4976	7	7.44	0	Low-quality	0.811878	0.188122	IMGVR_UViG_3300021046_000002|3300021046|Ga0215015_10555980	100	1	Mangrove_soil	d__Bacteria	p__Proteobacteria	c__Alphaproteobacteria	o__UBA8366	f__UBA8366	g__
00002330_pp1	LC662893	2330	VIRSorter_NODE_123_length_4811_cov_8_82277-cat_3	3 ("possible" phage)	-	Singleton	-	4811	11	10.06	0	Low-quality	0.811878	0.188122	Station42_SUR_ALL_assembly_NODE_228_length_46893_cov_3.617704	74.783	9	Mangrove_soil	d__Bacteria	p__Proteobacteria	c__Gammaproteobacteria	o__Thiohalomonadales	f__Thiohalomonadaceae	g__
00002330_pp2	LC663119	2330	VIRSorter_NODE_6_length_27375_cov_33_0951_gene_2_gene_16-1519-10758-cat_6	6 ("possible" prophage)	-	Singleton	-	9239	17	0	0	Not-determined	0.811878	0.188122	#N/A	#N/A	#N/A	Mangrove_soil	d__Bacteria	p__Proteobacteria	c__Gammaproteobacteria	o__Thiohalomonadales	f__Thiohalomonadaceae	g__
00002335_pp1	LC663098	2335	VIRSorter_NODE_60_length_5451_cov_12_3262-cat_1	1 ("most confident" phage)	-	Outlier	-	5451	5	11.85	0	Low-quality	0.811878	0.188122	IMGVR_UViG_2519899551_000001|2519899551|2519921889	99.9814	97	Mangrove_soil	d__Bacteria	p__Proteobacteria	c__Gammaproteobacteria	o__Pseudomonadales	f__Moraxellaceae	g__Enhydrobacter
00002335_pp2	LC662921	2335	VIRSorter_NODE_14_length_17365_cov_13_4296_gene_3_gene_24-1118-11874-cat_5	5 ("likely" prophage)	-	Singleton	-	10756	25	21.32	0	Low-quality	0.880031	0.119969	#N/A	#N/A	#N/A	Mangrove_soil	d__Bacteria	p__Proteobacteria	c__Gammaproteobacteria	o__Pseudomonadales	f__Moraxellaceae	g__Enhydrobacter
00002344_pp1	LC663082	2344	VIRSorter_NODE_52_length_5443_cov_54_3955-cat_2	2 ("likely" phage)	-	Singleton	-	5443	7	15.64	0	Low-quality	0.932011	0.0679887	IMGVR_UViG_3300005823_000044|3300005823|Ga0078745_1002385	74.813	12	Mangrove_soil	d__Bacteria	p__Proteobacteria	c__Alphaproteobacteria	o__Sneathiellales	f__GCA-2731375	g__
00002347_pp1	LC663137	2347	VIRSorter_NODE_81_length_8291_cov_30_9962-cat_2	2 ("likely" phage)	-	Singleton	-	8291	11	10.06	0	Low-quality	0.0375	0.9625	#N/A	#N/A	#N/A	Mangrove_soil	d__Bacteria	p__Desulfobacterota	c__Desulfobacteria	o__Desulfobacterales	f__	g__
00002348_pp1	LC662941	2348	VIRSorter_NODE_175_length_2415_cov_10_7754-cat_2	2 ("likely" phage)	-	Outlier	-	2415	4	6.7	0	Low-quality	0.811878	0.188122	Gammaproteobacteria_gi_424128371	95.766	49	Mangrove_soil	d__Bacteria	p__Proteobacteria	c__Gammaproteobacteria	o__Pseudomonadales	f__Saccharospirillaceae	g__
00002348_pp2	LC663074	2348	VIRSorter_NODE_4_length_53595_cov_30_7671_gene_13_gene_62-12735-47890-cat_5	5 ("likely" prophage)	1_0	Clustered	23	35155	51	98.87	0	High-quality	0.0875	0.9125	IMGVR_UViG_3300005281_000115|3300005281|Ga0065720_1025001	76.108	3	Mangrove_soil	d__Bacteria	p__Proteobacteria	c__Gammaproteobacteria	o__Pseudomonadales	f__Saccharospirillaceae	g__
00002351_pp1	LC662900	2351	VIRSorter_NODE_12_length_37557_cov_13_9609-cat_3	3 ("possible" phage)	-	Singleton	-	37557	83	53.53	0	Medium-quality	0.85	0.15	IMGVR_UViG_3300025018_000244|3300025018|Ga0210043_1000457	100	0	Mangrove_soil	d__Bacteria	p__Bacteroidota	c__Rhodothermia	o__Balneolales	f__Balneolaceae	g__
00002351_pp2	LC663148	2351	VIRSorter_NODE_87_length_6124_cov_5_26112-cat_2	2 ("likely" phage)	841_0	Clustered	2	6124	7	11.95	0	Low-quality	0.811878	0.188122	IMGVR_UViG_3300009379_000002|3300009379|Ga0118737_1000113	100	1	Mangrove_soil	d__Bacteria	p__Bacteroidota	c__Rhodothermia	o__Balneolales	f__Balneolaceae	g__
00002352_pp1	LC662986	2352	VIRSorter_NODE_22_length_13543_cov_3_8514-cat_2	2 ("likely" phage)	539_0	Clustered	2	13543	14	21.21	0	Low-quality	0.949125	0.0508751	IMGVR_UViG_3300026219_000001|3300026219|Ga0209242_1000010|1-52721	97.139	82	Mangrove_soil	d__Bacteria	p__Proteobacteria	c__	o__	f__	g__
00002358_pp1	LC662967	2358	VIRSorter_NODE_1_length_75800_cov_93_6285_gene_44_gene_103-46648-75794-cat_5	5 ("likely" prophage)	801_0	Clustered	2	29146	60	65.24	0	Medium-quality	0.15	0.85	IMGVR_UViG_3300011604_000001|3300011604|Ga0121137_100049	95.4887	14	Mangrove_soil	d__Bacteria	p__Proteobacteria	c__Gammaproteobacteria	o__Pseudomonadales	f__Moraxellaceae	g__Enhydrobacter
00002358_pp2	LC663106	2358	VIRSorter_NODE_62_length_5478_cov_68_9937-cat_1	1 ("most confident" phage)	950_0	Clustered	3	5478	11	12.27	0	Low-quality	0.811878	0.188122	IMGVR_UViG_3300013216_000002|3300013216|Ga0118281_100012	91.933	53	Mangrove_soil	d__Bacteria	p__Proteobacteria	c__Gammaproteobacteria	o__Pseudomonadales	f__Moraxellaceae	g__Enhydrobacter
00002358_pp3	LC663019	2358	VIRSorter_NODE_30_length_12726_cov_23_6721-cat_3	3 ("possible" phage)	-	Singleton	-	12726	12	5.13	0	Low-quality	0.811878	0.188122	IMGVR_UViG_3300009379_000001|3300009379|Ga0118737_1000101	100	1	Mangrove_soil	d__Bacteria	p__Proteobacteria	c__Gammaproteobacteria	o__Pseudomonadales	f__Moraxellaceae	g__Enhydrobacter
00002360_pp1	LC662889	2360	VIRSorter_NODE_122_length_3828_cov_29_18-cat_2	2 ("likely" phage)	-	Outlier	-	3828	6	32.56	0	Low-quality	0.811878	0.188122	IMGVR_UViG_3300000511_000006|3300000511|P_A23_Sed_1_FmtDRAFT_1000019	71.477	23	Mangrove_soil	d__Bacteria	p__Proteobacteria	c__Gammaproteobacteria	o__Pseudomonadales	f__Halomonadaceae	g__Halomonas
00002360_pp2	LC663091	2360	VIRSorter_NODE_58_length_6339_cov_25_3286-cat_2	2 ("likely" phage)	-	Outlier	-	6339	14	14.83	0	Low-quality	0.0330666	0.966933	DTR_645919	96.6841	15	Mangrove_soil	d__Bacteria	p__Proteobacteria	c__Gammaproteobacteria	o__Pseudomonadales	f__Halomonadaceae	g__Halomonas
00002360_pp3	LC663129	2360	VIRSorter_NODE_76_length_5385_cov_4_75603-cat_1	1 ("most confident" phage)	-	Singleton	-	5385	5	9.95	0	Low-quality	0.811878	0.188122	IMGVR_UViG_3300012127_000012|3300012127|Ga0136608_1001336	83.318	60	Mangrove_soil	d__Bacteria	p__Proteobacteria	c__Gammaproteobacteria	o__Pseudomonadales	f__Halomonadaceae	g__Halomonas
00002366_pp1	LC662860	2366	VIRSorter_NODE_103_length_3528_cov_4_86613-cat_2	2 ("likely" phage)	-	Singleton	-	3528	4	5.28	0	Low-quality	0.811878	0.188122	IMGVR_UViG_3300031379_000035|3300031379|Ga0307434_1000808	71.698	15	Mangrove_soil	d__Bacteria	p__Proteobacteria	c__Gammaproteobacteria	o__Pseudomonadales	f__Moraxellaceae	g__Enhydrobacter
00002370_pp1	LC663108	2370	VIRSorter_NODE_63_length_14773_cov_75_9773-cat_3	3 ("possible" phage)	-	Singleton	-	14773	21	13.35	0	Low-quality	0.811878	0.188122	IMGVR_UViG_3300013016_000012|3300013016|Ga0163224_100131	97.403	1	Mangrove_soil	d__Bacteria	p__Bacteroidota	c__Bacteroidia	o__Bacteroidales	f__GCA-2748055	g__
00002370_pp2	LC663110	2370	VIRSorter_NODE_64_length_14542_cov_58_3571-cat_2	2 ("likely" phage)	-	Singleton	-	14542	21	35.68	0	Low-quality	0.875761	0.124239	#N/A	#N/A	#N/A	Mangrove_soil	d__Bacteria	p__Bacteroidota	c__Bacteroidia	o__Bacteroidales	f__GCA-2748055	g__
00002374_pp1	LC663024	2374	VIRSorter_NODE_31_length_11521_cov_5_03189_gene_2_gene_12-694-10409-cat_5	5 ("likely" prophage)	-	Outlier	-	9715	11	22.08	0	Low-quality	0.575	0.425	IMGVR_UViG_3300027851_000223|3300027851|Ga0209066_10006210|248-12280	80.7245	27	Mangrove_soil	d__Bacteria	p__Proteobacteria	c__Gammaproteobacteria	o__Pseudomonadales	f__Moraxellaceae	g__Enhydrobacter
00002380_pp1	LC662859	2380	VIRSorter_NODE_101_length_9344_cov_25_4586-cat_3	3 ("possible" phage)	-	Singleton	-	9344	13	0	0	Not-determined	0.961292	0.0387078	#N/A	#N/A	#N/A	Mangrove_soil	d__Bacteria	p__Proteobacteria	c__Gammaproteobacteria	o__Pseudomonadales	f__Ketobacteraceae	g__GCA-2748575
00002381_pp1	LC663003	2381	VIRSorter_NODE_266_length_4095_cov_6_43579-cat_2	2 ("likely" phage)	-	Singleton	-	4095	9	0	0	Not-determined	0	1	IMGVR_UViG_3300017951_001269|3300017951|Ga0181577_10010878	89.333	2	Mangrove_soil	d__Bacteria	p__Gemmatimonadota	c__Gemmatimonadetes	o__SG8-23	f__	g__
00002381_pp2	LC663039	2381	VIRSorter_NODE_36_length_13493_cov_21_5268-cat_1	1 ("most confident" phage)	627_0	Clustered	3	13493	18	27.76	0	Low-quality	0.964814	0.0351864	IMGVR_UViG_3300020599_000015|3300020599|Ga0180220_1000607	77.135	22	Mangrove_soil	d__Bacteria	p__Gemmatimonadota	c__Gemmatimonadetes	o__SG8-23	f__	g__
00002382_pp1	LC663005	2382	VIRSorter_NODE_27_length_23112_cov_25_4498-cat_3	3 ("possible" phage)	-	Singleton	-	23112	24	13.73	0	Low-quality	0	1	UGV-GENOME-0157366	92.308	0	Mangrove_soil	d__Bacteria	p__Hydrogenedentota	c__Hydrogenedentia	o__Hydrogenedentiales	f__	g__
00002384_pp1	LC662987	2384	VIRSorter_NODE_22_length_25495_cov_12_0614-cat_1	1 ("most confident" phage)	-	Outlier	-	25495	27	40.53	0	Low-quality	0.932011	0.0679887	IMGVR_UViG_3300011604_000001|3300011604|Ga0121137_100049	89.3629	22	Mangrove_soil	d__Bacteria	p__Proteobacteria	c__Gammaproteobacteria	o__Pseudomonadales	f__Ketobacteraceae	g__GCA-2748575
00002389_pp1	LC663122	2389	VIRSorter_NODE_71_length_8359_cov_59_8721-cat_3	3 ("possible" phage)	-	Singleton	-	8359	16	0	0	Not-determined	0.0875	0.9125	UGV-GENOME-0247863	100	1	Mangrove_soil	d__Bacteria	p__Campylobacterota	c__Campylobacteria	o__Campylobacterales	f__Sulfurovaceae	g__Sulfurovum
00002390_pp1	LC663048	2390	VIRSorter_NODE_39_length_10558_cov_62_6118-cat_2	2 ("likely" phage)	801_0	Clustered	2	10558	24	24.4	0	Low-quality	0.998716	0.00128438	IMGVR_UViG_3300011604_000001|3300011604|Ga0121137_100049	95.724	15	Mangrove_soil	d__Bacteria	p__Proteobacteria	c__Gammaproteobacteria	o__Pseudomonadales	f__Moraxellaceae	g__Enhydrobacter
00002390_pp2	LC662938	2390	VIRSorter_NODE_172_length_4839_cov_98_4639-cat_2	2 ("likely" phage)	-	Outlier	-	4839	7	10.7	0	Low-quality	0.811878	0.188122	DTR_645919	96.483	30	Mangrove_soil	d__Bacteria	p__Proteobacteria	c__Gammaproteobacteria	o__Pseudomonadales	f__Moraxellaceae	g__Enhydrobacter
00002390_pp3	LC663008	2390	VIRSorter_NODE_290_length_3164_cov_87_6793-cat_1	1 ("most confident" phage)	950_0	Clustered	3	3164	5	7.09	0	Low-quality	0.811878	0.188122	IMGVR_UViG_3300011604_000001|3300011604|Ga0121137_100049	92.158	97	Mangrove_soil	d__Bacteria	p__Proteobacteria	c__Gammaproteobacteria	o__Pseudomonadales	f__Moraxellaceae	g__Enhydrobacter
00002390_pp4	LC663032	2390	VIRSorter_NODE_351_length_2607_cov_103_45-cat_1	1 ("most confident" phage)	950_0	Clustered	3	2607	4	5.88	0	Low-quality	0.9125	0.0875	DTR_645919	93.014	29	Mangrove_soil	d__Bacteria	p__Proteobacteria	c__Gammaproteobacteria	o__Pseudomonadales	f__Moraxellaceae	g__Enhydrobacter
00002390_pp5	LC663043	2390	VIRSorter_NODE_38_length_10689_cov_94_3863-cat_2	2 ("likely" phage)	-	Outlier	-	10689	9	23.95	0	Low-quality	0.916879	0.0831206	DTR_645919	93.576	40	Mangrove_soil	d__Bacteria	p__Proteobacteria	c__Gammaproteobacteria	o__Pseudomonadales	f__Moraxellaceae	g__Enhydrobacter
00002393_pp1	LC663111	2393	VIRSorter_NODE_65_length_28527_cov_21_4643_gene_11_gene_30-9817-21815-cat_5	5 ("likely" prophage)	367_0	Clustered	5	11998	20	21.24	0	Low-quality	0.1375	0.8625	UGV-GENOME-0233494	97.663	28	Mangrove_soil	d__Bacteria	p__Proteobacteria	c__Gammaproteobacteria	o__Enterobacterales	f__Enterobacteriaceae	g__Escherichia
00002393_pp2	LC663060	2393	VIRSorter_NODE_41_length_43979_cov_23_1744_gene_29_gene_40-37790-43903-cat_5	5 ("likely" prophage)	59_0	Clustered	5	6113	13	12.32	0	Low-quality	0.811878	0.188122	IMGVR_UViG_3300009622_000013|3300009622|Ga0105173_1000356|1-6236	100	99	Mangrove_soil	d__Bacteria	p__Proteobacteria	c__Gammaproteobacteria	o__Enterobacterales	f__Enterobacteriaceae	g__Escherichia
00002393_pp3	LC663121	2393	VIRSorter_NODE_70_length_26322_cov_21_0531-cat_1	1 ("most confident" phage)	-	Outlier	-	26322	25	57.27	0	Medium-quality	0.905396	0.0946035	ref|NC_019723.1|	99.973	99	Mangrove_soil	d__Bacteria	p__Proteobacteria	c__Gammaproteobacteria	o__Enterobacterales	f__Enterobacteriaceae	g__Escherichia
00002393_pp4	LC662876	2393	VIRSorter_NODE_112_length_9164_cov_19_1058_gene_4_gene_13-3446-9214-cat_5	5 ("likely" prophage)	842_0	Clustered	5	5718	11	11.5	0	Low-quality	0.7829	0.2171	Gammaproteobacteria_gi_558507858	98.046	95	Mangrove_soil	d__Bacteria	p__Proteobacteria	c__Gammaproteobacteria	o__Enterobacterales	f__Enterobacteriaceae	g__Escherichia
00002393_pp5	LC663045	2393	VIRSorter_NODE_38_length_45664_cov_21_242_gene_1_gene_30-420-19460-cat_5	5 ("likely" prophage)	50_0	Clustered	4	19040	33	41.75	0	Low-quality	0	1	ref|NC_001416.1|	99.963	100	Mangrove_soil	d__Bacteria	p__Proteobacteria	c__Gammaproteobacteria	o__Enterobacterales	f__Enterobacteriaceae	g__Escherichia
00002399_pp1	LC663067	2399	VIRSorter_NODE_47_length_17513_cov_126_269-cat_3	3 ("possible" phage)	-	Outlier	-	17513	25	30.01	0	Low-quality	0.998162	0.00183821	#N/A	#N/A	#N/A	Mangrove_soil	d__Bacteria	p__Bacteroidota	c__Rhodothermia	o__Balneolales	f__Balneolaceae	g__
00002408_pp1	LC663071	2408	VIRSorter_NODE_4_length_26894_cov_41_3494_gene_2_gene_16-260-8244-cat_4	4 ("most confident" prophage)	367_0	Clustered	5	7984	13	14.28	0	Low-quality	0.775356	0.224644	UGV-GENOME-0233494	98.918	34	Harbor_seawater	d__Bacteria	p__Proteobacteria	c__Gammaproteobacteria	o__Pseudomonadales	f__Pseudomonadaceae	g__Pseudomonas_E
00002414_pp1	LC662981	2414	VIRSorter_NODE_21_length_10377_cov_45_0481-cat_3	3 ("possible" phage)	-	Outlier	-	10377	25	23.22	0	Low-quality	0.811878	0.188122	DTR_645919	95.1286	21	Harbor_seawater	d__Bacteria	p__Proteobacteria	c__Gammaproteobacteria	o__Pseudomonadales	f__Moraxellaceae	g__Enhydrobacter
00002417_pp1	LC663049	2417	VIRSorter_NODE_39_length_4486_cov_4_33613-cat_2	2 ("likely" phage)	1302_0	Clustered	3	4486	5	13.9	0	Low-quality	0.811878	0.188122	IMGVR_UViG_3300013104_000079|3300013104|Ga0157370_10002646	90.461	34	Harbor_seawater	-	-	-	-	-	-
00002418_pp1	LC663145	2418	VIRSorter_NODE_86_length_7087_cov_5_57275-cat_2	2 ("likely" phage)	1297_0	Clustered	3	7087	9	6.37	36.87	Low-quality	0.837542	0.162458	UGV-GENOME-0174467	100	2	Harbor_seawater	d__Bacteria	p__Proteobacteria	c__Alphaproteobacteria	o__Rhodobacterales	f__Rhodobacteraceae	g__HIMB11
00002419_pp1	LC663155	2419	VIRSorter_NODE_93_length_4189_cov_9_16877-cat_2	2 ("likely" phage)	-	Overlap (VC_820/VC_1302)	-	4189	7	9.54	0	Low-quality	0.811878	0.188122	IMGVR_UViG_3300022922_000540|3300022922|Ga0255779_1016895	82.9465	53	Harbor_seawater	d__Bacteria	p__Proteobacteria	c__Alphaproteobacteria	o__Rhodobacterales	f__Rhodobacteraceae	g__HIMB11
00002426_pp1	LC663058	2426	VIRSorter_NODE_3_length_65748_cov_18_0093_gene_28_gene_61-32022-56969-cat_5	5 ("likely" prophage)	1297_0	Clustered	3	24947	37	30.48	0	Low-quality	0.202588	0.797412	IMGVR_UViG_3300025646_002841|3300025646|Ga0208161_1006324	81.579	0	Harbor_seawater	d__Bacteria	p__Proteobacteria	c__Alphaproteobacteria	o__Rhodobacterales	f__Rhodobacteraceae	g__HIMB11
00002437_pp1	LC662865	2437	VIRSorter_NODE_104_length_5342_cov_20_4524-cat_2	2 ("likely" phage)	842_0	Clustered	5	5342	10	10.16	0	Low-quality	0.808469	0.191531	IMGVR_UViG_2529292717_000002|2529292717|2529329676	97.666	99	Harbor_seawater	d__Bacteria	p__Proteobacteria	c__Gammaproteobacteria	o__Pseudomonadales	f__HTCC2089	g__
00002448_pp1	LC662995	2448	VIRSorter_NODE_24_length_4164_cov_7_34867-cat_1	1 ("most confident" phage)	-	Outlier	-	4164	7	11.32	0	Low-quality	0.2125	0.7875	Gammaproteobacteria_gi_487679961-47937-81777	98.748	38	Harbor_seawater	-	-	-	-	-	-
00002450_pp1	LC663075	2450	VIRSorter_NODE_4_length_61657_cov_53_0888_gene_15_gene_27-15730-25092-cat_5	5 ("likely" prophage)	1303_0	Clustered	2	9362	14	20.86	0	Low-quality	0.025	0.975	IMGVR_UViG_3300020168_000070|3300020168|Ga0181588_10003442|491-13291	87.2481	26	Harbor_seawater	d__Bacteria	p__Proteobacteria	c__Alphaproteobacteria	o__Rhodobacterales	f__Rhodobacteraceae	g__HIMB11
00002459_pp1	LC663012	2459	VIRSorter_NODE_29_length_24933_cov_43_1359_gene_1_gene_11-204-8452-cat_5	5 ("likely" prophage)	-	Overlap (VC_820/VC_1302)	-	8248	13	10.43	0	Low-quality	0.544056	0.455944	IMGVR_UViG_3300020168_000070|3300020168|Ga0181588_10003442|491-13291	82.112	18	Harbor_seawater	d__Bacteria	p__Proteobacteria	c__Alphaproteobacteria	o__Rhodobacterales	f__Rhodobacteraceae	g__HIMB11
00002459_pp2	LC663134	2459	VIRSorter_NODE_7_length_50305_cov_16_4746_gene_1_gene_17-256-13442-cat_6	6 ("possible" prophage)	-	Singleton	-	13186	17	0	0	Not-determined	0.0125	0.9875	IMGVR_UViG_3300021962_001618|3300021962|Ga0222713_10005308	92.045	1	Harbor_seawater	d__Bacteria	p__Proteobacteria	c__Alphaproteobacteria	o__Rhodobacterales	f__Rhodobacteraceae	g__HIMB11
00002462_pp1	LC663105	2462	VIRSorter_NODE_62_length_3978_cov_252_894-cat_2	2 ("likely" phage)	-	Outlier	-	3978	4	8.76	0	Low-quality	0.811878	0.188122	IMGVR_UViG_3300000422_000027|3300000422|BB_Man_A_Liq_inBBDRAFT_1000236	77.8502	99	Harbor_seawater	d__Bacteria	p__Proteobacteria	c__Gammaproteobacteria	o__Pseudomonadales	f__Moraxellaceae	g__Enhydrobacter
00002462_pp2	LC662863	2462	VIRSorter_NODE_104_length_2449_cov_123_106-cat_2	2 ("likely" phage)	-	Outlier	-	2449	5	5.39	0	Low-quality	0.811878	0.188122	IMGVR_UViG_3300024326_000161|3300024326|Ga0228652_1001151	73.217	96	Harbor_seawater	d__Bacteria	p__Proteobacteria	c__Gammaproteobacteria	o__Pseudomonadales	f__Moraxellaceae	g__Enhydrobacter
00002529_pp1	LC663124	2529	VIRSorter_NODE_72_length_3925_cov_13_2141-cat_2	2 ("likely" phage)	1199_0	Clustered	5	3925	6	0	0	Not-determined	0.123155	0.876845	IMGVR_UViG_3300014497_000031|3300014497|Ga0182008_10000865	82.472	29	Harbor_seawater	d__Bacteria	p__Cyanobacteriota	c__Cyanobacteriia	o__Synechococcales_A	f__Cyanobiaceae	g__Synechococcus_C
00002529_pp2	LC663054	2529	VIRSorter_NODE_3_length_36287_cov_41_4994_gene_12_gene_30-6844-19303-cat_6	6 ("possible" prophage)	-	Singleton	-	12459	23	0	0	Not-determined	0.811878	0.188122	#N/A	#N/A	#N/A	Harbor_seawater	d__Bacteria	p__Cyanobacteriota	c__Cyanobacteriia	o__Synechococcales_A	f__Cyanobiaceae	g__Synechococcus_C
00002542_pp1	LC663062	2542	VIRSorter_NODE_42_length_14634_cov_12_3028_gene_1_gene_11-152-8526-cat_5	5 ("likely" prophage)	-	Singleton	-	8374	11	8.39	0	Low-quality	0.0375	0.9625	#N/A	#N/A	#N/A	Harbor_seawater	d__Bacteria	p__Proteobacteria	c__Alphaproteobacteria	o__Rhodobacterales	f__Rhodobacteraceae	g__HIMB11
00002548_pp1	LC663096	2548	VIRSorter_NODE_5_length_29057_cov_33_4282_gene_6_gene_24-3958-16590-cat_4	4 ("most confident" prophage)	502_0	Clustered	7	12632	20	33.19	0	Low-quality	0.751113	0.248887	Gammaproteobacteria_gi_568136993-1546200-1558745	99.378	99	Harbor_seawater	d__Bacteria	p__Cyanobacteriota	c__Cyanobacteriia	o__Synechococcales_A	f__Cyanobiaceae	g__RCC307
00002548_pp2	LC662959	2548	VIRSorter_NODE_19_length_15397_cov_16_6742_gene_14_gene_28-5668-13357-cat_6	6 ("possible" prophage)	-	Singleton	-	7689	19	0	0	Not-determined	0.811878	0.188122	#N/A	#N/A	#N/A	Harbor_seawater	d__Bacteria	p__Cyanobacteriota	c__Cyanobacteriia	o__Synechococcales_A	f__Cyanobiaceae	g__RCC307
00002548_pp3	LC663092	2548	VIRSorter_NODE_58_length_7608_cov_30_2621-cat_3	3 ("possible" phage)	-	Singleton	-	7608	20	3.78	0	Low-quality	0.715195	0.284805	UGV-GENOME-0170388	98.667	1	Harbor_seawater	d__Bacteria	p__Cyanobacteriota	c__Cyanobacteriia	o__Synechococcales_A	f__Cyanobiaceae	g__RCC307
00002550_pp1	LC663017	2550	VIRSorter_NODE_2_length_37003_cov_41_5236-cat_3	3 ("possible" phage)	-	Singleton	-	37003	31	29.62	0	Low-quality	0.445044	0.554956	IMGVR_UViG_3300011614_000005|3300011614|Ga0121078_100133	80.899	0	Harbor_seawater	d__Bacteria	p__Proteobacteria	c__Gammaproteobacteria	o__Pseudomonadales	f__Moraxellaceae	g__Enhydrobacter
00002550_pp2	LC662983	2550	VIRSorter_NODE_21_length_14452_cov_25_8122-cat_2	2 ("likely" phage)	-	Outlier	-	14452	15	24.67	0	Low-quality	0.811878	0.188122	IMGVR_UViG_3300008055_000069|3300008055|Ga0108970_10175528	98.684	1	Harbor_seawater	d__Bacteria	p__Proteobacteria	c__Gammaproteobacteria	o__Pseudomonadales	f__Moraxellaceae	g__Enhydrobacter
00002552_pp1	LC663143	2552	VIRSorter_NODE_85_length_5553_cov_179_377-cat_2	2 ("likely" phage)	1297_0	Clustered	3	5553	12	7.91	0	Low-quality	0.847674	0.152326	#N/A	#N/A	#N/A	Harbor_seawater	d__Bacteria	p__Proteobacteria	c__Gammaproteobacteria	o__Pseudomonadales	f__Halieaceae	g__Luminiphilus
00002552_pp2	LC663034	2552	VIRSorter_NODE_35_length_13833_cov_72_3712-cat_2	2 ("likely" phage)	-	Singleton	-	13833	11	0	0	Not-determined	0.816834	0.183166	UGV-GENOME-0103211	100	1	Harbor_seawater	d__Bacteria	p__Proteobacteria	c__Gammaproteobacteria	o__Pseudomonadales	f__Halieaceae	g__Luminiphilus
00002555_pp1	LC663027	2555	VIRSorter_NODE_32_length_3053_cov_10_3303-cat_2	2 ("likely" phage)	-	Outlier	-	3053	6	6.07	0	Low-quality	0.811878	0.188122	IMGVR_UViG_3300009622_000013|3300009622|Ga0105173_1000356|1-6236	100	98	Harbor_seawater	-	-	-	-	-	-
00002556_pp1	LC663069	2556	VIRSorter_NODE_49_length_5546_cov_274_582-cat_2	2 ("likely" phage)	1296_0	Clustered	2	5546	9	8.3	0	Low-quality	0.3875	0.6125	#N/A	#N/A	#N/A	Harbor_seawater	d__Bacteria	p__Cyanobacteriota	c__Cyanobacteriia	o__Synechococcales_A	f__Cyanobiaceae	g__Synechococcus_C
00002563_pp1	LC663010	2563	VIRSorter_NODE_29_length_11654_cov_347_682-cat_3	3 ("possible" phage)	-	Singleton	-	11654	21	0	0	Not-determined	0	1	#N/A	#N/A	#N/A	Harbor_seawater	d__Bacteria	p__Proteobacteria	c__Alphaproteobacteria	o__Puniceispirillales	f__Puniceispirillaceae	g__UBA8309
00002567_pp1	LC662998	2567	VIRSorter_NODE_25_length_16621_cov_9_62494_gene_3_gene_23-857-14124-cat_5	5 ("likely" prophage)	1295_0	Clustered	2	13267	26	15.26	0	Low-quality	0.128111	0.871889	IMGVR_UViG_3300020461_000006|3300020461|Ga0211535_10000011	100	0	Harbor_seawater	d__Bacteria	p__Proteobacteria	c__Gammaproteobacteria	o__Pseudomonadales	f__Moraxellaceae	g__
00002569_pp1	LC662871	2569	VIRSorter_NODE_108_length_7048_cov_178_499-cat_2	2 ("likely" phage)	-	Singleton	-	7048	8	3.64	0	Low-quality	0.025	0.975	Station194_DCM_ALL_assembly_NODE_758_length_45727_cov_10.669907	75.244	7	Harbor_seawater	d__Bacteria	p__Proteobacteria	c__Alphaproteobacteria	o__Rhodobacterales	f__Rhodobacteraceae	g__HIMB11
00002576_pp1	LC663018	2576	VIRSorter_NODE_2_length_43125_cov_202_788-cat_2	2 ("likely" phage)	783_0	Clustered	2	43125	45	100	0	High-quality	0.986961	0.0130387	IMGVR_UViG_3300010389_000426|3300010389|Ga0136549_10003620	75.1942	16	Harbor_seawater	d__Bacteria	p__Cyanobacteriota	c__Cyanobacteriia	o__Synechococcales_A	f__Cyanobiaceae	g__Synechococcus_C
00002587_pp1	LC662858	2587	VIRSorter_NODE_101_length_7285_cov_10_5961-cat_2	2 ("likely" phage)	1199_0	Clustered	5	7285	9	0	0	Not-determined	0.123155	0.876845	IMGVR_UViG_3300028585_000075|3300028585|Ga0265797_10005176|1-18405	85.397	7	Harbor_seawater	d__Bacteria	p__Proteobacteria	c__Gammaproteobacteria	o__Pseudomonadales	f__HTCC2089	g__
