# Supplementary material for: Validation of the application of gel beads-based single-cell genome sequencing platform to soil and seawater
Source: ISME Commun. 2022 Sep 29;2:92. doi: 10.1038/s43705-022-00179-4 (PMC9723564; doi:10.1038/s43705-022-00179-4)
Supplement: Supplementary file 15 — Table S9 [file 43705_2022_179_MOESM15_ESM.xlsx]

## Sheet: Supplementary Table 9
Sequence name	Gene	gene_position	start_position	end_position	strandedness	rank	kegg_id	kegg_hit	viral_id	viral_hit	viral_RBH	viral_identity	viral_bitScore	viral_eVal	pfam_hits	cazy_hits	vogdb_id	vogdb_categories	vogdb_hit	heme_regulatory_motif_count	peptidase_id	peptidase_family	peptidase_hit	peptidase_RBH	peptidase_identity	peptidase_bitScore	peptidase_eVal	is_transposon	amg_flags	Sampling site	Host Domain	Host Phylum	Host Class	Host Order	Host Family	Host genus	vConTACT_viral cluster
00000591_pp1	VIRSorter_NODE_104_length_5070_cov_5_70439-cat_2_3	3	1896	2447	1	D									Putative 2OG-Fe(II) oxygenase [PF13759.9]		REFSEQ	Xu	REFSEQ hypothetical protein; Xu	0								FALSE	MKF	Harbor_seawater	d__Bacteria	p__Proteobacteria	c__Alphaproteobacteria	o__Rhodobacterales	f__Rhodobacteraceae	g__HIMB11	-
00000591_pp1	VIRSorter_NODE_104_length_5070_cov_5_70439-cat_2_6	6	3233	3604	1	D			YP_009098891.1	YP_009098891.1 phosphoribosyl-ATP diphosphatase [Caulobacter phage Cr30]	FALSE	0.439	111	2.44e-28	Phosphoribosyl-ATP pyrophosphohydrolase [PF01503.20]		sp|Q5UQE7|YL479_MIMIV	Xu	sp|Q5UQE7|YL479_MIMIV Uncharacterized protein L479; Xu	0								FALSE	MKF	Harbor_seawater	d__Bacteria	p__Proteobacteria	c__Alphaproteobacteria	o__Rhodobacterales	f__Rhodobacteraceae	g__HIMB11	-
00001854_pp1	VIRSorter_NODE_1057_length_13984_cov_461_721-cat_3_9	9	3234	4934	-1	C	K00558	DNA (cytosine-5)-methyltransferase 1 [EC:2.1.1.37]	YP_009796624.1	YP_009796624.1 DNA cytosine methylasetransferase [Pseudomonas phage PMBT3]	TRUE	0.381	419	5.03e-127	C-5 cytosine-specific DNA methylase [PF00145.20]		sp|P34877|MTSA_LACLC	Xp;Xh	sp|P34877|MTSA_LACLC Modification methylase ScrFIA; XhXp	0								FALSE	MF	Open_ocean_seawater	d__Bacteria	p__Proteobacteria	c__Gammaproteobacteria	o__Pseudomonadales	f__Pseudomonadaceae	g__Pseudomonas_E	-
00002569_pp1	VIRSorter_NODE_108_length_7048_cov_178_499-cat_2_1	1	1	603	1	C	K01711	GDPmannose 4,6-dehydratase [EC:4.2.1.47]	YP_004061460.1	YP_004061460.1 hypothetical protein BpV1_030 [Bathycoccus sp. RCC1105 virus BpV1]	FALSE	0.511	201	4.03e-58	GDP-mannose 4,6 dehydratase [PF16363.8]; NAD dependent epimerase/dehydratase family [PF01370.24]		sp|P27830|RMLB2_ECOLI	Xh	sp|P27830|RMLB2_ECOLI dTDP-glucose 4,6-dehydratase 2; Xh	0								FALSE	MKTFB	Harbor_seawater	d__Bacteria	p__Proteobacteria	c__Alphaproteobacteria	o__Rhodobacterales	f__Rhodobacteraceae	g__HIMB11	-
00002569_pp1	VIRSorter_NODE_108_length_7048_cov_178_499-cat_2_2	2	639	1757	1	C	K01711	GDPmannose 4,6-dehydratase [EC:4.2.1.47]	YP_009323158.1	YP_009323158.1 GDP-mannose 4,6-dehydratase [Synechococcus phage S-CAM7]	TRUE	0.645	441	5.52e-138	GDP-mannose 4,6 dehydratase [PF16363.8]; NAD dependent epimerase/dehydratase family [PF01370.24]; RmlD substrate binding domain [PF04321.20]		sp|P27830|RMLB2_ECOLI	Xh	sp|P27830|RMLB2_ECOLI dTDP-glucose 4,6-dehydratase 2; Xh	0								FALSE	MKTFB	Harbor_seawater	d__Bacteria	p__Proteobacteria	c__Alphaproteobacteria	o__Rhodobacterales	f__Rhodobacteraceae	g__HIMB11	-
00002569_pp1	VIRSorter_NODE_108_length_7048_cov_178_499-cat_2_3	3	1767	2714	1	C	K02377	GDP-L-fucose synthase [EC:1.1.1.271]	YP_009325657.1	YP_009325657.1 GDP-L-fucose synthase 2 [Only Syngen Nebraska virus 5]	FALSE	0.569	341	3.17e-104	NAD dependent epimerase/dehydratase family [PF01370.24]; GDP-mannose 4,6 dehydratase [PF16363.8]; RmlD substrate binding domain [PF04321.20]; 3-beta hydroxysteroid dehydrogenase/isomerase family [PF01073.22]		sp|P27830|RMLB2_ECOLI	Xh	sp|P27830|RMLB2_ECOLI dTDP-glucose 4,6-dehydratase 2; Xh	0								FALSE	MKTFB	Harbor_seawater	d__Bacteria	p__Proteobacteria	c__Alphaproteobacteria	o__Rhodobacterales	f__Rhodobacteraceae	g__HIMB11	-
00002569_pp1	VIRSorter_NODE_108_length_7048_cov_178_499-cat_2_5	5	4116	5138	1	C	K01784	UDP-glucose 4-epimerase [EC:5.1.3.2]	YP_010107233.1	YP_010107233.1 UDP-glucose 4-epimerase [Agrobacterium phage OLIVR5]	FALSE	0.406	225	6.39e-64	GDP-mannose 4,6 dehydratase [PF16363.8]; NAD dependent epimerase/dehydratase family [PF01370.24]; 3-beta hydroxysteroid dehydrogenase/isomerase family [PF01073.22]; RmlD substrate binding domain [PF04321.20]; Polysaccharide biosynthesis protein [PF02719.18]; NAD(P)H-binding [PF13460.9]; Male sterility protein [PF07993.15]; NmrA-like family [PF05368.16]		sp|P27830|RMLB2_ECOLI	Xh	sp|P27830|RMLB2_ECOLI dTDP-glucose 4,6-dehydratase 2; Xh	0								FALSE	MKTF	Harbor_seawater	d__Bacteria	p__Proteobacteria	c__Alphaproteobacteria	o__Rhodobacterales	f__Rhodobacteraceae	g__HIMB11	-
00002195_pp1	VIRSorter_NODE_10_length_23512_cov_79_6318-cat_2_25	25	21587	22312	1	C	K01807	ribose 5-phosphate isomerase A [EC:5.3.1.6]							Ribose 5-phosphate isomerase A (phosphoriboisomerase A) [PF06026.17]					0								FALSE	MF	Mangrove_soil	d__Bacteria	p__Spirochaetota	c__Spirochaetia	o__Spirochaetales	f__Alkalispirochaetaceae	g__	802_0
00001475_pp1	VIRSorter_NODE_1143_length_33992_cov_3673_8-cat_2_2	2	257	1171	-1	C	K02377	GDP-L-fucose synthase [EC:1.1.1.271]	YP_009665363.1	YP_009665363.1 GDP-L-fucose synthase 2 [Paramecium bursaria Chlorella virus NYs1]	TRUE	0.616	359	1.04e-110	GDP-mannose 4,6 dehydratase [PF16363.8]; NAD dependent epimerase/dehydratase family [PF01370.24]; RmlD substrate binding domain [PF04321.20]; 3-beta hydroxysteroid dehydrogenase/isomerase family [PF01073.22]		sp|P27830|RMLB2_ECOLI	Xh	sp|P27830|RMLB2_ECOLI dTDP-glucose 4,6-dehydratase 2; Xh	0								FALSE	MKF	Fresh_sea_sediment	-	-	-	-	-	-	-
00001475_pp1	VIRSorter_NODE_1143_length_33992_cov_3673_8-cat_2_3	3	1161	2165	-1	C	K01711	GDPmannose 4,6-dehydratase [EC:4.2.1.47]	YP_009323158.1	YP_009323158.1 GDP-mannose 4,6-dehydratase [Synechococcus phage S-CAM7]	TRUE	0.805	550	3.63e-176	GDP-mannose 4,6 dehydratase [PF16363.8]; NAD dependent epimerase/dehydratase family [PF01370.24]; RmlD substrate binding domain [PF04321.20]; 3-beta hydroxysteroid dehydrogenase/isomerase family [PF01073.22]		sp|P27830|RMLB2_ECOLI	Xh	sp|P27830|RMLB2_ECOLI dTDP-glucose 4,6-dehydratase 2; Xh	0								FALSE	MKF	Fresh_sea_sediment	-	-	-	-	-	-	-
00001475_pp1	VIRSorter_NODE_1143_length_33992_cov_3673_8-cat_2_23	23	14582	15085	-1	C	K17893	ubiquinol oxidase [EC:1.10.3.11]							Alternative oxidase [PF01786.20]		sp|Q56X52|AOX4_ARATH	Xh	sp|Q56X52|AOX4_ARATH Ubiquinol oxidase 4, chloroplastic/chromoplastic; Xh	0								FALSE	MK	Fresh_sea_sediment	-	-	-	-	-	-	-
00001475_pp1	VIRSorter_NODE_1143_length_33992_cov_3673_8-cat_2_36	36	20219	21403	-1	C	K00526	ribonucleoside-diphosphate reductase beta chain [EC:1.17.4.1]	YP_009323138.1	YP_009323138.1 ribonucleotide reductase of class Ia (aerobic) beta subunit [Synechococcus phage S-CAM7]	TRUE	0.804	627	1.19e-201	Ribonucleotide reductase, small chain [PF00268.24]		sp|P69924|RIR2_ECOLI	Xr;Xh	sp|P69924|RIR2_ECOLI Ribonucleoside-diphosphate reductase 1 subunit beta; XhXr	0								FALSE	VMKE	Fresh_sea_sediment	-	-	-	-	-	-	-
00001475_pp1	VIRSorter_NODE_1143_length_33992_cov_3673_8-cat_2_37	37	21384	23678	-1	C	K00525	ribonucleoside-diphosphate reductase alpha chain [EC:1.17.4.1]	YP_009323137.1	YP_009323137.1 ribonucleotide reductase of class Ia (aerobic) alpha subunit [Synechococcus phage S-CAM7]	TRUE	0.766	1195	0	Ribonucleotide reductase, barrel domain [PF02867.18]; Ribonucleotide reductase, all-alpha domain [PF00317.24]; ATP cone domain [PF03477.19]		sp|P00452|RIR1_ECOLI	Xr;Xh	sp|P00452|RIR1_ECOLI Ribonucleoside-diphosphate reductase 1 subunit alpha; XhXr	0								FALSE	VMKE	Fresh_sea_sediment	-	-	-	-	-	-	-
00001475_pp1	VIRSorter_NODE_1143_length_33992_cov_3673_8-cat_2_45	45	27846	29060	-1	D			YP_009323129.1	YP_009323129.1 cytitidyltransferase [Synechococcus phage S-CAM7]	FALSE	0.446	321	7.29e-96	Cytidylyltransferase-like [PF01467.29]		sp|Q55928|NADM_SYNY3	Xh	sp|Q55928|NADM_SYNY3 Bifunctional NMN adenylyltransferase/Nudix hydrolase; Xh	0								FALSE	MKF	Fresh_sea_sediment	-	-	-	-	-	-	-
00001703_pp1	VIRSorter_NODE_11_length_20203_cov_85_7182-cat_3_8	8	5159	5677	-1	C	K01494	dCTP deaminase [EC:3.5.4.13]	YP_008059283.1	YP_008059283.1 trimeric dUTPase [Halovirus HGTV-1]	FALSE	0.421	116	5.64e-29	dUTPase [PF00692.22]; 2'-deoxycytidine 5'-triphosphate deaminase (DCD) [PF06559.14]					0								FALSE	M	Fresh_sea_sediment	d__Bacteria	p__Entotheonellota	c__	o__	f__	g__	-
00002285_pp1	VIRSorter_NODE_11_length_28392_cov_37_7629-cat_2_24	24	16093	16674	1	C	K01495	GTP cyclohydrolase IA [EC:3.5.4.16]	YP_009600207.1	YP_009600207.1 putative GTP cyclohydrolase [Dinoroseobacter phage vB_DshS-R5C]	FALSE	0.523	176	1.68e-49	GTP cyclohydrolase I [PF01227.25]		sp|A4J5D0|GCH1_DESRM	Xh	sp|A4J5D0|GCH1_DESRM GTP cyclohydrolase 1; Xh	0								FALSE	MK	Mangrove_soil	d__Bacteria	p__Patescibacteria	c__GCA-002792135	o__GCA-2778805	f__	g__	-
00002285_pp1	VIRSorter_NODE_11_length_28392_cov_37_7629-cat_2_26	26	17498	18163	1	C	K06920	7-cyano-7-deazaguanine synthase [EC:6.3.4.20]	YP_009201624.1	YP_009201624.1 BcepGomrgp35 [Burkholderia phage BcepGomr] [Escherichia phage slur01]	FALSE	0.483	194	3.81e-55	Queuosine biosynthesis protein QueC [PF06508.16]		sp|Q1GEY7|QUEC_RUEST	Xh	sp|Q1GEY7|QUEC_RUEST 7-cyano-7-deazaguanine synthase; Xh	0								FALSE	MK	Mangrove_soil	d__Bacteria	p__Patescibacteria	c__GCA-002792135	o__GCA-2778805	f__	g__	-
00002285_pp1	VIRSorter_NODE_11_length_28392_cov_37_7629-cat_2_27	27	18178	18612	1	C	K01737	6-pyruvoyltetrahydropterin/6-carboxytetrahydropterin synthase [EC:4.2.3.12 4.1.2.50]	YP_007673452.1	YP_007673452.1 6-pyruvoyl tetrahydrobiopterin synthase [Cellulophaga phage phiST]	FALSE	0.356	88	9.42e-20	6-pyruvoyl tetrahydropterin synthase [PF01242.22]		sp|Q1RHI6|QUED_RICBR	Xh	sp|Q1RHI6|QUED_RICBR 6-carboxy-5,6,7,8-tetrahydropterin synthase; Xh	0								FALSE	MK	Mangrove_soil	d__Bacteria	p__Patescibacteria	c__GCA-002792135	o__GCA-2778805	f__	g__	-
00002351_pp1	VIRSorter_NODE_12_length_37557_cov_13_9609-cat_3_50	50	19992	21002	1	C	K06900	uncharacterized protein							Patatin-like phospholipase [PF01734.25]					0								FALSE	MKT	Mangrove_soil	d__Bacteria	p__Bacteroidota	c__Rhodothermia	o__Balneolales	f__Balneolaceae	g__	-
00000785_pp1	VIRSorter_NODE_1317_length_55981_cov_961_596_gene_6_gene_50-3124-48928-cat_5_11	11	10508	10810	1	D			YP_009778053.1	YP_009778053.1 gp32 [uncultured phage_MedDCM-OCT-S28-C3]	FALSE	0.623	114	1.3e-29	Phosphoribosyl-ATP pyrophosphohydrolase [PF01503.20]					0								FALSE	MK	Open_ocean_seawater	d__Bacteria	p__Cyanobacteriota	c__Cyanobacteriia	o__Synechococcales_A	f__Cyanobiaceae	g__Synechococcus_C	300_0
00000785_pp1	VIRSorter_NODE_1317_length_55981_cov_961_596_gene_6_gene_50-3124-48928-cat_5_12	12	10807	12195	1	D			YP_007676889.1	YP_007676889.1 ribonucleotide reductase [Cyanophage SS120-1]	TRUE	0.65	561	8.26e-178	Ribonucleotide reductase, barrel domain [PF02867.18]		sp|P00452|RIR1_ECOLI	Xr;Xh	sp|P00452|RIR1_ECOLI Ribonucleoside-diphosphate reductase 1 subunit alpha; XhXr	0								FALSE	VMKE	Open_ocean_seawater	d__Bacteria	p__Cyanobacteriota	c__Cyanobacteriia	o__Synechococcales_A	f__Cyanobiaceae	g__Synechococcus_C	300_0
00002312_pp2	VIRSorter_NODE_131_length_8698_cov_42_0785-cat_2_1	1	399	1319	1	C	K20534	polyisoprenyl-phosphate glycosyltransferase [EC:2.4.-.-]							Glycosyl transferase family 2 [PF00535.29]	GT2 cellulose synthase (EC 2.4.1.12); chitin synthase (EC 2.4.1.16); dolichyl-phosphate beta-D-mannosyltransferase (EC 2.4.1.83); dolichyl-phosphate beta-glucosyltransferase (EC 2.4.1.117); N-acetylglucosaminyltransferase (EC 2.4.1.-); N-acetylgalactosaminyltransferase (EC 2.4.1.-); hyaluronan synthase (EC 2.4.1.212); chitin oligosaccharide synthase (EC 2.4.1.-); beta-1,3-glucan synthase (EC 2.4.…	sp|O22007|GTRB_BPSF5	Xh	sp|O22007|GTRB_BPSF5 Bactoprenol glucosyl transferase; Xh	0								FALSE	MF	Mangrove_soil	d__Bacteria	p__Proteobacteria	c__Gammaproteobacteria	o__Enterobacterales	f__Enterobacteriaceae	g__Escherichia	59_0
00000939_pp1	VIRSorter_NODE_136_length_222826_cov_64_0817_gene_154_gene_187-178647-222655-cat_5_6	6	6600	7778	-1	D									Dolichyl-phosphate-mannose-protein mannosyltransferase [PF13231.9]; Dolichyl-phosphate-mannose-protein mannosyltransferase [PF02366.21]	GT39 Dol-P-Man: protein alpha-mannosyltransferase (EC 2.4.1.109) [GT39]				0								FALSE	M	Fresh_sea_sediment	d__Bacteria	p__GCA-001730085	c__	o__	f__	g__	-
00000939_pp1	VIRSorter_NODE_136_length_222826_cov_64_0817_gene_154_gene_187-178647-222655-cat_5_11	11	16724	17878	1	D									Papain-like cysteine protease AvrRpt2 [PF12385.11]; Peptidase_C39 like family [PF13529.9]; Peptidase C39 family [PF03412.18]; Guanylylate cyclase [PF09778.12]					0								FALSE	MK	Fresh_sea_sediment	d__Bacteria	p__GCA-001730085	c__	o__	f__	g__	-
00000636_pp1	VIRSorter_NODE_138_length_2925_cov_4_10709-cat_1_2	2	191	1246	-1	C	K02706	photosystem II P680 reaction center D2 protein [EC:1.10.3.9]							Photosynthetic reaction centre protein [PF00124.22]		sp|Q0QZ08|PSBD_BPSYS	Xh	sp|Q0QZ08|PSBD_BPSYS Photosystem II D2 protein; Xh	0								FALSE	MKEF	Harbor_seawater	d__Bacteria	p__Proteobacteria	c__Alphaproteobacteria	o__Rhodobacterales	f__Rhodobacteraceae	g__HIMB11	-
00000636_pp1	VIRSorter_NODE_138_length_2925_cov_4_10709-cat_1_4	4	1471	2559	-1	C	K02703	photosystem II P680 reaction center D1 protein [EC:1.10.3.9]							Photosynthetic reaction centre protein [PF00124.22]		sp|Q0QZ08|PSBD_BPSYS	Xh	sp|Q0QZ08|PSBD_BPSYS Photosystem II D2 protein; Xh	0								FALSE	MKEF	Harbor_seawater	d__Bacteria	p__Proteobacteria	c__Alphaproteobacteria	o__Rhodobacterales	f__Rhodobacteraceae	g__HIMB11	-
00000204_pp2	VIRSorter_NODE_16_length_17603_cov_322_537-cat_3_23	23	15123	15950	-1	D			YP_007675026.1	YP_007675026.1 hypothetical protein CPKG_00053 [Cyanophage KBS-S-2A]	FALSE	0.348	140	8e-36	Concanavalin A-like lectin/glucanases superfamily [PF13385.9]		REFSEQ	Xu	REFSEQ hypothetical protein; Xu	0								FALSE	MKF	Seashore_soil	d__Bacteria	p__Proteobacteria	c__Gammaproteobacteria	o__Legionellales	f__	g__	-
00000782_pp1	VIRSorter_NODE_179_length_38927_cov_111_7-cat_2_18	18	9105	11102	1	D			YP_009834212.1	YP_009834212.1 cobalamin dependent ribonucleotide reductase [Lentibacter virus vB_LenP_ICBM2]	TRUE	0.649	847	7.85e-273	Ribonucleotide reductase alpha domain [PF17975.4]; Ribonucleotide reductase, barrel domain [PF02867.18]		sp|P00452|RIR1_ECOLI	Xr;Xh	sp|P00452|RIR1_ECOLI Ribonucleoside-diphosphate reductase 1 subunit alpha; XhXr	0								FALSE	VMKE	Open_ocean_seawater	d__Bacteria	p__Proteobacteria	c__Alphaproteobacteria	o__Puniceispirillales	f__Puniceispirillaceae	g__UBA8309	-
00000658_pp1	VIRSorter_NODE_180_length_2584_cov_3_04388-cat_2_2	2	439	828	1	D			YP_009173803.1	YP_009173803.1 MazG nucleotide pyrophosphohydrolase [Synechococcus virus P60]	FALSE	0.56	127	1.42e-33	Phosphoribosyl-ATP pyrophosphohydrolase [PF01503.20]		sp|Q5UQE7|YL479_MIMIV	Xu	sp|Q5UQE7|YL479_MIMIV Uncharacterized protein L479; Xu	0								FALSE	MKF	Harbor_seawater	d__Bacteria	p__Proteobacteria	c__Alphaproteobacteria	o__Pelagibacterales	f__HIMB59	g__HIMB59	-
00000658_pp1	VIRSorter_NODE_180_length_2584_cov_3_04388-cat_2_3	3	831	2258	1	D			YP_007676889.1	YP_007676889.1 ribonucleotide reductase [Cyanophage SS120-1]	TRUE	0.649	605	1.02e-192	Ribonucleotide reductase, barrel domain [PF02867.18]		sp|P00452|RIR1_ECOLI	Xr;Xh	sp|P00452|RIR1_ECOLI Ribonucleoside-diphosphate reductase 1 subunit alpha; XhXr	0								FALSE	VMKEF	Harbor_seawater	d__Bacteria	p__Proteobacteria	c__Alphaproteobacteria	o__Pelagibacterales	f__HIMB59	g__HIMB59	-
00002316_pp1	VIRSorter_NODE_18_length_22170_cov_51_4329-cat_2_5	5	6465	7244	1	D									YgjP-like, metallopeptidase domain [PF01863.20]					0	MER0273515	M95	MER0273515 - family M95 unassigned peptidases (Caminibacter mediatlanticus) [M95.UPW]#M95#{peptidase unit: 89-153}~source WP_007474101~	FALSE	0.623	69	2e-11	FALSE	M	Mangrove_soil	d__Bacteria	p__Proteobacteria	c__Gammaproteobacteria	o__Coxiellales	f__Coxiellaceae	g__	-
00000369_pp1	VIRSorter_NODE_19_length_39525_cov_32_3592-cat_2_fragment_1_13	13	11268	13508	1	C	K00525	ribonucleoside-diphosphate reductase alpha chain [EC:1.17.4.1]	YP_009100982.1	YP_009100982.1 ribonucleotide reductase [Listeria phage WIL-1]	TRUE	0.622	914	2.2e-294	Ribonucleotide reductase, barrel domain [PF02867.18]; Ribonucleotide reductase, all-alpha domain [PF00317.24]		sp|P00452|RIR1_ECOLI	Xr;Xh	sp|P00452|RIR1_ECOLI Ribonucleoside-diphosphate reductase 1 subunit alpha; XhXr	0								FALSE	VMKE	Desert_soil	d__Bacteria	p__Firmicutes	c__Bacilli	o__Bacillales	f__Bacillaceae	g__Bacillus_AY	-
00000369_pp1	VIRSorter_NODE_19_length_39525_cov_32_3592-cat_2_fragment_1_15	15	13945	14985	1	C	K00526	ribonucleoside-diphosphate reductase beta chain [EC:1.17.4.1]	YP_009042932.1	YP_009042932.1 ribonucleotide-diphosphate reductase subunit beta [Listeria phage LP-048]	TRUE	0.568	376	8.34e-116	Ribonucleotide reductase, small chain [PF00268.24]		sp|P69924|RIR2_ECOLI	Xr;Xh	sp|P69924|RIR2_ECOLI Ribonucleoside-diphosphate reductase 1 subunit beta; XhXr	0								FALSE	VMKE	Desert_soil	d__Bacteria	p__Firmicutes	c__Bacilli	o__Bacillales	f__Bacillaceae	g__Bacillus_AY	-
00000369_pp1	VIRSorter_NODE_19_length_39525_cov_32_3592-cat_2_fragment_1_16	16	15091	15825	1	D			YP_009282979.1	YP_009282979.1 PhoH protein [Bacillus phage AR9]	FALSE	0.345	100	1.14e-22	PhoH-like protein [PF02562.19]		sp|O07635|YLAK_BACSU	Xh	sp|O07635|YLAK_BACSU Uncharacterized protein YlaK; Xh	0								FALSE	MK	Desert_soil	d__Bacteria	p__Firmicutes	c__Bacilli	o__Bacillales	f__Bacillaceae	g__Bacillus_AY	-
00000369_pp1	VIRSorter_NODE_19_length_39525_cov_32_3592-cat_2_fragment_1_20	20	17816	18247	1	C	K01520	dUTP pyrophosphatase [EC:3.6.1.23]	YP_009844984.1	YP_009844984.1 dUTP diphosphatase [Nodularia phage vB_NspS-kac68v161]	FALSE	0.443	123	6.07e-32	dUTPase [PF00692.22]					0								FALSE	M	Desert_soil	d__Bacteria	p__Firmicutes	c__Bacilli	o__Bacillales	f__Bacillaceae	g__Bacillus_AY	-
00000602_pp1	VIRSorter_NODE_19_length_5848_cov_5_11281-cat_2_2	2	238	561	1	C	K02638	plastocyanin							Copper binding proteins, plastocyanin/azurin family [PF00127.23]; Cupredoxin-like domain [PF13473.9]		sp|P55020|PLAS_SYNE7	Xh	sp|P55020|PLAS_SYNE7 Plastocyanin; Xh	0								FALSE	MF	Harbor_seawater	d__Bacteria	p__Proteobacteria	c__Alphaproteobacteria	o__Pelagibacterales	f__	g__	-
00000602_pp1	VIRSorter_NODE_19_length_5848_cov_5_11281-cat_2_3	3	682	1185	1	C	K17893	ubiquinol oxidase [EC:1.10.3.11]							Alternative oxidase [PF01786.20]		sp|Q56X52|AOX4_ARATH	Xh	sp|Q56X52|AOX4_ARATH Ubiquinol oxidase 4, chloroplastic/chromoplastic; Xh	0								FALSE	MKF	Harbor_seawater	d__Bacteria	p__Proteobacteria	c__Alphaproteobacteria	o__Pelagibacterales	f__	g__	-
00000602_pp1	VIRSorter_NODE_19_length_5848_cov_5_11281-cat_2_5	5	1407	2450	1	C	K00033	6-phosphogluconate dehydrogenase [EC:1.1.1.44 1.1.1.343]	YP_009172680.1	YP_009172680.1 hypothetical protein APZ24_gp259 [Ostreococcus lucimarinus virus 2]	FALSE	0.223	87	1.91e-17	6-phosphogluconate dehydrogenase, C-terminal domain [PF00393.22]; NAD binding domain of 6-phosphogluconate dehydrogenase [PF03446.18]; NADP oxidoreductase coenzyme F420-dependent [PF03807.20]		sp|D4GST8|6PGD_HALVD	Xh	sp|D4GST8|6PGD_HALVD 6-phosphogluconate dehydrogenase, NAD(+)-dependent, decarboxylating; Xh	0								FALSE	MKEF	Harbor_seawater	d__Bacteria	p__Proteobacteria	c__Alphaproteobacteria	o__Pelagibacterales	f__	g__	-
00000602_pp1	VIRSorter_NODE_19_length_5848_cov_5_11281-cat_2_6	6	2450	3883	1	C	K00036	glucose-6-phosphate 1-dehydrogenase [EC:1.1.1.49 1.1.1.363]							Glucose-6-phosphate dehydrogenase, C-terminal domain [PF02781.19]; Glucose-6-phosphate dehydrogenase, NAD binding domain [PF00479.25]		sp|P29686|G6PD_SYNE7	Xh	sp|P29686|G6PD_SYNE7 Glucose-6-phosphate 1-dehydrogenase; Xh	0								FALSE	MKEF	Harbor_seawater	d__Bacteria	p__Proteobacteria	c__Alphaproteobacteria	o__Pelagibacterales	f__	g__	-
00000212_pp1	VIRSorter_NODE_1_length_80845_cov_80_4153_gene_25_gene_69-21546-59942-cat_5_1	1	50	3784	-1	D			YP_009126442.1	YP_009126442.1 gene transfer agent-like protein [Paracoccus phage vB_PmaS-R3]	TRUE	0.33	644	6.37e-194	GTA TIM-barrel-like domain [PF13547.9]; Putative phage tail protein [PF13550.9]	GH113 beta-mannanase (EC 3.2.1.78) [GH113]	REFSEQ	Xu	REFSEQ gene transfer agent; Xu	0								FALSE	MF	Seashore_soil	d__Bacteria	p__Proteobacteria	c__Alphaproteobacteria	o__UBA998	f__	g__	28_0
00000233_pp1	VIRSorter_NODE_1_length_84100_cov_40_6908_gene_22_gene_55-34491-82045-cat_5_9	9	7750	20004	1	D			YP_009611957.1	YP_009611957.1 ATP-dependent Clp protease ATP-binding subunit [Agrobacterium phage Atu_ph07]	FALSE	0.293	286	1.94e-75	AAA domain (Cdc48 subfamily) [PF07724.17]; C-terminal, D2-small domain, of ClpB protein [PF10431.12]; AAA domain (dynein-related subfamily) [PF07728.17]; AAA lid domain [PF17871.4]; Holliday junction DNA helicase RuvB P-loop domain [PF05496.15]		sp|P0ABH9|CLPA_ECOLI	Xh	sp|P0ABH9|CLPA_ECOLI ATP-dependent Clp protease ATP-binding subunit ClpA; Xh	0	MER0893221	M50B	MER0893221 - subfamily M50B non-peptidase homologues (Caloranaerobacter azorensis) [M50.UNB]#M50B#{peptidase unit: 18-188}~source A0A096DQ78~	FALSE	0.296	60	8.48e-07	FALSE	M	Seashore_soil	d__Bacteria	p__Elusimicrobiota	c__Endomicrobia	o__Endomicrobiales	f__	g__	-
00001218_pp3	VIRSorter_NODE_208_length_2620_cov_6_16018-cat_2_4	4	2270	2593	1	C	K02638	plastocyanin							Copper binding proteins, plastocyanin/azurin family [PF00127.23]; Cupredoxin-like domain [PF13473.9]		sp|P55020|PLAS_SYNE7	Xh	sp|P55020|PLAS_SYNE7 Plastocyanin; Xh	0								FALSE	MF	Seashore_soil	d__Bacteria	p__Desulfobacterota	c__Desulfobacteria	o__Desulfobacterales	f__Desulfococcaceae	g__	-
00001703_pp2	VIRSorter_NODE_20_length_15293_cov_222_268-cat_3_7	7	5977	7131	1	D									Spherulation-specific family 4 [PF12138.11]	GH135 alpha-1,4-galactosaminogalactan hydrolase (EC 3.2.1.-) [GH135]				0								FALSE	M	Fresh_sea_sediment	d__Bacteria	p__Entotheonellota	c__	o__	f__	g__	887_0
00000636_pp2	VIRSorter_NODE_20_length_18552_cov_51_7691-cat_2_22	22	12975	14402	-1	D			YP_007676889.1	YP_007676889.1 ribonucleotide reductase [Cyanophage SS120-1]	TRUE	0.643	599	1.55e-190	Ribonucleotide reductase, barrel domain [PF02867.18]		sp|P00452|RIR1_ECOLI	Xr;Xh	sp|P00452|RIR1_ECOLI Ribonucleoside-diphosphate reductase 1 subunit alpha; XhXr	0								FALSE	VMKEF	Harbor_seawater	d__Bacteria	p__Proteobacteria	c__Alphaproteobacteria	o__Rhodobacterales	f__Rhodobacteraceae	g__HIMB11	558_0
00000636_pp2	VIRSorter_NODE_20_length_18552_cov_51_7691-cat_2_23	23	14405	14794	-1	D			YP_009173803.1	YP_009173803.1 MazG nucleotide pyrophosphohydrolase [Synechococcus virus P60]	FALSE	0.563	128	7.53e-34	Phosphoribosyl-ATP pyrophosphohydrolase [PF01503.20]		sp|Q5UQE7|YL479_MIMIV	Xu	sp|Q5UQE7|YL479_MIMIV Uncharacterized protein L479; Xu	0								FALSE	MKF	Harbor_seawater	d__Bacteria	p__Proteobacteria	c__Alphaproteobacteria	o__Rhodobacterales	f__Rhodobacteraceae	g__HIMB11	558_0
00002116_pp1	VIRSorter_NODE_21_length_15509_cov_16_0226-circular-cat_2_6	6	3785	4819	1	C	K20534	polyisoprenyl-phosphate glycosyltransferase [EC:2.4.-.-]							Glycosyl transferase family 2 [PF00535.29]	GT2 cellulose synthase (EC 2.4.1.12); chitin synthase (EC 2.4.1.16); dolichyl-phosphate beta-D-mannosyltransferase (EC 2.4.1.83); dolichyl-phosphate beta-glucosyltransferase (EC 2.4.1.117); N-acetylglucosaminyltransferase (EC 2.4.1.-); N-acetylgalactosaminyltransferase (EC 2.4.1.-); hyaluronan synthase (EC 2.4.1.212); chitin oligosaccharide synthase (EC 2.4.1.-); beta-1,3-glucan synthase (EC 2.4.…	sp|O22007|GTRB_BPSF5	Xh	sp|O22007|GTRB_BPSF5 Bactoprenol glucosyl transferase; Xh	0								FALSE	MF	Mangrove_soil	d__Bacteria	p__Proteobacteria	c__Gammaproteobacteria	o__Ectothiorhodospirales	f__	g__	-
00001665_pp1	VIRSorter_NODE_22_length_4592_cov_4_42436-cat_2_3	3	1362	2351	-1	C	K01711	GDPmannose 4,6-dehydratase [EC:4.2.1.47]	YP_009323158.1	YP_009323158.1 GDP-mannose 4,6-dehydratase [Synechococcus phage S-CAM7]	FALSE	0.551	344	3.38e-105	GDP-mannose 4,6 dehydratase [PF16363.8]; NAD dependent epimerase/dehydratase family [PF01370.24]; RmlD substrate binding domain [PF04321.20]; 3-beta hydroxysteroid dehydrogenase/isomerase family [PF01073.22]; Polysaccharide biosynthesis protein [PF02719.18]; Male sterility protein [PF07993.15]		sp|P27830|RMLB2_ECOLI	Xh	sp|P27830|RMLB2_ECOLI dTDP-glucose 4,6-dehydratase 2; Xh	0								FALSE	MKF	Fresh_sea_sediment	-	-	-	-	-	-	-
00001665_pp1	VIRSorter_NODE_22_length_4592_cov_4_42436-cat_2_4	4	2348	3253	-1	C	K02377	GDP-L-fucose synthase [EC:1.1.1.271]	YP_009325657.1	YP_009325657.1 GDP-L-fucose synthase 2 [Only Syngen Nebraska virus 5]	FALSE	0.37	183	3.64e-50	GDP-mannose 4,6 dehydratase [PF16363.8]; RmlD substrate binding domain [PF04321.20]		sp|P27830|RMLB2_ECOLI	Xh	sp|P27830|RMLB2_ECOLI dTDP-glucose 4,6-dehydratase 2; Xh	0								FALSE	MKF	Fresh_sea_sediment	-	-	-	-	-	-	-
00000797_pp1	VIRSorter_NODE_247_length_39701_cov_212_574-cat_2_46	46	35049	36101	-1	C	K01406	serralysin [EC:3.4.24.40]							Peptidase M10 serralysin C terminal [PF08548.14]; RTX calcium-binding nonapeptide repeat (4 copies) [PF00353.22]					0	MER0283812	U69	MER0283812 - family U69 unassigned peptidases (Pseudovibrio sp. FO-BEG1) [U69.UPW]#U69#{peptidase unit: 216-556}~source YP_005082423~	FALSE	0.27	65	1.05e-09	FALSE	MF	Open_ocean_seawater	d__Bacteria	p__Cyanobacteriota	c__Cyanobacteriia	o__Synechococcales_A	f__Cyanobiaceae	g__Synechococcus_C	-
00001570_pp1	VIRSorter_NODE_25_length_18196_cov_23_7014-cat_3_4	4	1646	2332	-1	D									Sulfotransferase domain [PF00685.30]; Sulfotransferase family [PF13469.9]					0								FALSE	MKF	Fresh_sea_sediment	d__Bacteria	p__Desulfobacterota	c__Desulfobacteria	o__Desulfatiglanales	f__HGW-15	g__	-
00001570_pp1	VIRSorter_NODE_25_length_18196_cov_23_7014-cat_3_9	9	5638	7725	-1	D									Glycosyl transferases group 1 [PF00534.23]; Glycosyltransferase family 9 (heptosyltransferase) [PF01075.20]; Glycosyl transferases group 1 [PF13692.9]	GT4 sucrose synthase (EC 2.4.1.13); sucrose-phosphate synthase (EC 2.4.1.14); alpha-glucosyltransferase (EC 2.4.1.52); lipopolysaccharide N-acetylglucosaminyltransferase (EC 2.4.1.56); phosphatidylinositol alpha-mannosyltransferase (EC 2.4.1.57); GDP-Man: Man1GlcNAc2-PP-dolichol alpha-1,3-mannosyltransferase (EC 2.4.1.132); GDP-Man: Man3GlcNAc2-PP-dolichol/Man4GlcNAc2-PP-dolichol alpha-1,2-mannos…				0								FALSE	MK	Fresh_sea_sediment	d__Bacteria	p__Desulfobacterota	c__Desulfobacteria	o__Desulfatiglanales	f__HGW-15	g__	-
00001618_pp2	VIRSorter_NODE_2_length_36396_cov_290_499-cat_2_11	11	6218	7363	-1	C	K00526	ribonucleoside-diphosphate reductase beta chain [EC:1.17.4.1]	YP_009323138.1	YP_009323138.1 ribonucleotide reductase of class Ia (aerobic) beta subunit [Synechococcus phage S-CAM7]	TRUE	0.795	620	1.39e-199	Ribonucleotide reductase, small chain [PF00268.24]		sp|P69924|RIR2_ECOLI	Xr;Xh	sp|P69924|RIR2_ECOLI Ribonucleoside-diphosphate reductase 1 subunit beta; XhXr	0								FALSE	VMKE	Fresh_sea_sediment	-	-	-	-	-	-	-
00001618_pp2	VIRSorter_NODE_2_length_36396_cov_290_499-cat_2_12	12	7391	9700	-1	C	K00525	ribonucleoside-diphosphate reductase alpha chain [EC:1.17.4.1]	YP_009323137.1	YP_009323137.1 ribonucleotide reductase of class Ia (aerobic) alpha subunit [Synechococcus phage S-CAM7]	TRUE	0.722	1118	0	Ribonucleotide reductase, barrel domain [PF02867.18]; Ribonucleotide reductase, all-alpha domain [PF00317.24]; ATP cone domain [PF03477.19]		sp|P00452|RIR1_ECOLI	Xr;Xh	sp|P00452|RIR1_ECOLI Ribonucleoside-diphosphate reductase 1 subunit alpha; XhXr	0								FALSE	VMKE	Fresh_sea_sediment	-	-	-	-	-	-	-
00001618_pp2	VIRSorter_NODE_2_length_36396_cov_290_499-cat_2_21	21	13312	13938	-1	C	K17893	ubiquinol oxidase [EC:1.10.3.11]							Alternative oxidase [PF01786.20]		sp|Q56X52|AOX4_ARATH	Xh	sp|Q56X52|AOX4_ARATH Ubiquinol oxidase 4, chloroplastic/chromoplastic; Xh	0								FALSE	MK	Fresh_sea_sediment	-	-	-	-	-	-	-
00001618_pp2	VIRSorter_NODE_2_length_36396_cov_290_499-cat_2_23	23	14220	14885	-1	D									Class II Aldolase and Adducin N-terminal domain [PF00596.24]		REFSEQ	Xu	REFSEQ aldolase; Xu	0								FALSE	MK	Fresh_sea_sediment	-	-	-	-	-	-	-
00001618_pp2	VIRSorter_NODE_2_length_36396_cov_290_499-cat_2_34	34	23736	24275	-1	D			YP_009173219.1	YP_009173219.1 hypothetical protein AP054_gp201 [Ostreococcus lucimarinus virus 7]	FALSE	0.263	70	2.79e-13	2OG-Fe(II) oxygenase superfamily [PF13640.9]		REFSEQ	Xu	REFSEQ hypothetical protein; Xu	0								FALSE	MK	Fresh_sea_sediment	-	-	-	-	-	-	-
00001618_pp2	VIRSorter_NODE_2_length_36396_cov_290_499-cat_2_38	38	26821	27282	-1	D									Cytidylyltransferase-like [PF01467.29]		REFSEQ	Xu	REFSEQ hypothetical protein; Xu	0								FALSE	MK	Fresh_sea_sediment	-	-	-	-	-	-	-
00001618_pp2	VIRSorter_NODE_2_length_36396_cov_290_499-cat_2_44	44	30835	32385	-1	C	K05575	NAD(P)H-quinone oxidoreductase subunit 4 [EC:7.1.1.2]							Proton-conducting membrane transporter [PF00361.23]; NADH-ubiquinone oxidoreductase chain 4, amino terminus [PF01059.20]					0								FALSE	MKF	Fresh_sea_sediment	-	-	-	-	-	-	-
00002550_pp1	VIRSorter_NODE_2_length_37003_cov_41_5236-cat_3_17	17	25717	27162	1	C	K00558	DNA (cytosine-5)-methyltransferase 1 [EC:2.1.1.37]	YP_009796624.1	YP_009796624.1 DNA cytosine methylasetransferase [Pseudomonas phage PMBT3]	FALSE	0.336	350	1.17e-104	C-5 cytosine-specific DNA methylase [PF00145.20]		sp|P34877|MTSA_LACLC	Xp;Xh	sp|P34877|MTSA_LACLC Modification methylase ScrFIA; XhXp	0								FALSE	M	Harbor_seawater	d__Bacteria	p__Proteobacteria	c__Gammaproteobacteria	o__Pseudomonadales	f__Moraxellaceae	g__Enhydrobacter	-
00000931_pp1	VIRSorter_NODE_30_length_158375_cov_409_252_gene_9_gene_117-6126-119257-cat_5_49	49	43625	44503	1	C	K13472	sulfotransferase							Sulfotransferase family [PF13469.9]; Sulfotransferase domain [PF00685.30]					0								FALSE	MK	Fresh_sea_sediment	d__Bacteria	p__Chloroflexota	c__UBA2235	o__	f__	g__	589_1
00000381_pp1	VIRSorter_NODE_32_length_7568_cov_5_77546_gene_1_gene_10-76-5547-cat_5_1	1	2	310	1	D			YP_008873392.1	YP_008873392.1 hypothetical protein X915_gp150 [Bacillus phage vB_BanS-Tsamsa]	FALSE	0.519	89	8.95e-21	Ribonucleotide reductase, barrel domain [PF02867.18]					0								FALSE	MKEF	Desert_soil	d__Bacteria	p__Actinobacteriota	c__Actinobacteria	o__Actinomycetales	f__Micrococcaceae	g__Arthrobacter_D	-
00000381_pp1	VIRSorter_NODE_32_length_7568_cov_5_77546_gene_1_gene_10-76-5547-cat_5_2	2	298	1257	1	C	K00526	ribonucleoside-diphosphate reductase beta chain [EC:1.17.4.1]	YP_009664315.1	YP_009664315.1 ribonucleoside diphosphate reductase beta subunit [Bacillus phage PBS1]	FALSE	0.55	336	1.63e-102	Ribonucleotide reductase, small chain [PF00268.24]		sp|P69924|RIR2_ECOLI	Xr;Xh	sp|P69924|RIR2_ECOLI Ribonucleoside-diphosphate reductase 1 subunit beta; XhXr	0								FALSE	VMKEF	Desert_soil	d__Bacteria	p__Actinobacteriota	c__Actinobacteria	o__Actinomycetales	f__Micrococcaceae	g__Arthrobacter_D	-
00000381_pp1	VIRSorter_NODE_32_length_7568_cov_5_77546_gene_1_gene_10-76-5547-cat_5_8	8	3729	4565	1	C	K00560	thymidylate synthase [EC:2.1.1.45]	YP_008873440.1	YP_008873440.1 hypothetical protein X915_gp198 [Bacillus phage vB_BanS-Tsamsa]	FALSE	0.336	144	3.96e-37	Thymidylate synthase [PF00303.22]					0								FALSE	MF	Desert_soil	d__Bacteria	p__Actinobacteriota	c__Actinobacteria	o__Actinomycetales	f__Micrococcaceae	g__Arthrobacter_D	-
00002552_pp2	VIRSorter_NODE_35_length_13833_cov_72_3712-cat_2_5	5	6265	7191	-1	D									PLD-like domain [PF13091.9]					0								FALSE	MK	Harbor_seawater	d__Bacteria	p__Proteobacteria	c__Gammaproteobacteria	o__Pseudomonadales	f__Halieaceae	g__Luminiphilus	-
00002123_pp3	VIRSorter_NODE_38_length_16170_cov_41_1133-cat_2_3	3	1031	2557	-1	D									PLD-like domain [PF13091.9]					0								FALSE	MKF	Mangrove_soil	d__Bacteria	p__Cyanobacteriota	c__Vampirovibrionia	o__Gastranaerophilales	f__UBA9579	g__	276_0
00001461_pp1	VIRSorter_NODE_399_length_8342_cov_277_274-cat_3_7	7	6245	7288	-1	C	K00558	DNA (cytosine-5)-methyltransferase 1 [EC:2.1.1.37]	YP_008059411.1	YP_008059411.1 AdoMet-MTase [Halovirus HGTV-1]	FALSE	0.26	118	2.07e-27	C-5 cytosine-specific DNA methylase [PF00145.20]		sp|P34877|MTSA_LACLC	Xp;Xh	sp|P34877|MTSA_LACLC Modification methylase ScrFIA; XhXp	0								FALSE	MF	Fresh_sea_sediment	d__Bacteria	p__Proteobacteria	c__Gammaproteobacteria	o__GCA-001735895	f__	g__	-
00001618_pp3	VIRSorter_NODE_3_length_23605_cov_726_477-cat_2_17	17	14358	15116	-1	D			YP_009323195.1	YP_009323195.1 PhoH [Synechococcus phage S-CAM7]	FALSE	0.677	324	1.57e-99	PhoH-like protein [PF02562.19]		sp|O07635|YLAK_BACSU	Xh	sp|O07635|YLAK_BACSU Uncharacterized protein YlaK; Xh	0								FALSE	MK	Fresh_sea_sediment	-	-	-	-	-	-	-
00001618_pp3	VIRSorter_NODE_3_length_23605_cov_726_477-cat_2_27	27	17653	17976	-1	C	K02638	plastocyanin							Copper binding proteins, plastocyanin/azurin family [PF00127.23]; Cupredoxin-like domain [PF13473.9]		sp|P55020|PLAS_SYNE7	Xh	sp|P55020|PLAS_SYNE7 Plastocyanin; Xh	0								FALSE	M	Fresh_sea_sediment	-	-	-	-	-	-	-
00001618_pp3	VIRSorter_NODE_3_length_23605_cov_726_477-cat_2_35	35	20725	21219	-1	D									2OG-Fe(II) oxygenase superfamily [PF13640.9]					0								FALSE	MKF	Fresh_sea_sediment	-	-	-	-	-	-	-
00001618_pp3	VIRSorter_NODE_3_length_23605_cov_726_477-cat_2_37	37	21561	22100	-1	D			YP_007517978.1	YP_007517978.1 putative 2OG-Fe(II) oxygenase [Pelagibacter phage HTVC008M]	FALSE	0.421	134	5.37e-35	Putative 2OG-Fe(II) oxygenase [PF13759.9]		REFSEQ	Xu	REFSEQ hypothetical protein; Xu	0								FALSE	MKF	Fresh_sea_sediment	-	-	-	-	-	-	-
00001618_pp3	VIRSorter_NODE_3_length_23605_cov_726_477-cat_2_38	38	22097	22423	-1	C	K01611	S-adenosylmethionine decarboxylase [EC:4.1.1.50]							S-adenosylmethionine decarboxylase [PF02675.18]		sp|Q7U4L7|SPEH_SYNPX	Xh	sp|Q7U4L7|SPEH_SYNPX S-adenosylmethionine decarboxylase proenzyme; Xh	0								FALSE	MKF	Fresh_sea_sediment	-	-	-	-	-	-	-
00000665_pp1	VIRSorter_NODE_3_length_40592_cov_91_2702-cat_2_49	49	33385	34812	-1	D			YP_007676889.1	YP_007676889.1 ribonucleotide reductase [Cyanophage SS120-1]	TRUE	0.649	605	1.02e-192	Ribonucleotide reductase, barrel domain [PF02867.18]		sp|P00452|RIR1_ECOLI	Xr;Xh	sp|P00452|RIR1_ECOLI Ribonucleoside-diphosphate reductase 1 subunit alpha; XhXr	0								FALSE	VMKE	Harbor_seawater	d__Bacteria	p__Proteobacteria	c__Alphaproteobacteria	o__Rhodobacterales	f__Rhodobacteraceae	g__HIMB11	558_0
00000665_pp1	VIRSorter_NODE_3_length_40592_cov_91_2702-cat_2_50	50	34815	35204	-1	D			YP_009173803.1	YP_009173803.1 MazG nucleotide pyrophosphohydrolase [Synechococcus virus P60]	FALSE	0.56	127	1.42e-33	Phosphoribosyl-ATP pyrophosphohydrolase [PF01503.20]		sp|Q5UQE7|YL479_MIMIV	Xu	sp|Q5UQE7|YL479_MIMIV Uncharacterized protein L479; Xu	0								FALSE	MK	Harbor_seawater	d__Bacteria	p__Proteobacteria	c__Alphaproteobacteria	o__Rhodobacterales	f__Rhodobacteraceae	g__HIMB11	558_0
00000665_pp1	VIRSorter_NODE_3_length_40592_cov_91_2702-cat_2_64	64	39119	40174	-1	C	K02706	photosystem II P680 reaction center D2 protein [EC:1.10.3.9]							Photosynthetic reaction centre protein [PF00124.22]		sp|Q0QZ08|PSBD_BPSYS	Xh	sp|Q0QZ08|PSBD_BPSYS Photosystem II D2 protein; Xh	0								FALSE	MKEF	Harbor_seawater	d__Bacteria	p__Proteobacteria	c__Alphaproteobacteria	o__Rhodobacterales	f__Rhodobacteraceae	g__HIMB11	558_0
00000212_pp2	VIRSorter_NODE_3_length_52690_cov_109_816_gene_9_gene_45-9584-39525-cat_5_2	2	351	4088	-1	D			YP_009126442.1	YP_009126442.1 gene transfer agent-like protein [Paracoccus phage vB_PmaS-R3]	TRUE	0.329	643	1.21e-193	GTA TIM-barrel-like domain [PF13547.9]; Putative phage tail protein [PF13550.9]	GH113 beta-mannanase (EC 3.2.1.78) [GH113]	REFSEQ	Xu	REFSEQ gene transfer agent; Xu	0								FALSE	MF	Seashore_soil	d__Bacteria	p__Proteobacteria	c__Alphaproteobacteria	o__UBA998	f__	g__	28_0
00001218_pp1	VIRSorter_NODE_53_length_11810_cov_43_919-cat_2_12	12	7939	9018	1	C	K09882	cobaltochelatase CobS [EC:6.6.1.2]	YP_009323094.1	YP_009323094.1 CobS [Synechococcus phage S-CAM7]	TRUE	0.665	471	2.45e-148	AAA domain (dynein-related subfamily) [PF07728.17]; CbbQ/NirQ/NorQ C-terminal [PF08406.13]		sp|P40937|RFC5_HUMAN	Xr;Xh	sp|P40937|RFC5_HUMAN Replication factor C subunit 5; XhXr	0								FALSE	VMF	Seashore_soil	d__Bacteria	p__Desulfobacterota	c__Desulfobacteria	o__Desulfobacterales	f__Desulfococcaceae	g__	-
00002548_pp3	VIRSorter_NODE_58_length_7608_cov_30_2621-cat_3_4	4	927	1646	-1	D			YP_007517968.1	YP_007517968.1 hypothetical protein I899_gp102 [Pelagibacter phage HTVC008M]	FALSE	0.278	67	1.29e-11	Putative 2OG-Fe(II) oxygenase [PF13759.9]		REFSEQ	Xu	REFSEQ hypothetical protein; Xu	0								FALSE	MKF	Harbor_seawater	d__Bacteria	p__Cyanobacteriota	c__Cyanobacteriia	o__Synechococcales_A	f__Cyanobiaceae	g__RCC307	-
00000792_pp1	VIRSorter_NODE_608_length_85050_cov_2546_82-cat_2_18	18	9201	10289	1	C	K02703	photosystem II P680 reaction center D1 protein [EC:1.10.3.9]							Photosynthetic reaction centre protein [PF00124.22]		sp|Q0QZ08|PSBD_BPSYS	Xh	sp|Q0QZ08|PSBD_BPSYS Photosystem II D2 protein; Xh	0								FALSE	MKE	Open_ocean_seawater	d__Bacteria	p__Proteobacteria	c__Alphaproteobacteria	o__Pelagibacterales	f__Pelagibacteraceae	g__Pelagibacter	558_0
00000792_pp1	VIRSorter_NODE_608_length_85050_cov_2546_82-cat_2_21	21	10932	11987	1	C	K02706	photosystem II P680 reaction center D2 protein [EC:1.10.3.9]							Photosynthetic reaction centre protein [PF00124.22]		sp|Q0QZ08|PSBD_BPSYS	Xh	sp|Q0QZ08|PSBD_BPSYS Photosystem II D2 protein; Xh	0								FALSE	MKE	Open_ocean_seawater	d__Bacteria	p__Proteobacteria	c__Alphaproteobacteria	o__Pelagibacterales	f__Pelagibacteraceae	g__Pelagibacter	558_0
00000792_pp1	VIRSorter_NODE_608_length_85050_cov_2546_82-cat_2_36	36	16190	16561	1	D			YP_009173803.1	YP_009173803.1 MazG nucleotide pyrophosphohydrolase [Synechococcus virus P60]	FALSE	0.568	127	1.09e-33	Phosphoribosyl-ATP pyrophosphohydrolase [PF01503.20]		sp|Q5UQE7|YL479_MIMIV	Xu	sp|Q5UQE7|YL479_MIMIV Uncharacterized protein L479; Xu	0								FALSE	MK	Open_ocean_seawater	d__Bacteria	p__Proteobacteria	c__Alphaproteobacteria	o__Pelagibacterales	f__Pelagibacteraceae	g__Pelagibacter	558_0
00000792_pp1	VIRSorter_NODE_608_length_85050_cov_2546_82-cat_2_37	37	16569	17996	1	D			YP_007676889.1	YP_007676889.1 ribonucleotide reductase [Cyanophage SS120-1]	TRUE	0.653	610	3.2e-194	Ribonucleotide reductase, barrel domain [PF02867.18]		sp|P00452|RIR1_ECOLI	Xr;Xh	sp|P00452|RIR1_ECOLI Ribonucleoside-diphosphate reductase 1 subunit alpha; XhXr	0								FALSE	VMKE	Open_ocean_seawater	d__Bacteria	p__Proteobacteria	c__Alphaproteobacteria	o__Pelagibacterales	f__Pelagibacteraceae	g__Pelagibacter	558_0
00000204_pp1	VIRSorter_NODE_60_length_8534_cov_11_7729-cat_2_7	7	4070	4297	-1	C	K02970	small subunit ribosomal protein S21												0								FALSE	MF	Seashore_soil	d__Bacteria	p__Proteobacteria	c__Gammaproteobacteria	o__Legionellales	f__	g__	-
00000607_pp1	VIRSorter_NODE_61_length_7174_cov_30_7896-cat_2_4	4	1826	2575	-1	D			YP_007517978.1	YP_007517978.1 putative 2OG-Fe(II) oxygenase [Pelagibacter phage HTVC008M]	FALSE	0.231	62	9.87e-10	Putative 2OG-Fe(II) oxygenase [PF13759.9]		REFSEQ	Xu	REFSEQ hypothetical protein; Xu	0								FALSE	MKF	Harbor_seawater	d__Bacteria	p__Proteobacteria	c__Alphaproteobacteria	o__Rhodobacterales	f__Rhodobacteraceae	g__HIMB11	-
00000607_pp1	VIRSorter_NODE_61_length_7174_cov_30_7896-cat_2_6	6	3549	4289	-1	D									Putative 2OG-Fe(II) oxygenase [PF13759.9]		REFSEQ	Xu	REFSEQ hypothetical protein; Xu	0								FALSE	MKF	Harbor_seawater	d__Bacteria	p__Proteobacteria	c__Alphaproteobacteria	o__Rhodobacterales	f__Rhodobacteraceae	g__HIMB11	-
00002370_pp1	VIRSorter_NODE_63_length_14773_cov_75_9773-cat_3_18	18	7905	10037	-1	D									Concanavalin A-like lectin/glucanases superfamily [PF13385.9]					0								FALSE	MKF	Mangrove_soil	d__Bacteria	p__Bacteroidota	c__Bacteroidia	o__Bacteroidales	f__GCA-2748055	g__	-
00002120_pp2	VIRSorter_NODE_66_length_26477_cov_34_5277-circular_gene_8_gene_23-11803-21868-cat_5_15	15	7426	8346	-1	C	K20534	polyisoprenyl-phosphate glycosyltransferase [EC:2.4.-.-]							Glycosyl transferase family 2 [PF00535.29]	GT2 cellulose synthase (EC 2.4.1.12); chitin synthase (EC 2.4.1.16); dolichyl-phosphate beta-D-mannosyltransferase (EC 2.4.1.83); dolichyl-phosphate beta-glucosyltransferase (EC 2.4.1.117); N-acetylglucosaminyltransferase (EC 2.4.1.-); N-acetylgalactosaminyltransferase (EC 2.4.1.-); hyaluronan synthase (EC 2.4.1.212); chitin oligosaccharide synthase (EC 2.4.1.-); beta-1,3-glucan synthase (EC 2.4.…	sp|O22007|GTRB_BPSF5	Xh	sp|O22007|GTRB_BPSF5 Bactoprenol glucosyl transferase; Xh	0								FALSE	MF	Mangrove_soil	d__Bacteria	p__Proteobacteria	c__Gammaproteobacteria	o__Enterobacterales	f__Enterobacteriaceae	g__Escherichia	59_0
00001171_pp2	VIRSorter_NODE_6866_length_12685_cov_35_8479-cat_2_10	10	6413	8341	-1	D			YP_009603620.1	YP_009603620.1 putative ribonucleotide reductase [Pseudomonas phage PaMx25]	TRUE	0.531	633	3.07e-199	Ribonucleotide reductase, barrel domain [PF02867.18]; Ribonucleotide reductase alpha domain [PF17975.4]		sp|P00452|RIR1_ECOLI	Xr;Xh	sp|P00452|RIR1_ECOLI Ribonucleoside-diphosphate reductase 1 subunit alpha; XhXr	0								FALSE	VMKEF	Seashore_soil	d__Bacteria	p__Deferrisomatota	c__Deferrisomatia	o__Deferrisomatales	f__	g__	-
00002201_pp6	VIRSorter_NODE_74_length_22482_cov_19_537-cat_2_1	1	201	2462	1	D									Aconitase family (aconitate hydratase) [PF00330.23]; Aconitase C-terminal domain [PF00694.22]					0								FALSE	MKF	Mangrove_soil	d__Bacteria	p__Proteobacteria	c__Gammaproteobacteria	o__Enterobacterales	f__Enterobacteriaceae	g__Escherichia	50_0
00002201_pp6	VIRSorter_NODE_74_length_22482_cov_19_537-cat_2_2	2	2696	3979	-1	C	K01051	pectinesterase [EC:3.1.1.11]							Pectinesterase [PF01095.22]	CE8 pectin methylesterase (EC 3.1.1.11). [CE8]				0								FALSE	MF	Mangrove_soil	d__Bacteria	p__Proteobacteria	c__Gammaproteobacteria	o__Enterobacterales	f__Enterobacteriaceae	g__Escherichia	50_0
00002129_pp3	VIRSorter_NODE_76_length_3420_cov_58_7439-cat_1_3	3	532	1260	1	D									Sulfotransferase family [PF03567.17]					0								FALSE	MKF	Mangrove_soil	d__Bacteria	p__Proteobacteria	c__Gammaproteobacteria	o__	f__	g__	-
00002149_pp2	VIRSorter_NODE_7_length_50039_cov_32_9266-cat_2_46	46	47124	48233	-1	C	K07001	NTE family protein	NP_835609.1	NP_835609.1 hypothetical protein Rm378p022 [Rhodothermus phage RM378]	FALSE	0.212	78	3.51e-14	Patatin-like phospholipase [PF01734.25]					0								FALSE	MKF	Mangrove_soil	d__Bacteria	p__Bacteroidota	c__Rhodothermia	o__Balneolales	f__Balneolaceae	g__	-
00002552_pp1	VIRSorter_NODE_85_length_5553_cov_179_377-cat_2_4	4	1264	2028	-1	D									Enoyl-(Acyl carrier protein) reductase [PF13561.9]; short chain dehydrogenase [PF00106.28]; KR domain [PF08659.13]; NAD dependent epimerase/dehydratase family [PF01370.24]; GDP-mannose 4,6 dehydratase [PF16363.8]		sp|P37079|SORD_KLEPN	Xh	sp|P37079|SORD_KLEPN Sorbitol-6-phosphate 2-dehydrogenase; Xh	0								FALSE	MKF	Harbor_seawater	d__Bacteria	p__Proteobacteria	c__Gammaproteobacteria	o__Pseudomonadales	f__Halieaceae	g__Luminiphilus	1297_0
00002418_pp1	VIRSorter_NODE_86_length_7087_cov_5_57275-cat_2_9	9	6021	7085	1	D									FMN-dependent dehydrogenase [PF01070.21]; Nitronate monooxygenase [PF03060.18]; IMP dehydrogenase / GMP reductase domain [PF00478.28]					0								FALSE	MKF	Harbor_seawater	d__Bacteria	p__Proteobacteria	c__Alphaproteobacteria	o__Rhodobacterales	f__Rhodobacteraceae	g__HIMB11	1297_0
00000266_pp2	VIRSorter_NODE_87_length_10205_cov_36_6772-cat_3_1	1	2	1189	-1	C	K01494	dCTP deaminase [EC:3.5.4.13]	YP_007379062.1	YP_007379062.1 dCTP deaminase [Halovirus HVTV-1]	FALSE	0.304	97	2.34e-20	dUTPase [PF00692.22]; 2'-deoxycytidine 5'-triphosphate deaminase (DCD) [PF06559.14]		sp|Q7Y4Y9|DNMK_BPR69	Xh	sp|Q7Y4Y9|DNMK_BPR69 Deoxynucleotide monophosphate kinase; Xh	0								FALSE	MF	Seashore_soil	d__Bacteria	p__Desulfobacterota	c__Desulfobacteria	o__Desulfatiglanales	f__NaphS2	g__	-
00001499_pp1	VIRSorter_NODE_893_length_16431_cov_20_5577-cat_3_6	6	2009	3049	1	D			YP_009173395.1	YP_009173395.1 guanosine 5'-monophosphate oxidoreductase/ ou inosine monophosphate dehydrogenase [Chrysochromulina ericina virus]	FALSE	0.306	154	1.81e-39	IMP dehydrogenase / GMP reductase domain [PF00478.28]; FMN-dependent dehydrogenase [PF01070.21]		sp|Q9NJD8|GMPR_ONCVO	Xh	sp|Q9NJD8|GMPR_ONCVO GMP reductase; Xh	0								FALSE	MKF	Fresh_sea_sediment	d__Bacteria	p__Omnitrophota	c__Omnitrophia	o__	f__	g__	-
